# Supplementary material for: Identification of Gender-Specific Molecular Differences in Glioblastoma (GBM) and Low-Grade Glioma (LGG) by the Analysis of Large Transcriptomic and Epigenomic Datasets
Source: Front Oncol. 2021 Sep 21;11:699594. doi: 10.3389/fonc.2021.699594 (PMC8491982; doi:10.3389/fonc.2021.699594)
Supplement: Supplementary file 2 [file Table_1.xlsx]

## Sheet: Sheet1
GeneID	Gene Symbol	chromosome	Base mean	log2(FC)	StdErr	Wald-Stats	P-value	P-adj
ENSG00000012817	KDM5D	Y	1055.35	5.6553	0.12344	45.8143	0	0
ENSG00000067048	DDX3Y	Y	1343.48	5.46365	0.119706	45.6424	0	0
ENSG00000067646	ZFY	Y	390.722	5.79957	0.102712	56.4644	0	0
ENSG00000114374	USP9Y	Y	636.057	5.47113	0.120345	45.4622	0	0
ENSG00000129824	RPS4Y1	Y	5603.17	5.5142	0.124291	44.3653	0	0
ENSG00000131002	TXLNGY	Y	609.91	5.34473	0.12922	41.3616	0	0
ENSG00000165246	NLGN4Y	Y	773.929	4.78221	0.121822	39.2556	0	0
ENSG00000183878	UTY	Y	409.282	5.94475	0.105701	56.2414	0	0
ENSG00000198692	EIF1AY	Y	635.748	5.62225	0.118551	47.4247	0	0
ENSG00000176728	TTTY14	Y	109.642	5.41359	0.148362	36.489	1.66e-291	5.19e-288
ENSG00000229807	XIST	X	666.007	-5.68859	0.158873	-35.8059	8.93e-281	2.56e-277
ENSG00000154620	TMSB4Y	Y	89.4924	3.59918	0.107175	33.5822	3.05e-247	8.08e-244
ENSG00000260197	AC010889.1	Y	27.0618	4.56018	0.171462	26.5959	7.58e-156	1.86e-152
ENSG00000099725	PRKY	Y	152.324	4.58593	0.17344	26.441	4.63e-154	1.06e-150
ENSG00000241859	ANOS2P	Y	26.5782	3.91966	0.155989	25.1278	2.47e-139	5.31e-136
ENSG00000278847	AC006157.1	Y	17.311	4.38938	0.179808	24.4115	1.29e-131	2.61e-128
ENSG00000231535	LINC00278	Y	6.5581	3.735	0.205973	18.1334	1.74e-73	3.32e-70
ENSG00000229236	TTTY10	Y	3.85482	3.38022	0.207853	16.2626	1.82e-59	3.29e-56
ENSG00000228787	NLGN4Y-AS1	Y	4.47557	3.30927	0.205698	16.088	3.1e-58	5.33e-55
ENSG00000233070	ZFY-AS1	Y	5.35075	3.22223	0.210516	15.3064	6.93e-53	1.14e-49
ENSG00000227289	HSFY3P	Y	3.14533	2.96856	0.210146	14.1262	2.62e-45	4.09e-42
ENSG00000215580	BCORP1	Y	3.61675	2.93729	0.212899	13.7966	2.67e-43	3.99e-40
ENSG00000270641	TSIX	X	5.37484	-1.85687	0.135547	-13.6991	1.03e-42	1.47e-39
ENSG00000267793	AC009977.1	Y	3.10891	2.75522	0.212597	12.9599	2.07e-38	2.84e-35
ENSG00000229308	AC010737.1	Y	2.3185	2.59855	0.218261	11.9057	1.11e-32	1.46e-29
ENSG00000130021	PUDP	X	870.525	-0.766222	0.0670994	-11.4192	3.35e-30	4.27e-27
ENSG00000280969	RPS4Y2	Y	3.21103	2.00467	0.183058	10.951	6.57e-28	8.07e-25
ENSG00000184895	SRY	Y	12.9913	2.46823	0.227194	10.864	1.71e-27	2.03e-24
ENSG00000213318	AC009078.1	16	3.87277	1.82489	0.175335	10.408	2.28e-25	2.61e-22
ENSG00000005889	ZFX	X	1471.89	-0.612769	0.0590732	-10.373	3.29e-25	3.65e-22
ENSG00000229163	NAP1L1P2	Y	1.89182	2.1359	0.206572	10.3397	4.66e-25	5.01e-22
ENSG00000099715	PCDH11Y	Y	22.8116	2.25342	0.222692	10.119	4.55e-24	4.74e-21
ENSG00000147050	KDM6A	X	959.209	-0.585208	0.0598341	-9.78051	1.37e-22	1.38e-19
ENSG00000225470	JPX	X	759.286	-0.614759	0.0644901	-9.53262	1.53e-21	1.51e-18
ENSG00000169895	SYAP1	X	2381.43	-0.487937	0.0591381	-8.25081	1.57e-16	1.5e-13
ENSG00000086712	TXLNG	X	971.631	-0.507964	0.0637978	-7.96209	1.69e-15	1.57e-12
ENSG00000173674	EIF1AX	X	4934.51	-0.514244	0.0651901	-7.88838	3.06e-15	2.77e-12
ENSG00000206159	GYG2P1	Y	3.74683	1.79032	0.227615	7.86557	3.67e-15	3.24e-12
ENSG00000228764	ZNF885P	Y	0.972508	1.73761	0.223678	7.76835	7.95e-15	6.84e-12
ENSG00000126012	KDM5C	X	4502.13	-0.536306	0.0714613	-7.50485	6.15e-14	5.16e-11
ENSG00000215301	DDX3X	X	11374.9	-0.405355	0.0567244	-7.14604	8.93e-13	7.14e-10
ENSG00000154997	SEPTIN14	7	103.375	1.48441	0.223573	6.6395	3.15e-11	2.46e-08
ENSG00000236698	EIF1AXP1	1	53.5657	-0.592286	0.0919149	-6.44385	1.16e-10	8.9e-08
ENSG00000239893	ZNF736P9Y	Y	2.0151	1.46642	0.228987	6.40398	1.51e-10	1.13e-07
ENSG00000273906	AC011297.1	Y	8.60573	1.40816	0.225213	6.25257	4.04e-10	2.95e-07
ENSG00000130741	EIF2S3	X	5184.94	-0.357835	0.0588164	-6.08393	1.17e-09	8.4e-07
ENSG00000169249	ZRSR2	X	512.191	-0.373233	0.0621655	-6.00385	1.93e-09	1.35e-06
ENSG00000279414	CR392039.3	21	6.43957	1.36065	0.228282	5.96038	2.52e-09	1.73e-06
ENSG00000186312	CA5BP1	X	355.153	-0.42852	0.0742983	-5.76757	8.04e-09	5.42e-06
ENSG00000217896	ZNF839P1	Y	0.913518	1.3218	0.229366	5.76286	8.27e-09	5.47e-06
ENSG00000244073	RPS4XP6	5	45.097	-0.584858	0.101946	-5.73694	9.64e-09	6.26e-06
ENSG00000214541	RPS4XP3	20	37.1058	-0.597576	0.107146	-5.57721	2.44e-08	1.56e-05
ENSG00000234335	RPS4XP11	10	47.2418	-0.581882	0.10458	-5.56399	2.64e-08	1.65e-05
ENSG00000165409	TSHR	14	185.49	1.22611	0.221186	5.54337	2.97e-08	1.79e-05
ENSG00000243663	RPS4XP14	12	27.2929	-0.623451	0.112471	-5.54324	2.97e-08	1.79e-05
ENSG00000198034	RPS4X	X	38566.2	-0.54922	0.0999727	-5.49369	3.94e-08	2.29e-05
ENSG00000237531	AL672277.1	X	5.74033	-1.22703	0.223331	-5.49422	3.92e-08	2.29e-05
ENSG00000124780	KCNK17	6	7.62759	1.1409	0.208694	5.46682	4.58e-08	2.63e-05
ENSG00000171551	ECEL1	2	89.0538	1.19914	0.220881	5.42888	5.67e-08	3.15e-05
ENSG00000226948	RPS4XP2	20	36.6212	-0.559903	0.103112	-5.43003	5.63e-08	3.15e-05
ENSG00000112175	BMP5	6	96.6421	-1.22979	0.228699	-5.37734	7.56e-08	4.13e-05
ENSG00000253967	AC022730.4	8	2.56159	1.16393	0.21824	5.33329	9.65e-08	5.18e-05
ENSG00000214203	RPS4XP1	12	30.9624	-0.520926	0.0995197	-5.2344	1.66e-07	8.76e-05
ENSG00000092377	TBL1Y	Y	3.01342	1.16431	0.224834	5.17852	2.24e-07	0.000116541
ENSG00000230876	LINC00486	2	28.2513	-1.17957	0.228986	-5.15127	2.59e-07	0.000132806
ENSG00000112232	KHDRBS2	6	29.716	1.06197	0.206895	5.13288	2.85e-07	0.000144313
ENSG00000149531	FRG1BP	20	334.057	0.678451	0.134793	5.03328	4.82e-07	0.000236888
ENSG00000231431	FAR2P4	2	2.98215	-1.13068	0.224582	-5.03461	4.79e-07	0.000236888
ENSG00000188467	SLC24A5	15	4.92165	-1.06824	0.213771	-4.99711	5.82e-07	0.000281896
ENSG00000130985	UBA1	X	17047.4	-0.280366	0.0564886	-4.96324	6.93e-07	0.000331141
ENSG00000240371	RPS4XP13	11	30.3545	-0.562038	0.113365	-4.95777	7.13e-07	0.000335933
ENSG00000046647	GEMIN8	X	793.176	-0.382261	0.0772222	-4.95014	7.42e-07	0.000344646
ENSG00000280890	ELDR	7	94.5562	1.07979	0.219726	4.91423	8.91e-07	0.000408702
ENSG00000205035	AC136759.1	11	11.1172	1.11139	0.226341	4.91027	9.1e-07	0.000411572
ENSG00000080007	DDX43	6	11.8824	0.916599	0.187241	4.89529	9.82e-07	0.000438429
ENSG00000244097	RPS4XP17	17	19.1093	-0.510327	0.104735	-4.87256	1.1e-06	0.000485705
ENSG00000214402	LCNL1	9	163.271	0.930376	0.1956	4.75653	1.97e-06	0.000857372
ENSG00000006047	YBX2	17	43.8286	0.866443	0.182409	4.75001	2.03e-06	0.000874431
ENSG00000211892	IGHG4	14	72.813	1.03377	0.219225	4.71556	2.41e-06	0.00102344
ENSG00000224892	RPS4XP16	13	51.3419	-0.464333	0.0986863	-4.70514	2.54e-06	0.00106396
ENSG00000236494	AC008080.4	7	117.083	1.06274	0.226106	4.70019	2.6e-06	0.00107698
ENSG00000232389	AL583856.1	6	19.7256	-0.535613	0.114311	-4.68556	2.79e-06	0.00112961
ENSG00000249987	RPS4XP20	19	5.22161	-0.607132	0.12957	-4.68575	2.79e-06	0.00112961
ENSG00000073737	DHRS9	2	175.394	0.918984	0.200097	4.59269	4.38e-06	0.00174985
ENSG00000073282	TP63	3	60.5658	0.955702	0.208357	4.58686	4.5e-06	0.0017787
ENSG00000187862	TTC24	1	21.9856	0.890422	0.194754	4.57204	4.83e-06	0.00188759
ENSG00000233535	AC003035.2	X	23.3713	-0.936015	0.205755	-4.54917	5.39e-06	0.00208115
ENSG00000254572	GLULP3	11	14.9046	-0.624616	0.137806	-4.53259	5.83e-06	0.00222646
ENSG00000228906	AL353804.1	X	16.3005	-0.478702	0.105719	-4.52808	5.95e-06	0.00224951
ENSG00000103154	NECAB2	16	343.122	0.777763	0.172024	4.52126	6.15e-06	0.00229799
ENSG00000179546	HTR1D	1	67.8591	-0.883002	0.195845	-4.50869	6.52e-06	0.00238651
ENSG00000186377	CYP4X1	1	56.5033	0.718649	0.159384	4.50891	6.52e-06	0.00238651
ENSG00000189056	RELN	7	193.823	0.918964	0.204961	4.4836	7.34e-06	0.00265692
ENSG00000101846	STS	X	844.743	-0.4313	0.09654	-4.46758	7.91e-06	0.00281547
ENSG00000258484	SPESP1	15	43.8802	0.810509	0.181453	4.46677	7.94e-06	0.00281547
ENSG00000183379	SYNDIG1L	14	39.4575	0.882223	0.197617	4.46432	8.03e-06	0.00281883
ENSG00000163394	CCKAR	4	14.6192	-0.982468	0.220195	-4.4618	8.13e-06	0.00282327
ENSG00000232810	TNF	6	83.4881	0.808888	0.18221	4.43931	9.02e-06	0.00310367
ENSG00000172724	CCL19	9	24.756	0.968347	0.21873	4.42714	9.55e-06	0.00325152
ENSG00000228971	LINC02607	1	32.3419	0.985322	0.222928	4.4199	9.87e-06	0.00332934
ENSG00000234969	AL627389.1	X	11.5046	-0.530668	0.120803	-4.39286	1.12e-05	0.00373529
ENSG00000180347	ITPRID1	7	11.6839	-0.947108	0.216792	-4.36875	1.25e-05	0.0041322
ENSG00000011083	SLC6A7	5	64.9024	0.947895	0.217725	4.35363	1.34e-05	0.00434438
ENSG00000223773	CD99P1	X	181.965	0.446627	0.102555	4.35499	1.33e-05	0.00434438
ENSG00000219146	RPS4XP8	6	11.9477	-0.549758	0.126544	-4.34439	1.4e-05	0.00448893
ENSG00000249109	AC140125.2	5	3.62452	0.978027	0.226056	4.32648	1.52e-05	0.00482464
ENSG00000167588	GPD1	12	1671.67	0.850516	0.19675	4.32282	1.54e-05	0.00486043
ENSG00000174792	ODAPH	4	9.98889	0.764833	0.177293	4.31396	1.6e-05	0.00495919
ENSG00000197415	VEPH1	3	226.734	0.877432	0.203468	4.31238	1.62e-05	0.00495919
ENSG00000238151	MLLT10P1	20	4.94053	0.888641	0.20597	4.31441	1.6e-05	0.00495919
ENSG00000060140	STYK1	12	21.7839	0.893532	0.207307	4.31019	1.63e-05	0.00496424
ENSG00000072501	SMC1A	X	4088.56	-0.378598	0.0879954	-4.30247	1.69e-05	0.00509534
ENSG00000233542	AL391845.2	1	10.8359	0.801195	0.186388	4.29853	1.72e-05	0.00514171
ENSG00000100181	TPTEP1	22	192.946	0.87154	0.203069	4.29183	1.77e-05	0.00525362
ENSG00000188419	CHM	X	1071.14	-0.296928	0.0693548	-4.28129	1.86e-05	0.00546176
ENSG00000134028	ADAMDEC1	8	220.218	0.855373	0.200176	4.27311	1.93e-05	0.00561801
ENSG00000197253	TPSB2	16	22.7202	0.915447	0.215227	4.25341	2.11e-05	0.0060846
ENSG00000186008	RPS4XP21	19	2.78912	-0.61047	0.1438	-4.24527	2.18e-05	0.00625723
ENSG00000158815	FGF17	8	71.5595	0.877807	0.207618	4.22799	2.36e-05	0.00670164
ENSG00000182111	ZNF716	7	1.93287	0.965183	0.228986	4.21502	2.5e-05	0.00704035
ENSG00000203685	STUM	1	989.125	0.705604	0.16841	4.1898	2.79e-05	0.00774355
ENSG00000237861	AL513325.1	1	6.66127	-0.442421	0.105563	-4.19105	2.78e-05	0.00774355
ENSG00000145451	GLRA3	4	115.376	0.944508	0.226558	4.16894	3.06e-05	0.0084194
ENSG00000130762	ARHGEF16	1	60.5851	0.751127	0.180902	4.15212	3.29e-05	0.0088585
ENSG00000132465	JCHAIN	4	227.14	0.923827	0.222506	4.15191	3.3e-05	0.0088585
ENSG00000135218	CD36	7	424.629	0.783364	0.188602	4.15353	3.27e-05	0.0088585
ENSG00000233588	CYP51A1P2	13	29.5139	-0.433081	0.104407	-4.14803	3.35e-05	0.00894026
ENSG00000049249	TNFRSF9	1	34.9162	0.780789	0.188487	4.14239	3.44e-05	0.00909257
ENSG00000132832	AL139352.1	20	14.6825	0.717291	0.173444	4.13558	3.54e-05	0.00929304
ENSG00000182674	KCNB2	8	11.5523	0.923122	0.223306	4.13388	3.57e-05	0.00929304
ENSG00000123901	GPR83	11	45.5382	0.838939	0.203152	4.12962	3.63e-05	0.00939601
ENSG00000163497	FEV	2	32.82	0.929444	0.225511	4.12151	3.76e-05	0.00966023
ENSG00000185559	DLK1	14	118.531	-0.917278	0.222889	-4.1154	3.87e-05	0.00973997
ENSG00000216863	LY86-AS1	6	27.9554	0.871824	0.21189	4.11451	3.88e-05	0.00973997
ENSG00000231817	LINC01198	13	115.191	0.897798	0.218142	4.11566	3.86e-05	0.00973997
ENSG00000140798	ABCC12	16	11.3567	0.853452	0.208066	4.10184	4.1e-05	0.0100512
ENSG00000176194	CIDEA	18	3.89758	0.909493	0.221555	4.10505	4.04e-05	0.0100512
ENSG00000255346	NOX5	15	12.0878	0.800726	0.195271	4.10059	4.12e-05	0.0100512
ENSG00000279484	KLHL30-AS1	2	1.84463	0.862227	0.210149	4.10292	4.08e-05	0.0100512
ENSG00000230006	ANKRD36BP2	2	13.8636	0.842287	0.205543	4.09786	4.17e-05	0.010099
ENSG00000233508	AL021395.1	20	21.3558	0.878925	0.2146	4.09564	4.21e-05	0.010125
ENSG00000205611	LINC01597	20	53.755	0.820798	0.201312	4.07724	4.56e-05	0.0108842
ENSG00000225093	RPL3P7	6	105.747	-0.409399	0.100686	-4.06611	4.78e-05	0.011338
ENSG00000267712	LINC01539	18	2.83553	0.897482	0.221231	4.05676	4.98e-05	0.0117209
ENSG00000225083	GRTP1-AS1	13	8.26854	0.845274	0.208791	4.04842	5.16e-05	0.0120638
ENSG00000213080	AL354714.2	1	77.2274	-0.42232	0.104749	-4.03173	5.54e-05	0.0127797
ENSG00000273216	AC002059.1	22	18.1811	0.656626	0.162834	4.03249	5.52e-05	0.0127797
ENSG00000241680	RPL31P49	12	44.7184	-0.454615	0.112816	-4.02972	5.58e-05	0.0128031
ENSG00000281106	TMEM272	13	20.5559	0.777811	0.193093	4.02816	5.62e-05	0.0128031
ENSG00000263667	AL035696.3	6	2.75151	0.917534	0.228194	4.02085	5.8e-05	0.0131203
ENSG00000128791	TWSG1	18	3619.73	-0.442587	0.11014	-4.0184	5.86e-05	0.0131706
ENSG00000205002	AARD	8	6.24226	-0.822083	0.205283	-4.00464	6.21e-05	0.0138706
ENSG00000162407	PLPP3	1	8180.51	-0.411819	0.102935	-4.00076	6.31e-05	0.0139915
ENSG00000224243	SOX1-OT	13	68.1017	0.819606	0.205003	3.99802	6.39e-05	0.0139915
ENSG00000242258	LINC00996	7	5.46325	0.816569	0.204201	3.99884	6.37e-05	0.0139915
ENSG00000136352	NKX2-1	14	23.6673	0.903473	0.227064	3.97893	6.92e-05	0.01483
ENSG00000233125	ACTBP12	1	26.5934	-0.599986	0.150817	-3.97824	6.94e-05	0.01483
ENSG00000256982	AC135782.1	16	12.1164	0.764336	0.192121	3.9784	6.94e-05	0.01483
ENSG00000279086	AC073130.3	7	6.56678	0.777607	0.195458	3.97839	6.94e-05	0.01483
ENSG00000218265	RPS4XP7	6	20.6371	-0.469005	0.117975	-3.97548	7.02e-05	0.0149109
ENSG00000155719	OTOA	16	27.822	0.68948	0.173661	3.97026	7.18e-05	0.0151479
ENSG00000181656	GPR88	1	188.224	0.776009	0.195805	3.96318	7.4e-05	0.0154151
ENSG00000207955	AL359091.1	9	137.404	0.836976	0.211139	3.9641	7.37e-05	0.0154151
ENSG00000241081	RPL22P2	14	43.957	-0.384657	0.0973091	-3.95294	7.72e-05	0.0159105
ENSG00000253899	AC067904.2	8	9.17077	-0.412294	0.104306	-3.95274	7.73e-05	0.0159105
ENSG00000103316	CRYM	16	416.173	0.845369	0.215455	3.92364	8.72e-05	0.0175416
ENSG00000111863	ADTRP	6	24.4772	0.742017	0.189006	3.9259	8.64e-05	0.0175416
ENSG00000156885	COX6A2	16	7.51406	0.763437	0.194508	3.92496	8.67e-05	0.0175416
ENSG00000162624	LHX8	1	5.92403	-0.844443	0.214994	-3.92775	8.57e-05	0.0175416
ENSG00000154146	NRGN	11	2513.78	0.724234	0.184656	3.92207	8.78e-05	0.017554
ENSG00000115084	SLC35F5	2	1837.29	-0.297171	0.0758122	-3.91983	8.86e-05	0.0175587
ENSG00000117122	MFAP2	1	372.314	0.724492	0.184856	3.91922	8.88e-05	0.0175587
ENSG00000139874	SSTR1	14	63.5412	0.844855	0.215683	3.91711	8.96e-05	0.0176112
ENSG00000197358	BNIP3P1	14	58.7722	-0.500244	0.127829	-3.91339	9.1e-05	0.017703
ENSG00000223812	AC073365.1	3	76.1873	0.882579	0.225544	3.91312	9.11e-05	0.017703
ENSG00000102575	ACP5	19	379.746	0.695027	0.178075	3.90299	9.5e-05	0.0183567
ENSG00000186198	SLC51B	15	113.517	0.667252	0.171062	3.90063	9.59e-05	0.018433
ENSG00000151948	GLT1D1	12	113.778	0.725706	0.186559	3.88996	0.000100259	0.0190985
ENSG00000229520	LINC00404	13	31.7171	0.802373	0.2063	3.88934	0.000100515	0.0190985
ENSG00000272049	AC091965.4	5	15.1308	0.606311	0.156021	3.88609	0.000101872	0.01925
ENSG00000204118	NAP1L6P	X	10.6337	0.851623	0.21981	3.87437	0.000106903	0.0200901
ENSG00000166448	TMEM130	7	757.592	0.779288	0.201292	3.87142	0.000108202	0.0202238
ENSG00000116741	RGS2	1	3585.64	-0.671021	0.173448	-3.86873	0.000109405	0.0202492
ENSG00000178723	GLULP4	9	34.5508	-0.456493	0.118003	-3.86848	0.000109515	0.0202492
ENSG00000227304	AC067942.1	4	20.316	-0.554457	0.143671	-3.85921	0.000113752	0.0208172
ENSG00000233930	KRTAP5-AS1	11	22.023	0.728136	0.188743	3.85782	0.000114404	0.0208172
ENSG00000267034	AC010980.2	2	52.1975	0.698871	0.181113	3.85875	0.000113967	0.0208172
ENSG00000124107	SLPI	20	1132	-0.809987	0.210104	-3.85517	0.000115649	0.0209331
ENSG00000255087	AP001993.1	11	1.53152	0.878543	0.228391	3.84667	0.000119736	0.0215594
ENSG00000172236	TPSAB1	16	23.1983	0.849672	0.220984	3.84494	0.00012058	0.0215983
ENSG00000006116	CACNG3	16	113.942	0.854759	0.222615	3.83962	0.000123224	0.021914
ENSG00000188162	OTOG	11	19.8506	0.870426	0.226742	3.83884	0.000123617	0.021914
ENSG00000139767	SRRM4	12	185.012	0.781612	0.203798	3.83524	0.000125442	0.0221234
ENSG00000119915	ELOVL3	10	9.54087	-0.67988	0.177393	-3.83262	0.000126787	0.0222465
ENSG00000004660	CAMKK1	17	710.218	0.577944	0.150892	3.83019	0.000128045	0.0223533
ENSG00000118160	SLC8A2	19	329.873	0.779839	0.203756	3.82732	0.000129545	0.022501
ENSG00000186481	ANKRD20A5P	18	3.32182	0.807393	0.211059	3.82543	0.000130543	0.0225604
ENSG00000112238	PRDM13	6	33.7796	0.874856	0.228918	3.8217	0.000132533	0.0227897
ENSG00000277089	AC243829.4	17	2.4505	0.873247	0.228767	3.8172	0.000134976	0.0229995
ENSG00000278212	AC134878.2	Y	5.65057	0.79737	0.2089	3.81699	0.000135091	0.0229995
ENSG00000074706	IPCEF1	6	203.683	0.567151	0.148726	3.81339	0.000137072	0.0232219
ENSG00000126890	CTAG2	X	1.11176	-0.801964	0.210441	-3.81087	0.000138478	0.0233024
ENSG00000171532	NEUROD2	17	149.288	0.792024	0.207874	3.81012	0.000138902	0.0233024
ENSG00000211897	IGHG3	14	120.785	0.836914	0.219832	3.80707	0.000140623	0.0234765
ENSG00000141469	SLC14A1	18	1408.92	0.823254	0.21653	3.80203	0.000143515	0.0237289
ENSG00000275620	AL121827.2	20	1843.72	0.773288	0.203348	3.80278	0.000143079	0.0237289
ENSG00000260581	AC011374.1	5	7.30066	0.709493	0.186884	3.79642	0.000146799	0.0241559
ENSG00000186197	EDARADD	1	45.9671	-0.474857	0.125433	-3.78575	0.000153245	0.0250964
ENSG00000183421	RIPK4	21	8.76139	0.846574	0.223844	3.78198	0.000155585	0.025359
ENSG00000145864	GABRB2	5	268.515	0.787241	0.208393	3.77768	0.000158298	0.0256794
ENSG00000269935	AC092720.2	16	16.766	0.827312	0.219172	3.77472	0.000160186	0.0258636
ENSG00000147697	GSDMC	8	25.8552	0.739699	0.196137	3.77133	0.000162378	0.0259737
ENSG00000168843	FSTL5	4	50.5775	0.756807	0.200652	3.77175	0.000162109	0.0259737
ENSG00000145242	EPHA5	4	356.993	-0.654981	0.173786	-3.76889	0.000163975	0.0261076
ENSG00000241889	AC079944.2	3	47.2545	-0.220922	0.0588923	-3.75129	0.00017593	0.0278821
ENSG00000150244	TRIM48	11	7.24791	0.821941	0.219555	3.74366	0.000181357	0.0283503
ENSG00000163751	CPA3	3	12.9424	0.842922	0.22513	3.74415	0.000181005	0.0283503
ENSG00000259823	LYPD8	1	11.1354	0.815985	0.217856	3.74552	0.000180022	0.0283503
ENSG00000280780	JAKMIP2-AS1	5	40.3696	-0.715647	0.19142	-3.73861	0.000185037	0.0287947
ENSG00000230838	LINC01614	2	26.1904	0.761728	0.204112	3.7319	0.000190037	0.0294395
ENSG00000166415	WDR72	15	19.6861	-0.841074	0.225468	-3.73035	0.000191212	0.0294887
ENSG00000173918	C1QTNF1	17	3765.45	-0.635672	0.170511	-3.72803	0.00019298	0.0296284
ENSG00000168830	HTR1E	6	6.40555	0.846999	0.227609	3.72128	0.000198214	0.0296382
ENSG00000197430	OPALIN	10	325.374	0.839068	0.225467	3.72147	0.00019807	0.0296382
ENSG00000218305	CDC14C	7	15.5874	0.788989	0.211973	3.72212	0.000197555	0.0296382
ENSG00000229977	AC073264.1	7	0.899302	-0.763874	0.205087	-3.72463	0.000195604	0.0296382
ENSG00000260838	AC022893.2	8	9.38192	0.840379	0.225621	3.72474	0.00019552	0.0296382
ENSG00000267014	LINC01532	19	66.9496	0.837051	0.224764	3.72413	0.000195991	0.0296382
ENSG00000146938	NLGN4X	X	2713.77	-0.399549	0.107525	-3.71585	0.00020252	0.030151
ENSG00000128596	CCDC136	7	1136.67	0.538151	0.144904	3.71385	0.000204133	0.0301626
ENSG00000129682	FGF13	X	331.989	0.727678	0.195951	3.71357	0.000204352	0.0301626
ENSG00000229498	AC105053.1	2	10.5501	0.719171	0.193771	3.71144	0.000206081	0.0302878
ENSG00000261195	AC027130.1	16	15.6212	0.697758	0.188086	3.70978	0.000207442	0.0303581
ENSG00000105609	LILRB5	19	94.2387	0.779936	0.210393	3.70705	0.000209688	0.0304278
ENSG00000178233	TMEM151B	6	442.887	0.675463	0.182198	3.70731	0.000209474	0.0304278
ENSG00000233304	LINC01346	1	4.53654	0.838096	0.226733	3.6964	0.000218676	0.0314664
ENSG00000266601	AC018521.6	17	11.2623	0.421164	0.113922	3.69694	0.000218218	0.0314664
ENSG00000186493	C5orf38	5	105.277	0.841032	0.227693	3.69372	0.000221	0.0316684
ENSG00000106089	STX1A	7	820.219	0.516047	0.13994	3.68763	0.000226352	0.0317528
ENSG00000141668	CBLN2	18	90.8403	0.79181	0.214824	3.68585	0.00022794	0.0317528
ENSG00000155495	MAGEC1	X	2.97074	-0.827274	0.224405	-3.68653	0.000227336	0.0317528
ENSG00000169495	HTRA4	8	18.0477	0.730381	0.197873	3.69116	0.000223232	0.0317528
ENSG00000174145	NWD2	4	19.6526	0.797513	0.216204	3.6887	0.000225401	0.0317528
ENSG00000177776	RPS2P2	14	7.63097	-0.437502	0.118702	-3.68573	0.000228052	0.0317528
ENSG00000269971	AL020997.2	1	1.34503	0.74193	0.201251	3.68659	0.000227277	0.0317528
ENSG00000124557	BTN1A1	6	8.93573	0.790403	0.215036	3.67567	0.000237227	0.032765
ENSG00000189275	LINC01164	10	6.46643	0.834631	0.227044	3.67607	0.00023685	0.032765
ENSG00000185269	NOTUM	17	38.027	0.683047	0.18616	3.66915	0.000243361	0.0334777
ENSG00000232520	GCSIR	2	37.5153	0.59984	0.163651	3.66535	0.000246997	0.0338426
ENSG00000176884	GRIN1	9	680.14	0.802733	0.219465	3.65768	0.000254508	0.0347333
ENSG00000115194	SLC30A3	2	162.598	0.715944	0.195999	3.6528	0.000259396	0.0352604
ENSG00000176183	AC233964.1	5	19.3479	-0.429673	0.11778	-3.64811	0.000264179	0.0357431
ENSG00000253768	AC008663.1	5	1.8405	0.704391	0.193127	3.64729	0.000265025	0.0357431
ENSG00000102225	CDK16	X	5879.97	-0.256305	0.0703153	-3.64509	0.000267303	0.0359095
ENSG00000235828	RPL36AP26	7	9.32257	-0.455403	0.125127	-3.63953	0.000273141	0.036551
ENSG00000180332	KCTD4	13	107.466	0.755181	0.207641	3.63695	0.000275887	0.0367753
ENSG00000211962	IGHV1-46	14	14.1705	0.833839	0.229343	3.63578	0.000277141	0.0367999
ENSG00000164600	NEUROD6	7	19.9971	0.816969	0.225391	3.62467	0.000289335	0.0381246
ENSG00000248469	AC139491.1	5	7.65527	0.822554	0.226931	3.62469	0.000289313	0.0381246
ENSG00000237742	AL365259.1	6	31.8126	0.652859	0.18049	3.61716	0.000297856	0.0390976
ENSG00000145423	SFRP2	4	595.798	0.786734	0.217874	3.61096	0.000305071	0.0398924
ENSG00000100628	ASB2	14	51.4556	0.588619	0.163638	3.59708	0.000321805	0.0405816
ENSG00000132359	RAP1GAP2	17	848.249	0.559813	0.155501	3.60006	0.000318139	0.0405816
ENSG00000157152	SYN2	3	1207.15	0.697478	0.193953	3.59611	0.000323008	0.0405816
ENSG00000167536	DHRS13	17	410.471	-0.436428	0.121166	-3.60189	0.000315909	0.0405816
ENSG00000168477	TNXB	6	976.502	-0.631989	0.175755	-3.59586	0.000323322	0.0405816
ENSG00000168539	CHRM1	11	179.014	0.749944	0.208488	3.59706	0.00032184	0.0405816
ENSG00000227939	RPL3P2	6	116.933	-0.330752	0.0918515	-3.60094	0.000317064	0.0405816
ENSG00000229920	RPS4XP5	2	2.67854	-0.562969	0.156443	-3.59856	0.000319979	0.0405816
ENSG00000250538	AC104407.1	4	75.722	-0.785826	0.218528	-3.59599	0.000323156	0.0405816
ENSG00000280053	AC011199.1	3	8.79489	0.566259	0.157383	3.59797	0.000320712	0.0405816
ENSG00000280809	LINC00836	10	96.8536	0.745552	0.206999	3.60172	0.000316119	0.0405816
ENSG00000184305	CCSER1	4	10.2534	0.644861	0.179587	3.5908	0.000329662	0.0411523
ENSG00000213560	AC103591.1	1	5.51968	-0.470843	0.131176	-3.58939	0.000331459	0.0411523
ENSG00000279369	AC046185.3	17	134.179	0.482921	0.134537	3.58951	0.000331306	0.0411523
ENSG00000101654	RNMT	18	2048.64	-0.244611	0.0682016	-3.58658	0.000335037	0.0412758
ENSG00000257838	OTOAP1	16	23.5843	0.618034	0.172309	3.58678	0.000334784	0.0412758
ENSG00000266976	AC079466.1	19	3.32024	-0.662758	0.184838	-3.58562	0.000336274	0.0412758
ENSG00000281160	AC018358.1	3	4.56708	0.819588	0.228625	3.58486	0.000337254	0.0412758
ENSG00000128262	POM121L9P	22	184.865	0.62793	0.175375	3.58049	0.000342949	0.0415656
ENSG00000185483	ROR1	1	269.291	-0.54661	0.15266	-3.58057	0.000342842	0.0415656
ENSG00000253882	AC099548.2	7	66.4475	-0.568289	0.158728	-3.58026	0.000343248	0.0415656
ENSG00000177150	FAM210A	18	845.814	-0.246578	0.0689337	-3.57704	0.000347511	0.041642
ENSG00000228358	LINC02263	4	1.57989	0.809553	0.226303	3.5773	0.000347158	0.041642
ENSG00000235225	RPL31P17	2	24.0513	-0.431723	0.120689	-3.57715	0.000347359	0.041642
ENSG00000230869	AGAP10P	10	9.70998	0.554043	0.155162	3.57075	0.000355958	0.0425061
ENSG00000102172	SMS	X	4820.12	-0.331416	0.0929131	-3.56695	0.000361163	0.0428303
ENSG00000117152	RGS4	1	895.699	0.697192	0.195457	3.56698	0.000361124	0.0428303
ENSG00000162433	AK4	1	4044.11	-0.480905	0.134884	-3.56532	0.000363407	0.0429483
ENSG00000134343	ANO3	11	83.4569	0.674022	0.189136	3.56369	0.000365683	0.0430692
ENSG00000279090	AP000843.1	11	6.80941	0.776509	0.218014	3.56174	0.000368411	0.0432424
ENSG00000109158	GABRA4	4	135.903	0.74774	0.210345	3.55482	0.000378232	0.0439734
ENSG00000197629	MPEG1	11	779.73	0.589937	0.166003	3.55377	0.000379754	0.0439734
ENSG00000227579	AL136114.1	1	7.67628	0.785708	0.22095	3.55604	0.000376482	0.0439734
ENSG00000233611	AC019068.1	2	2.82576	0.764886	0.215226	3.55388	0.000379587	0.0439734
ENSG00000261424	ATP5PBP7	16	3.07706	-0.505029	0.142456	-3.54517	0.000392361	0.0452809
ENSG00000116983	HPCAL4	1	1205.59	0.687041	0.193931	3.5427	0.000396048	0.0455534
ENSG00000172782	FADS6	17	7.80058	0.767727	0.217088	3.53647	0.000405508	0.0462279
ENSG00000260633	AC010207.1	3	18.0023	0.643924	0.182066	3.53676	0.000405071	0.0462279
ENSG00000270978	AC091982.2	5	9.15247	-0.471693	0.13339	-3.53619	0.000405944	0.0462279
ENSG00000124486	USP9X	X	5536.04	-0.246458	0.0697992	-3.53096	0.00041405	0.0469954
ENSG00000204282	TNRC6C-AS1	17	203.675	0.518791	0.147069	3.52753	0.000419461	0.0474529
ENSG00000183840	GPR39	2	83.6647	-0.652103	0.185196	-3.52116	0.000429664	0.0484478
ENSG00000168490	PHYHIP	8	1232.86	0.65346	0.185789	3.51722	0.000436099	0.0490127
ENSG00000091664	SLC17A6	11	75.9726	0.784439	0.223183	3.51478	0.000440122	0.0490654
ENSG00000106976	DNM1	9	3774.12	0.526457	0.149803	3.51434	0.000440848	0.0490654
ENSG00000149451	ADAM33	20	905.867	0.669358	0.190462	3.51439	0.000440761	0.0490654
ENSG00000213729	RPS16P2	2	3.1996	-0.547895	0.156157	-3.50862	0.000450446	0.0498112
ENSG00000239198	RPL5P22	8	18.5713	-0.443904	0.126513	-3.50878	0.000450175	0.0498112
ENSG00000231877	AL359551.1	1	1.30738	-0.786907	0.224386	-3.50693	0.000453305	0.0498916
ENSG00000261325	LINC02192	16	2.73873	0.78274	0.223227	3.50648	0.000454074	0.0498916
ENSG00000261754	AC008555.1	19	12.7283	0.729265	0.208245	3.50196	0.000461848	0.0505841
ENSG00000121905	HPCA	1	718.076	0.653059	0.186581	3.50014	0.000465012	0.0507689
