# Supplementary material for: Identification of Gender-Specific Molecular Differences in Glioblastoma (GBM) and Low-Grade Glioma (LGG) by the Analysis of Large Transcriptomic and Epigenomic Datasets
Source: Front Oncol. 2021 Sep 21;11:699594. doi: 10.3389/fonc.2021.699594 (PMC8491982; doi:10.3389/fonc.2021.699594)
Supplement: Supplementary file 3 [file Table_2.xlsx]

## Sheet: Sheet1
GeneID	Gene Symbol	chromosome	Base mean	log2(FC)	StdErr	Wald-Stats	P-value	P-adj
ENSG00000067646	ZFY	Y	381.154	6.47079	0.164825	39.2584	0
ENSG00000099725	PRKY	Y	170.061	6.51536	0.125533	51.9016	0	0
ENSG00000154620	TMSB4Y	Y	110.015	6.56709	0.11925	55.0698	0	0
ENSG00000165246	NLGN4Y	Y	764.881	6.25223	0.153495	40.7324	0	0
ENSG00000176728	TTTY14	Y	91.2515	7.43759	0.145467	51.1292	0	0
ENSG00000229807	XIST	X	4147.97	-8.32963	0.154292	-53.9863	0	0
ENSG00000241859	ANOS2P	Y	35.037	6.196	0.150247	41.2387	0	0
ENSG00000260197	AC010889.1	Y	40.5747	6.95823	0.152299	45.688	0	0
ENSG00000278847	AC006157.1	Y	26.3421	6.48972	0.162985	39.8179	0	0
ENSG00000114374	USP9Y	Y	831.149	6.33441	0.170038	37.2529	9.5e-304	3.03e-300
ENSG00000183878	UTY	Y	443.732	6.29095	0.173343	36.2918	2.18e-288	6.37e-285
ENSG00000067048	DDX3Y	Y	1555.22	6.25658	0.173691	36.0213	3.89e-284	1.05e-280
ENSG00000129824	RPS4Y1	Y	4529.48	6.15807	0.17626	34.9374	2.01e-267	5.04e-264
ENSG00000131002	TXLNGY	Y	620.004	6.12261	0.176641	34.6612	3.03e-263	7.07e-260
ENSG00000198692	EIF1AY	Y	625.739	6.04224	0.179051	33.7459	1.23e-249	2.69e-246
ENSG00000012817	KDM5D	Y	1438.74	6.05697	0.180209	33.6108	1.17e-247	2.4e-244
ENSG00000227289	HSFY3P	Y	7.55351	5.10168	0.166902	30.5669	3.37e-205	6.56e-202
ENSG00000229236	TTTY10	Y	4.47022	4.54381	0.162327	27.9918	2.05e-172	3.78e-169
ENSG00000228787	NLGN4Y-AS1	Y	5.26612	4.53481	0.168076	26.9807	2.49e-160	4.36e-157
ENSG00000231535	LINC00278	Y	4.60075	4.44203	0.172041	25.8196	5.34e-147	8.92e-144
ENSG00000233070	ZFY-AS1	Y	4.21523	4.33629	0.172108	25.1952	4.52e-140	7.2e-137
ENSG00000273906	AC011297.1	Y	9.15474	4.52071	0.182222	24.8088	7.2e-136	1.1e-132
ENSG00000267793	AC009977.1	Y	4.05367	4.28866	0.175739	24.4036	1.57e-131	2.29e-128
ENSG00000215580	BCORP1	Y	4.06056	4.01951	0.174431	23.0435	1.71e-117	2.4e-114
ENSG00000206159	GYG2P1	Y	6.42107	4.18605	0.186904	22.3968	4.22e-111	5.69e-108
ENSG00000270641	TSIX	X	10.0077	-2.45112	0.109691	-22.3457	1.33e-110	1.73e-107
ENSG00000099715	PCDH11Y	Y	77.2581	3.29972	0.161191	20.4708	3.92e-93	4.91e-90
ENSG00000092377	TBL1Y	Y	4.09127	3.79914	0.188445	20.1604	2.18e-90	2.63e-87
ENSG00000229163	NAP1L1P2	Y	2.29474	3.43239	0.170999	20.0726	1.28e-89	1.5e-86
ENSG00000228764	ZNF885P	Y	2.02711	3.46302	0.175694	19.7105	1.75e-86	1.98e-83
ENSG00000229308	AC010737.1	Y	2.15042	3.16899	0.19706	16.0813	3.45e-58	3.78e-55
ENSG00000225470	JPX	X	925.621	-0.558698	0.0362473	-15.4135	1.33e-53	1.41e-50
ENSG00000005889	ZFX	X	2021.31	-0.559204	0.0413547	-13.5221	1.16e-41	1.19e-38
ENSG00000126012	KDM5C	X	7239.19	-0.452868	0.0350142	-12.9338	2.9e-38	2.9e-35
ENSG00000168757	TSPY2	Y	1.40577	2.54659	0.205208	12.4098	2.31e-35	2.25e-32
ENSG00000133110	POSTN	13	443.112	-2.43498	0.20149	-12.0848	1.27e-33	1.2e-30
ENSG00000147050	KDM6A	X	1378.41	-0.506007	0.046312	-10.926	8.65e-28	7.78e-25
ENSG00000184895	SRY	Y	2.06848	2.02252	0.212149	9.53351	1.52e-21	1.33e-18
ENSG00000130021	PUDP	X	950.607	-0.407653	0.0455072	-8.95799	3.31e-19	2.83e-16
ENSG00000181649	PHLDA2	11	26.66	-1.41905	0.160654	-8.83296	1.02e-18	8.51e-16
ENSG00000130741	EIF2S3	X	5703.62	-0.341148	0.0398628	-8.55805	1.15e-17	9.36e-15
ENSG00000099869	IGF2-AS	11	10.5837	-1.47332	0.176048	-8.36888	5.82e-17	4.63e-14
ENSG00000169895	SYAP1	X	2976.27	-0.315031	0.0387069	-8.13889	3.99e-16	3.04e-13
ENSG00000234969	AL627389.1	X	15.9746	-0.661999	0.0822145	-8.0521	8.14e-16	6.07e-13
ENSG00000130985	UBA1	X	21237.8	-0.215732	0.0270412	-7.97791	1.49e-15	1.09e-12
ENSG00000215301	DDX3X	X	15897.5	-0.357112	0.0450901	-7.91995	2.38e-15	1.7e-12
ENSG00000278212	AC134878.2	Y	19.6933	1.13993	0.152348	7.48243	7.3e-14	5.11e-11
ENSG00000214717	ZBED1	X	5374.79	0.372817	0.0524867	7.10308	1.22e-12	8.38e-10
ENSG00000163263	C1orf189	1	6.58162	-1.1968	0.169945	-7.04231	1.89e-12	1.27e-09
ENSG00000073792	IGF2BP2	3	231.494	-1.25575	0.180335	-6.96344	3.32e-12	2.2e-09
ENSG00000070193	FGF10	5	13.6466	-1.29629	0.190153	-6.81709	9.29e-12	6.03e-09
ENSG00000173674	EIF1AX	X	5614.73	-0.258961	0.0382099	-6.77731	1.22e-11	7.8e-09
ENSG00000185567	AHNAK2	14	675.899	-0.999331	0.148867	-6.71293	1.91e-11	1.19e-08
ENSG00000228906	AL353804.1	X	37.058	-0.457075	0.0686846	-6.65469	2.84e-11	1.75e-08
ENSG00000161905	ALOX15	17	11.1123	-1.09373	0.165685	-6.60128	4.08e-11	2.46e-08
ENSG00000164129	NPY5R	4	40.2514	-1.16196	0.176566	-6.58088	4.68e-11	2.73e-08
ENSG00000165105	RASEF	9	64.7699	-1.11641	0.169594	-6.58285	4.62e-11	2.73e-08
ENSG00000188662	H1-9P	17	32.156	-1.28514	0.195888	-6.56059	5.36e-11	3.08e-08
ENSG00000055732	MCOLN3	1	14.8484	-1.06095	0.16411	-6.46485	1.01e-10	5.73e-08
ENSG00000115297	TLX2	2	17.7208	-1.11283	0.172886	-6.43678	1.22e-10	6.79e-08
ENSG00000159212	CLIC6	21	29.8827	-1.09481	0.170636	-6.41605	1.4e-10	7.66e-08
ENSG00000064300	NGFR	17	1231.79	-0.997391	0.155766	-6.40314	1.52e-10	8.08e-08
ENSG00000144481	TRPM8	2	62.6846	-1.21702	0.190001	-6.40532	1.5e-10	8.08e-08
ENSG00000277930	AC010722.1	Y	1.87575	0.994547	0.156554	6.35275	2.11e-10	1.11e-07
ENSG00000229238	PPP1R12BP1	Y	0.688184	1.31747	0.208046	6.33257	2.41e-10	1.24e-07
ENSG00000185668	POU3F1	1	122.383	-0.951722	0.152513	-6.24025	4.37e-10	2.22e-07
ENSG00000155011	DKK2	4	56.4008	-0.994321	0.160022	-6.21363	5.18e-10	2.59e-07
ENSG00000130600	H19	11	76.9165	-1.21452	0.196186	-6.19066	5.99e-10	2.96e-07
ENSG00000237531	AL672277.1	X	13.6542	-1.12636	0.182134	-6.18425	6.24e-10	3.04e-07
ENSG00000178222	RNF212	4	48.5881	-0.911833	0.147917	-6.16447	7.07e-10	3.4e-07
ENSG00000138759	FRAS1	4	316.909	-0.904023	0.146719	-6.16161	7.2e-10	3.41e-07
ENSG00000163793	DNAJC5G	2	10.5171	-1.07921	0.175529	-6.14836	7.83e-10	3.61e-07
ENSG00000184254	ALDH1A3	15	89.4358	-1.02809	0.167166	-6.15012	7.74e-10	3.61e-07
ENSG00000238151	MLLT10P1	20	12.8275	0.976775	0.159389	6.12823	8.89e-10	4.04e-07
ENSG00000237412	PRSS56	2	6.17383	-1.16163	0.189818	-6.1197	9.38e-10	4.21e-07
ENSG00000205611	LINC01597	20	83.8662	0.998711	0.163276	6.1167	9.55e-10	4.24e-07
ENSG00000155761	SPAG17	1	20.192	-1.04097	0.170818	-6.09403	1.1e-09	4.76e-07
ENSG00000106789	CORO2A	9	124.97	-0.809615	0.133517	-6.06378	1.33e-09	5.68e-07
ENSG00000101846	STS	X	1211.87	-0.509854	0.0850012	-5.9982	2e-09	8.43e-07
ENSG00000142173	COL6A2	21	1980.41	-0.893461	0.149699	-5.96838	2.4e-09	1e-06
ENSG00000188906	LRRK2	12	1565.38	-0.720987	0.121334	-5.94215	2.81e-09	1.16e-06
ENSG00000169093	ASMTL	X	3203.87	0.327503	0.0554991	5.90105	3.61e-09	1.47e-06
ENSG00000188316	ENO4	10	32.9728	-0.924458	0.156794	-5.89602	3.72e-09	1.5e-06
ENSG00000169071	ROR2	9	67.8423	-0.928622	0.157976	-5.87824	4.15e-09	1.65e-06
ENSG00000086712	TXLNG	X	1534.98	-0.268328	0.0460862	-5.8223	5.8e-09	2.29e-06
ENSG00000227128	LBX1-AS1	10	5.47038	-1.23403	0.213098	-5.7909	7e-09	2.73e-06
ENSG00000178718	RPP25	15	275.858	-0.76899	0.133191	-5.7736	7.76e-09	2.99e-06
ENSG00000164932	CTHRC1	8	117.878	-0.803736	0.140735	-5.71099	1.12e-08	4.28e-06
ENSG00000178031	ADAMTSL1	9	339.788	-0.81144	0.143927	-5.63785	1.72e-08	6.49e-06
ENSG00000091181	IL5RA	3	6.01799	-1.05393	0.187005	-5.63584	1.74e-08	6.5e-06
ENSG00000152669	CCNO	5	68.8484	-0.966321	0.171977	-5.61888	1.92e-08	7.09e-06
ENSG00000225649	AC064875.1	2	89.2464	-1.01584	0.181161	-5.60737	2.05e-08	7.5e-06
ENSG00000060656	PTPRU	1	1068.65	-0.65364	0.117	-5.58665	2.31e-08	8.36e-06
ENSG00000061337	LZTS1	8	1379.4	-0.728191	0.130799	-5.56724	2.59e-08	9.26e-06
ENSG00000136231	IGF2BP3	7	102.676	-1.07592	0.195363	-5.50729	3.64e-08	1.29e-05
ENSG00000034239	EFCAB1	8	101.186	-0.948063	0.172437	-5.49802	3.84e-08	1.35e-05
ENSG00000012223	LTF	3	835.03	-1.11066	0.202531	-5.48388	4.16e-08	1.43e-05
ENSG00000157856	DRC1	2	61.9541	-1.01019	0.184223	-5.48351	4.17e-08	1.43e-05
ENSG00000224592	MIR3659HG	1	23.648	-0.805106	0.147077	-5.47403	4.4e-08	1.5e-05
ENSG00000167244	IGF2	11	1959.51	-0.770607	0.140899	-5.4692	4.52e-08	1.52e-05
ENSG00000075891	PAX2	10	16.2347	-0.950169	0.173855	-5.4653	4.62e-08	1.54e-05
ENSG00000163661	PTX3	3	166.102	-0.817488	0.149903	-5.45345	4.94e-08	1.63e-05
ENSG00000089250	NOS1	12	547.452	-0.804666	0.147617	-5.45104	5.01e-08	1.64e-05
ENSG00000183644	C11orf88	11	9.21267	-0.97599	0.179378	-5.44097	5.3e-08	1.72e-05
ENSG00000130635	COL5A1	9	613.648	-0.850296	0.156367	-5.43784	5.39e-08	1.73e-05
ENSG00000258752	AL357093.2	14	4.96813	-0.909132	0.167821	-5.41729	6.05e-08	1.93e-05
ENSG00000100985	MMP9	20	89.6139	-0.961457	0.178023	-5.40074	6.64e-08	2.1e-05
ENSG00000120949	TNFRSF8	1	86.0703	0.937066	0.173786	5.39206	6.97e-08	2.18e-05
ENSG00000155367	PPM1J	1	90.3507	-0.686937	0.128548	-5.34381	9.1e-08	2.82e-05
ENSG00000104368	PLAT	8	1496.26	-0.768923	0.14433	-5.32753	9.96e-08	3.06e-05
ENSG00000179598	PLD6	17	414.762	-0.459316	0.0863746	-5.31772	1.05e-07	3.2e-05
ENSG00000131019	ULBP3	6	11.0011	-0.871512	0.164217	-5.30706	1.11e-07	3.35e-05
ENSG00000143674	MAP3K21	1	79.3676	-0.765183	0.144194	-5.30662	1.12e-07	3.35e-05
ENSG00000113389	NPR3	5	112.14	-0.825212	0.156129	-5.28543	1.25e-07	3.72e-05
ENSG00000006283	CACNA1G	17	968.138	-0.769548	0.146016	-5.2703	1.36e-07	4.01e-05
ENSG00000153789	FAM92B	16	4.61142	-1.09057	0.208603	-5.22797	1.71e-07	5.01e-05
ENSG00000124493	GRM4	6	179.168	-0.850174	0.162717	-5.22486	1.74e-07	5.05e-05
ENSG00000003137	CYP26B1	2	593.153	-0.835443	0.160017	-5.22098	1.78e-07	5.11e-05
ENSG00000231439	WASIR2	16	6.21963	-0.880644	0.168899	-5.21403	1.85e-07	5.27e-05
ENSG00000164128	NPY1R	4	169.812	-0.741835	0.142537	-5.20449	1.95e-07	5.5e-05
ENSG00000139044	B4GALNT3	12	201.818	-0.651729	0.12529	-5.20176	1.97e-07	5.54e-05
ENSG00000138136	LBX1	10	6.27709	-1.10279	0.212168	-5.19773	2.02e-07	5.61e-05
ENSG00000125726	CD70	19	6.22087	-0.94451	0.182172	-5.18472	2.16e-07	5.97e-05
ENSG00000175591	P2RY2	11	23.5416	-0.829009	0.160157	-5.17624	2.26e-07	6.2e-05
ENSG00000159674	SPON2	4	222.222	-0.764769	0.14785	-5.1726	2.31e-07	6.27e-05
ENSG00000231934	FAM242A	20	11.1712	1.02288	0.197841	5.17021	2.34e-07	6.3e-05
ENSG00000174145	NWD2	4	155.833	-1.00271	0.194383	-5.15845	2.49e-07	6.66e-05
ENSG00000266718	AC079336.5	17	20.6805	-0.734467	0.14246	-5.15561	2.53e-07	6.71e-05
ENSG00000071991	CDH19	18	217.634	-0.893769	0.173412	-5.15401	2.55e-07	6.72e-05
ENSG00000001617	SEMA3F	3	265.718	-0.631063	0.122615	-5.14672	2.65e-07	6.91e-05
ENSG00000174807	CD248	11	423.079	-0.738717	0.143553	-5.14595	2.66e-07	6.91e-05
ENSG00000114656	KIAA1257	3	26.7705	-0.710132	0.138152	-5.14021	2.74e-07	7.07e-05
ENSG00000136378	ADAMTS7	15	237.818	-0.70686	0.138274	-5.11204	3.19e-07	8.09e-05
ENSG00000133048	CHI3L1	1	16130	-1.03947	0.203519	-5.10748	3.26e-07	8.23e-05
ENSG00000048545	GUCA1A	6	22.8986	-0.922877	0.180816	-5.10395	3.33e-07	8.33e-05
ENSG00000092758	COL9A3	20	1782.27	-0.781733	0.153744	-5.08465	3.68e-07	9.16e-05
ENSG00000022556	NLRP2	19	101.099	-0.844168	0.166074	-5.0831	3.71e-07	9.17e-05
ENSG00000272395	IFNL4	19	1.79187	-0.92314	0.182088	-5.06973	3.98e-07	9.76e-05
ENSG00000169752	NRG4	15	34.0574	-0.670154	0.132344	-5.06373	4.11e-07	0.000100067
ENSG00000223756	TSSC2	11	24.8283	-0.698886	0.138388	-5.05018	4.41e-07	0.000106695
ENSG00000226435	ANKRD18DP	3	18.7169	-0.772302	0.153561	-5.02928	4.92e-07	0.000117386
ENSG00000226953	NCKAP5-AS2	2	17.6057	-0.58404	0.116178	-5.02714	4.98e-07	0.000117901
ENSG00000125657	TNFSF9	19	82.298	-0.67181	0.133809	-5.02065	5.15e-07	0.000121135
ENSG00000162490	DRAXIN	1	950.527	-0.704626	0.140931	-4.99979	5.74e-07	0.000134103
ENSG00000164283	ESM1	5	80.399	-0.953428	0.190935	-4.99347	5.93e-07	0.000137653
ENSG00000261959	AC015909.3	17	20.9685	-1.00173	0.200729	-4.99049	6.02e-07	0.000138876
ENSG00000197705	KLHL14	18	35.4409	-0.847538	0.169989	-4.98584	6.17e-07	0.000141328
ENSG00000251536	AC055717.1	12	2.46185	-0.957253	0.192049	-4.98443	6.21e-07	0.000141436
ENSG00000149452	SLC22A8	11	4.587	-0.916545	0.184372	-4.97118	6.65e-07	0.000150473
ENSG00000184302	SIX6	14	21.3906	-1.05797	0.213147	-4.96358	6.92e-07	0.000155483
ENSG00000202198	AL162581.1	6	784.713	0.781787	0.157544	4.96233	6.97e-07	0.000155492
ENSG00000172460	PRSS30P	16	19.9807	-0.721357	0.145459	-4.95917	7.08e-07	0.000157042
ENSG00000125084	WNT1	12	7.87475	-0.905967	0.18288	-4.9539	7.27e-07	0.000160348
ENSG00000261801	LOXL1-AS1	15	33.0807	-0.798849	0.161706	-4.94013	7.81e-07	0.000171014
ENSG00000046647	GEMIN8	X	1003.85	-0.225566	0.0456768	-4.93831	7.88e-07	0.000171552
ENSG00000081051	AFP	4	4.80005	-0.991989	0.201124	-4.93222	8.13e-07	0.00017589
ENSG00000163687	DNASE1L3	3	21.3014	0.764683	0.155225	4.92628	8.38e-07	0.000180213
ENSG00000163071	SPATA18	4	136.218	-0.827523	0.168073	-4.92359	8.5e-07	0.000181594
ENSG00000002586	CD99	X	19373.2	0.586986	0.119384	4.91678	8.8e-07	0.000186884
ENSG00000150175	FRMPD2B	10	30.3157	-0.882943	0.179691	-4.91367	8.94e-07	0.000188732
ENSG00000111863	ADTRP	6	31.7592	-0.830763	0.169401	-4.90413	9.38e-07	0.000196954
ENSG00000158008	EXTL1	1	892.443	-0.64276	0.131558	-4.88575	1.03e-06	0.000214962
ENSG00000246877	DNM1P35	15	11.4781	-0.72296	0.148517	-4.86786	1.13e-06	0.00023396
ENSG00000233608	TWIST2	2	25.1765	-0.713831	0.146699	-4.86597	1.14e-06	0.000234827
ENSG00000006757	PNPLA4	X	456.326	-0.644953	0.132623	-4.86304	1.16e-06	0.000235665
ENSG00000196459	TRAPPC2	X	1060.97	-0.226416	0.0465595	-4.86295	1.16e-06	0.000235665
ENSG00000125430	HS3ST3B1	17	192.407	-0.876058	0.180663	-4.84913	1.24e-06	0.000251221
ENSG00000095932	SMIM24	19	43.434	-0.679793	0.140299	-4.84532	1.26e-06	0.000254619
ENSG00000115687	PASK	2	482.171	-0.400328	0.082699	-4.84078	1.29e-06	0.000257653
ENSG00000133101	CCNA1	13	94.5563	-0.802246	0.165729	-4.8407	1.29e-06	0.000257653
ENSG00000128203	ASPHD2	22	568.405	-0.430946	0.0891232	-4.83539	1.33e-06	0.000263131
ENSG00000223698	GOLGA6L11P	Y	0.62543	0.995228	0.205934	4.83276	1.35e-06	0.000265133
ENSG00000162552	WNT4	1	89.1405	-0.660531	0.136726	-4.83107	1.36e-06	0.000265908
ENSG00000070961	ATP2B1	12	4778.7	-0.541539	0.112138	-4.82924	1.37e-06	0.000266866
ENSG00000125354	SEPTIN6	X	1076.82	-0.45709	0.0948843	-4.81734	1.45e-06	0.000280172
ENSG00000229972	IQCF3	3	1.44497	-1.01649	0.210981	-4.8179	1.45e-06	0.000280172
ENSG00000139219	COL2A1	12	57.4011	-0.810434	0.168299	-4.81543	1.47e-06	0.00028132
ENSG00000240563	L1TD1	1	4.01217	-0.746571	0.155154	-4.81181	1.5e-06	0.000284899
ENSG00000164626	KCNK5	6	21.1419	-0.837037	0.174207	-4.80485	1.55e-06	0.000293401
ENSG00000181433	SAGE1	X	7.16314	-0.957253	0.199366	-4.80149	1.57e-06	0.000295173
ENSG00000231106	LINC01436	21	4.6504	-1.00037	0.208322	-4.80203	1.57e-06	0.000295173
ENSG00000123364	HOXC13	12	7.28322	-1.00016	0.208406	-4.79911	1.59e-06	0.000297124
ENSG00000229425	AJ009632.2	21	2.43614	-0.87111	0.181687	-4.79458	1.63e-06	0.000302311
ENSG00000183831	ANKRD45	1	154.001	-0.658899	0.137532	-4.79087	1.66e-06	0.000306328
ENSG00000174326	SLC16A11	17	65.8772	-0.645883	0.135035	-4.78307	1.73e-06	0.000316798
ENSG00000112319	EYA4	6	232.948	-0.897158	0.18843	-4.76124	1.92e-06	0.000347738
ENSG00000145911	N4BP3	5	225.283	-0.579684	0.121717	-4.76257	1.91e-06	0.000347738
ENSG00000185924	RTN4RL1	17	431.823	-0.805933	0.169272	-4.76117	1.92e-06	0.000347738
ENSG00000148704	VAX1	10	61.113	-0.777765	0.163622	-4.75341	2e-06	0.000358726
ENSG00000157654	PALM2AKAP2	9	14.844	-0.737769	0.155228	-4.75281	2.01e-06	0.000358726
ENSG00000223773	CD99P1	X	111.996	0.492512	0.103705	4.74917	2.04e-06	0.000363398
ENSG00000160963	COL26A1	7	509.959	-0.70358	0.148278	-4.74501	2.08e-06	0.000368415
ENSG00000185559	DLK1	14	33.7891	-0.970233	0.204503	-4.74435	2.09e-06	0.000368415
ENSG00000132000	PODNL1	19	73.5574	-0.634673	0.133861	-4.7413	2.12e-06	0.000372139
ENSG00000231977	AL096828.1	20	6.7201	-0.60654	0.128133	-4.73369	2.2e-06	0.00038255
ENSG00000248505	LINC02380	4	2.10114	0.880872	0.186068	4.73415	2.2e-06	0.00038255
ENSG00000100290	BIK	22	14.3054	-0.455405	0.0962393	-4.73201	2.22e-06	0.000383825
ENSG00000101638	ST8SIA5	18	1308.81	-0.753323	0.159432	-4.72504	2.3e-06	0.000393736
ENSG00000178403	NEUROG2	4	14.8982	-0.856434	0.181262	-4.72484	2.3e-06	0.000393736
ENSG00000088992	TESC	12	411.3	-0.550415	0.116562	-4.72209	2.33e-06	0.000395251
ENSG00000145147	SLIT2	4	598.149	-0.707634	0.14985	-4.72229	2.33e-06	0.000395251
ENSG00000234546	LNCTAM34A	1	23.9656	-0.741607	0.15709	-4.72092	2.35e-06	0.000395625
ENSG00000175077	RTP1	3	38.762	-0.720597	0.152953	-4.71124	2.46e-06	0.000412901
ENSG00000135638	EMX1	2	233.025	-0.864791	0.18371	-4.70737	2.51e-06	0.000417589
ENSG00000144045	DQX1	2	29.0908	-0.593681	0.126127	-4.707	2.51e-06	0.000417589
ENSG00000167751	KLK2	19	4.31127	-1.00144	0.213048	-4.70055	2.59e-06	0.00042896
ENSG00000251056	ANKRD20A17P	4	1.95341	0.958334	0.203919	4.69958	2.61e-06	0.000428966
ENSG00000135477	KRT87P	12	2.04849	-0.915874	0.195171	-4.69268	2.7e-06	0.000441627
ENSG00000182534	MXRA7	17	3621.35	-0.338982	0.0725865	-4.67004	3.01e-06	0.000488649
ENSG00000119771	KLHL29	2	455.521	-0.601212	0.1289	-4.66419	3.1e-06	0.000500445
ENSG00000158220	ESYT3	3	129.46	-0.631044	0.135519	-4.65649	3.22e-06	0.000517134
ENSG00000077327	SPAG6	10	29.3077	-0.65548	0.140881	-4.65272	3.28e-06	0.000524282
ENSG00000150873	C2orf50	2	63.7594	-0.790002	0.170068	-4.64522	3.4e-06	0.000541203
ENSG00000212743	LINC02656	10	39.1477	0.395474	0.0854063	4.6305	3.65e-06	0.000575922
ENSG00000182379	NXPH4	12	214.952	-0.618543	0.133747	-4.62471	3.75e-06	0.000589583
ENSG00000112186	CAP2	6	2137.38	-0.632884	0.136927	-4.62205	3.8e-06	0.000592979
ENSG00000186765	FSCN2	17	16.1377	-0.590752	0.127822	-4.62167	3.81e-06	0.000592979
ENSG00000265717	AC103808.3	18	1.53831	-0.951624	0.206117	-4.61691	3.9e-06	0.000604059
ENSG00000123572	NRK	X	2.1761	-0.957703	0.207928	-4.60595	4.11e-06	0.000633957
ENSG00000101911	PRPS2	X	564.739	-0.546227	0.118962	-4.59162	4.4e-06	0.000676099
ENSG00000251173	UCHL1-AS1	4	1.1496	-0.898902	0.196195	-4.58168	4.61e-06	0.000705961
ENSG00000165868	HSPA12A	10	3057.17	-0.513434	0.112173	-4.57715	4.71e-06	0.000718278
ENSG00000178602	OTOS	2	33.0269	-0.809725	0.176976	-4.57534	4.75e-06	0.000721382
ENSG00000182366	FAM87A	8	25.8389	-0.741609	0.162245	-4.57093	4.86e-06	0.000733576
ENSG00000185361	TNFAIP8L1	19	769.715	-0.416046	0.0910468	-4.56959	4.89e-06	0.000735103
ENSG00000117009	KMO	1	32.2538	-0.679083	0.148661	-4.568	4.92e-06	0.000737536
ENSG00000140015	KCNH5	14	188.951	-0.819288	0.179494	-4.56442	5.01e-06	0.000747024
ENSG00000159337	PLA2G4D	15	4.27734	-0.830477	0.182286	-4.5559	5.22e-06	0.000771392
ENSG00000179403	VWA1	1	2898.26	-0.559964	0.122906	-4.55602	5.21e-06	0.000771392
ENSG00000173641	HSPB7	1	125.79	-0.610825	0.1341	-4.555	5.24e-06	0.000771438
ENSG00000227954	TARID	6	7.24165	-0.768436	0.168814	-4.55196	5.31e-06	0.000779423
ENSG00000249509	NEUROG2-AS1	4	6.42982	-0.837543	0.18404	-4.55089	5.34e-06	0.00078014
ENSG00000123407	HOXC12	12	1.09168	-0.931636	0.204845	-4.54801	5.42e-06	0.000787603
ENSG00000050767	COL23A1	5	383	-0.730196	0.160819	-4.54048	5.61e-06	0.000799743
ENSG00000100196	KDELR3	22	89.1355	-0.582178	0.12822	-4.54046	5.61e-06	0.000799743
ENSG00000106927	AMBP	9	3.29749	-0.703902	0.154942	-4.54301	5.55e-06	0.000799743
ENSG00000156966	B3GNT7	2	222.167	-0.680507	0.149859	-4.54098	5.6e-06	0.000799743
ENSG00000226080	RPL6P4	2	2.14276	-0.736373	0.162167	-4.54084	5.6e-06	0.000799743
ENSG00000042832	TG	8	119.935	0.659533	0.145305	4.53895	5.65e-06	0.000802223
ENSG00000180785	OR51E1	11	7.31736	-0.829603	0.182963	-4.53427	5.78e-06	0.00081691
ENSG00000242405	AC007537.1	12	3.72329	0.551732	0.121787	4.53031	5.89e-06	0.00082905
ENSG00000184058	TBX1	22	31.22	-0.629911	0.139259	-4.52331	6.09e-06	0.000853495
ENSG00000248738	AC037441.1	8	21.3757	-0.889288	0.196917	-4.51605	6.3e-06	0.000876682
ENSG00000258227	CLEC5A	7	133.751	-0.837905	0.185543	-4.51595	6.3e-06	0.000876682
ENSG00000182631	RXFP3	5	3.55857	-0.841409	0.186384	-4.51439	6.35e-06	0.000879692
ENSG00000008283	CYB561	17	1112.21	-0.4869	0.107881	-4.51331	6.38e-06	0.00088068
ENSG00000012232	EXTL3	8	6271.67	-0.205951	0.0456552	-4.51101	6.45e-06	0.000886801
ENSG00000138722	MMRN1	4	189.349	-0.624789	0.138554	-4.50935	6.5e-06	0.000890268
ENSG00000142149	HUNK	21	575.528	-0.539488	0.119674	-4.508	6.54e-06	0.000892473
ENSG00000100473	COCH	14	66.8538	-0.603637	0.134227	-4.49714	6.89e-06	0.000925503
ENSG00000115290	GRB14	2	94.0322	-0.756885	0.168246	-4.49869	6.84e-06	0.000925503
ENSG00000166546	BEAN1	16	207.664	-0.526335	0.117007	-4.49833	6.85e-06	0.000925503
ENSG00000239440	LINC02008	3	12.8602	0.688738	0.153155	4.497	6.89e-06	0.000925503
ENSG00000198598	MMP17	12	1016.77	-0.592583	0.131849	-4.4944	6.98e-06	0.000933287
ENSG00000257108	NHLRC4	16	36.3328	-0.429243	0.0955818	-4.49084	7.09e-06	0.000945432
ENSG00000129038	LOXL1	15	204.992	-0.725687	0.161692	-4.48809	7.19e-06	0.000954085
ENSG00000233125	ACTBP12	1	2.16739	-0.752137	0.167843	-4.48119	7.42e-06	0.000981759
ENSG00000198523	PLN	6	187.676	0.736002	0.164606	4.47129	7.77e-06	0.00102444
ENSG00000118898	PPL	16	473.559	-0.785587	0.175881	-4.46658	7.95e-06	0.00104331
ENSG00000026559	KCNG1	20	493.555	-0.771209	0.172953	-4.45906	8.23e-06	0.00107657
ENSG00000167550	RHEBL1	12	69.8769	-0.50617	0.113683	-4.45246	8.49e-06	0.00110608
ENSG00000197467	COL13A1	10	59.8712	-0.594783	0.133668	-4.44972	8.6e-06	0.00111613
ENSG00000150995	ITPR1	3	2120.55	-0.626437	0.141076	-4.44043	8.98e-06	0.00116113
ENSG00000135519	KCNH3	12	1290.38	-0.702856	0.158638	-4.43055	9.4e-06	0.00121113
ENSG00000115828	QPCT	2	350.395	-0.482193	0.108885	-4.42848	9.49e-06	0.00121838
ENSG00000062038	CDH3	16	280.575	-0.520873	0.117743	-4.42382	9.7e-06	0.00123591
ENSG00000161270	NPHS1	19	14.2572	-0.634211	0.143342	-4.42446	9.67e-06	0.00123591
ENSG00000266903	AC243964.3	19	22.3114	-0.699733	0.158296	-4.42041	9.85e-06	0.00125102
ENSG00000277287	AL109976.1	20	26.7459	-0.549869	0.124674	-4.41045	1.03e-05	0.00130526
ENSG00000133640	LRRIQ1	12	27.8943	-0.761081	0.172797	-4.40449	1.06e-05	0.0013342
ENSG00000275385	CCL18	17	18.1405	0.890844	0.202274	4.40414	1.06e-05	0.0013342
ENSG00000100228	RAB36	22	479.69	-0.652302	0.148319	-4.39797	1.09e-05	0.00136776
ENSG00000221818	EBF2	8	21.239	-0.625729	0.142325	-4.39647	1.1e-05	0.00137237
ENSG00000044090	CUL7	6	1054.8	-0.365212	0.0831223	-4.39368	1.11e-05	0.00138517
ENSG00000151952	TMEM132D	12	538.812	-0.802003	0.182645	-4.39105	1.13e-05	0.00139708
ENSG00000180818	HOXC10	12	39.6908	-0.935775	0.213152	-4.39018	1.13e-05	0.00139772
ENSG00000145491	ROPN1L	5	27.8808	-0.714324	0.162781	-4.38825	1.14e-05	0.00140034
ENSG00000163430	FSTL1	3	5008.17	-0.540447	0.123148	-4.3886	1.14e-05	0.00140034
ENSG00000223486	AC092198.1	X	6.50287	-0.775357	0.176721	-4.38746	1.15e-05	0.00140053
ENSG00000143340	FAM163A	1	42.648	-0.808648	0.18443	-4.38457	1.16e-05	0.00141428
ENSG00000158555	GDPD5	11	632.627	-0.400667	0.0914095	-4.38321	1.17e-05	0.00141599
ENSG00000196415	PRTN3	19	10.2117	-0.847709	0.193417	-4.38281	1.17e-05	0.00141599
ENSG00000166148	AVPR1A	12	58.7339	-0.573191	0.130933	-4.37774	1.2e-05	0.0014443
ENSG00000134438	RAX	18	5.48093	0.885967	0.202608	4.37281	1.23e-05	0.00147227
ENSG00000090020	SLC9A1	1	1409.88	-0.344419	0.0788259	-4.36937	1.25e-05	0.00148548
ENSG00000169432	SCN9A	2	189.247	-0.77378	0.177084	-4.36957	1.24e-05	0.00148548
ENSG00000110697	PITPNM1	11	2496.49	-0.345017	0.0790992	-4.36183	1.29e-05	0.00153102
ENSG00000267336	EIF4A2P1	18	4.4731	-0.601251	0.137861	-4.36129	1.29e-05	0.00153102
ENSG00000181374	CCL13	17	2.14561	0.783304	0.1798	4.35653	1.32e-05	0.00155941
ENSG00000232821	AC003986.2	7	3.7249	-0.870496	0.200132	-4.34961	1.36e-05	0.00160404
ENSG00000232258	TMEM114	16	2.85199	-0.832056	0.191438	-4.34635	1.38e-05	0.00162258
ENSG00000169758	TMEM266	15	120.121	-0.501386	0.115437	-4.34339	1.4e-05	0.0016391
ENSG00000146938	NLGN4X	X	3236.57	-0.356017	0.0820547	-4.33878	1.43e-05	0.00166284
ENSG00000259556	AC090971.4	15	39.8119	0.45197	0.104159	4.33922	1.43e-05	0.00166284
ENSG00000237945	LINC00649	21	40.2815	-0.442397	0.102033	-4.33584	1.45e-05	0.00167964
ENSG00000050327	ARHGEF5	7	29.3523	-0.511487	0.118131	-4.32984	1.49e-05	0.00170912
ENSG00000112183	RBM24	6	93.9399	-0.717168	0.16563	-4.32995	1.49e-05	0.00170912
ENSG00000254944	ATP5PBP5	11	16.855	-0.792132	0.182896	-4.33106	1.48e-05	0.00170912
ENSG00000234614	C2CD4D-AS1	1	39.6053	-0.673604	0.155673	-4.32705	1.51e-05	0.00172527
ENSG00000010030	ETV7	6	58.1622	-0.611522	0.141414	-4.32435	1.53e-05	0.00174086
ENSG00000240207	AC080013.1	3	65.6649	-0.579765	0.134116	-4.32286	1.54e-05	0.00174697
ENSG00000071575	TRIB2	2	6969.62	-0.420061	0.0972425	-4.31973	1.56e-05	0.00176626
ENSG00000176194	CIDEA	18	26.8129	-0.79983	0.185264	-4.31725	1.58e-05	0.00177933
ENSG00000260101	AC008074.2	2	48.4452	-0.299519	0.0693865	-4.31668	1.58e-05	0.00177933
ENSG00000240086	AC092969.1	3	4.68348	-0.765414	0.177535	-4.31133	1.62e-05	0.00181709
ENSG00000183873	SCN5A	3	49.1776	-0.610648	0.141725	-4.30869	1.64e-05	0.0018273
ENSG00000186212	SOWAHB	4	90.7696	-0.809964	0.188137	-4.30517	1.67e-05	0.00185069
ENSG00000128253	RFPL2	22	38.0981	-0.755629	0.175738	-4.29974	1.71e-05	0.00188472
ENSG00000259345	AC013652.1	15	5.89178	0.664135	0.154459	4.29974	1.71e-05	0.00188472
ENSG00000276851	AC002401.4	17	2.89935	-0.811185	0.188881	-4.29468	1.75e-05	0.00192212
ENSG00000204682	MIR1915HG	10	233.275	-0.560507	0.130597	-4.29188	1.77e-05	0.00194047
ENSG00000099937	SERPIND1	22	14.8103	-0.763585	0.177955	-4.29089	1.78e-05	0.0019431
ENSG00000164742	ADCY1	7	3584.49	-0.661856	0.154351	-4.288	1.8e-05	0.00196238
ENSG00000135631	RAB11FIP5	2	2092.97	-0.342634	0.0799472	-4.28576	1.82e-05	0.00197618
ENSG00000162458	FBLIM1	1	391.3	-0.506921	0.118527	-4.27684	1.9e-05	0.00205062
ENSG00000122642	FKBP9	7	2490.23	-0.492495	0.115279	-4.2722	1.94e-05	0.00208731
ENSG00000251459	AC013724.1	4	12.7259	0.732059	0.171422	4.27051	1.95e-05	0.00209681
ENSG00000095587	TLL2	10	169.748	-0.544026	0.12744	-4.26888	1.96e-05	0.00210542
ENSG00000135423	GLS2	12	43.1598	-0.61526	0.144177	-4.2674	1.98e-05	0.00210542
ENSG00000186827	TNFRSF4	1	49.1034	-0.545502	0.127846	-4.26687	1.98e-05	0.00210542
ENSG00000189127	ANKRD34B	5	10.5487	-0.742174	0.173927	-4.26717	1.98e-05	0.00210542
ENSG00000110931	CAMKK2	12	4181.14	-0.431317	0.101225	-4.26098	2.04e-05	0.00215515
ENSG00000134343	ANO3	11	347.771	-0.696464	0.163516	-4.25931	2.05e-05	0.00216265
ENSG00000184599	TAFA3	1	17.095	-0.679549	0.159561	-4.25886	2.05e-05	0.00216265
ENSG00000085377	PREP	6	1507.83	-0.227736	0.0535162	-4.25545	2.09e-05	0.00217658
ENSG00000140057	AK7	14	45.7889	-0.669423	0.157311	-4.25542	2.09e-05	0.00217658
ENSG00000184232	OAF	11	818.268	-0.405688	0.0953277	-4.25572	2.08e-05	0.00217658
ENSG00000213644	SAPCD2P1	7	0.94828	-0.893444	0.210127	-4.25193	2.12e-05	0.0022042
ENSG00000050730	TNIP3	4	7.539	-0.776185	0.1827	-4.24841	2.15e-05	0.00222307
ENSG00000117602	RCAN3	1	263.181	-0.463481	0.109122	-4.24738	2.16e-05	0.00222307
ENSG00000233487	RPSAP69	3	20.4461	-0.77016	0.181267	-4.24876	2.15e-05	0.00222307
ENSG00000263711	LINC02864	18	1.07779	-0.81938	0.192905	-4.24758	2.16e-05	0.00222307
ENSG00000070159	PTPN3	9	255.504	-0.733741	0.173336	-4.23306	2.31e-05	0.00235572
ENSG00000165621	OXGR1	13	13.4475	-0.662407	0.156463	-4.23364	2.3e-05	0.00235572
ENSG00000164056	SPRY1	4	759.123	-0.551142	0.1306	-4.22009	2.44e-05	0.00248814
ENSG00000069188	SDK2	17	760.967	-0.418833	0.0993281	-4.21667	2.48e-05	0.00251886
ENSG00000130182	ZSCAN10	16	14.251	0.743736	0.176602	4.21137	2.54e-05	0.00257125
ENSG00000137727	ARHGAP20	11	484.05	-0.506603	0.12038	-4.20837	2.57e-05	0.00259803
ENSG00000130751	NPAS1	19	156.425	-0.576968	0.137197	-4.20541	2.61e-05	0.00262477
ENSG00000144550	CPNE9	3	149.067	-0.692778	0.164935	-4.2003	2.67e-05	0.00265082
ENSG00000144645	OSBPL10	3	284.968	-0.534797	0.127326	-4.20021	2.67e-05	0.00265082
ENSG00000154529	CNTNAP3B	9	49.4535	-0.516125	0.122823	-4.20218	2.64e-05	0.00265082
ENSG00000243710	CFAP57	1	52.1271	-0.693113	0.16501	-4.20042	2.66e-05	0.00265082
ENSG00000272631	AC067750.1	10	245.158	0.277432	0.0660561	4.19994	2.67e-05	0.00265082
ENSG00000183729	NPBWR1	8	5.49385	-0.89081	0.212275	-4.19649	2.71e-05	0.00268398
ENSG00000236078	LINC01447	7	11.4169	-0.804941	0.19206	-4.19109	2.78e-05	0.00274095
ENSG00000073861	TBX21	17	21.8845	-0.599392	0.143175	-4.18642	2.83e-05	0.00276672
ENSG00000159712	ANKRD18CP	9	37.7702	-0.567068	0.135452	-4.18648	2.83e-05	0.00276672
ENSG00000178773	CPNE7	16	248.11	-0.698899	0.166872	-4.18823	2.81e-05	0.00276672
ENSG00000226287	TMEM191A	22	34.1468	-0.608813	0.145389	-4.18747	2.82e-05	0.00276672
ENSG00000174514	MFSD4A	1	1437.85	-0.592967	0.141688	-4.18501	2.85e-05	0.00276849
ENSG00000224184	MIR3681HG	2	8.2674	-0.700979	0.16748	-4.18546	2.85e-05	0.00276849
ENSG00000008086	CDKL5	X	1645.41	-0.516351	0.123413	-4.18392	2.87e-05	0.00277409
ENSG00000114948	ADAM23	2	2907.53	-0.389922	0.0932328	-4.18224	2.89e-05	0.00278702
ENSG00000169220	RGS14	5	334.396	-0.61502	0.147207	-4.17793	2.94e-05	0.00282476
ENSG00000264985	AC124804.1	17	6.71263	-0.749902	0.179476	-4.17828	2.94e-05	0.00282476
ENSG00000156711	MAPK13	6	298.128	-0.494544	0.118389	-4.17728	2.95e-05	0.0028252
ENSG00000100206	DMC1	22	13.4473	-0.540585	0.129464	-4.17556	2.97e-05	0.00283755
ENSG00000254973	AC105219.3	8	9.42027	-0.724792	0.173601	-4.17504	2.98e-05	0.00283755
ENSG00000170745	KCNS3	2	234.694	-0.466348	0.11177	-4.1724	3.01e-05	0.00286284
ENSG00000172031	EPHX4	1	144.405	-0.565599	0.135578	-4.17175	3.02e-05	0.00286329
ENSG00000272031	ANKRD34A	1	411.9	-0.551859	0.13241	-4.16781	3.08e-05	0.00290544
ENSG00000102313	ITIH6	X	1.31655	-0.887496	0.212987	-4.1669	3.09e-05	0.00290915
ENSG00000169744	LDB2	4	1311.68	-0.454334	0.109235	-4.15923	3.19e-05	0.00299254
ENSG00000227482	AL157702.2	9	1.65018	-0.76713	0.184436	-4.15933	3.19e-05	0.00299254
ENSG00000213085	CFAP45	1	27.0784	-0.680669	0.163852	-4.15417	3.26e-05	0.00304325
ENSG00000196460	RFX8	2	12.559	-0.642082	0.154666	-4.15142	3.3e-05	0.00307189
ENSG00000174482	LINGO2	9	61.5489	-0.746623	0.179958	-4.14888	3.34e-05	0.00309793
ENSG00000124243	BCAS4	20	544.425	-0.428069	0.103438	-4.13842	3.5e-05	0.00323393
ENSG00000162522	KIAA1522	1	929.049	-0.450014	0.10878	-4.13691	3.52e-05	0.00324674
ENSG00000178401	DNAJC22	12	191.007	-0.53172	0.12856	-4.13597	3.53e-05	0.00325152
ENSG00000232487	RASA3-IT1	13	2.81322	-0.718931	0.173948	-4.13303	3.58e-05	0.00327655
ENSG00000261189	AL031058.1	6	10.3593	-0.557212	0.13482	-4.13301	3.58e-05	0.00327655
ENSG00000181072	CHRM2	7	72.6774	-0.703475	0.170277	-4.13136	3.61e-05	0.00329155
ENSG00000104611	SH2D4A	8	101.376	-0.671439	0.162554	-4.13056	3.62e-05	0.00329441
ENSG00000124557	BTN1A1	6	3.88475	-0.598847	0.145131	-4.12624	3.69e-05	0.00334447
ENSG00000169594	BNC1	15	6.19624	-0.706337	0.171196	-4.1259	3.69e-05	0.00334447
ENSG00000104361	NIPAL2	8	389.539	-0.534683	0.129703	-4.12237	3.75e-05	0.0033874
ENSG00000124343	XG	X	8.05782	-0.711463	0.172639	-4.1211	3.77e-05	0.00339733
ENSG00000015413	DPEP1	16	107.585	-0.771728	0.187309	-4.12007	3.79e-05	0.00339758
ENSG00000106070	GRB10	7	2589.91	-0.363902	0.0883278	-4.11991	3.79e-05	0.00339758
ENSG00000198355	PIM3	22	1338.54	-0.28837	0.0700127	-4.11882	3.81e-05	0.00339832
ENSG00000240244	GAPDHP33	1	2.13403	-0.664067	0.161233	-4.11868	3.81e-05	0.00339832
ENSG00000144152	FBLN7	2	227.231	-0.641044	0.155704	-4.11707	3.84e-05	0.00341056
ENSG00000167535	CACNB3	12	1354.36	-0.464337	0.112794	-4.11668	3.84e-05	0.00341056
ENSG00000149742	SLC22A9	11	5.76944	-0.794556	0.193048	-4.11585	3.86e-05	0.00341418
ENSG00000271201	AC247036.1	14	4.07153	0.802693	0.195121	4.11382	3.89e-05	0.00343577
ENSG00000169249	ZRSR2	X	743.851	-0.207167	0.0503879	-4.11144	3.93e-05	0.00346262
ENSG00000099953	MMP11	22	67.3904	-0.541547	0.131789	-4.1092	3.97e-05	0.0034876
ENSG00000114626	ABTB1	3	1435.98	-0.365337	0.0889581	-4.10684	4.01e-05	0.00348841
ENSG00000196277	GRM7	3	194.05	-0.679053	0.165321	-4.10748	4e-05	0.00348841
ENSG00000196917	HCAR1	12	29.9448	-0.539875	0.131456	-4.1069	4.01e-05	0.00348841
ENSG00000228400	AC079154.1	2	2.66921	-0.814383	0.198241	-4.10805	3.99e-05	0.00348841
ENSG00000136883	KIF12	9	29.5248	-0.781159	0.190365	-4.10347	4.07e-05	0.00352217
ENSG00000189212	DPY19L2P1	7	91.119	-0.634678	0.154648	-4.10403	4.06e-05	0.00352217
ENSG00000135480	KRT7	12	29.6927	-0.715275	0.174495	-4.09912	4.15e-05	0.00357151
ENSG00000177459	ERICH5	8	11.8186	-0.589529	0.143829	-4.09882	4.15e-05	0.00357151
ENSG00000260401	AP002761.4	11	34.7852	-0.670202	0.163522	-4.09855	4.16e-05	0.00357151
ENSG00000164440	TXLNB	6	191.334	-0.65664	0.160354	-4.09494	4.22e-05	0.00361866
ENSG00000072201	LNX1	4	784.444	-0.527288	0.128818	-4.09328	4.25e-05	0.00363575
ENSG00000137843	PAK6	15	51.9768	-0.663426	0.162163	-4.09111	4.29e-05	0.00366105
ENSG00000137843	PAK6	15	51.9768	-0.663426	0.162163	-4.09111	4.29e-05	0.00366105
ENSG00000116014	KISS1R	19	9.66596	-0.779313	0.190663	-4.08739	4.36e-05	0.00370229
ENSG00000215506	TPTE2P4	Y	0.822998	0.871059	0.213082	4.08791	4.35e-05	0.00370229
ENSG00000182378	PLCXD1	X	1363.7	0.294913	0.0723326	4.07718	4.56e-05	0.0038407
ENSG00000204140	CLPSL1	6	2.5541	-0.83659	0.205187	-4.0772	4.56e-05	0.0038407
ENSG00000204262	COL5A2	2	1385.73	-0.568135	0.139339	-4.07735	4.56e-05	0.0038407
ENSG00000132205	EMILIN2	18	469.685	-0.622616	0.152809	-4.07448	4.61e-05	0.00387625
ENSG00000112280	COL9A1	6	627.641	-0.684862	0.168203	-4.07164	4.67e-05	0.00390504
ENSG00000169933	FRMPD4	X	509.278	-0.700401	0.172002	-4.07206	4.66e-05	0.00390504
ENSG00000102265	TIMP1	X	2546.63	-0.692096	0.170046	-4.07005	4.7e-05	0.00391036
ENSG00000104044	OCA2	15	30.2567	-0.746635	0.183416	-4.07071	4.69e-05	0.00391036
ENSG00000261594	TPBGL	11	65.2595	-0.613249	0.150688	-4.06966	4.71e-05	0.00391036
ENSG00000001460	STPG1	1	341.8	-0.549843	0.135152	-4.06834	4.73e-05	0.00392327
ENSG00000007237	GAS7	17	10794.8	-0.471313	0.115936	-4.0653	4.8e-05	0.0039468
ENSG00000013725	CD6	11	65.2047	-0.537188	0.132122	-4.06585	4.79e-05	0.0039468
ENSG00000171992	SYNPO	5	5001.22	-0.607039	0.149322	-4.0653	4.8e-05	0.0039468
ENSG00000187942	LDLRAD2	1	16.3922	-0.559684	0.137714	-4.0641	4.82e-05	0.00395782
ENSG00000184999	SLC22A10	11	4.5885	-0.732546	0.180453	-4.05949	4.92e-05	0.00402735
ENSG00000091536	MYO15A	17	59.4729	-0.570111	0.140568	-4.05578	5e-05	0.00408227
ENSG00000106689	LHX2	9	1433.51	-0.487346	0.120191	-4.05476	5.02e-05	0.00409058
ENSG00000258175	LINC02300	14	0.726854	-0.863478	0.213015	-4.0536	5.04e-05	0.00410148
ENSG00000074590	NUAK1	12	2416.87	-0.464694	0.114707	-4.05115	5.1e-05	0.00412683
ENSG00000142156	COL6A1	21	10465	-0.386175	0.0953267	-4.05107	5.1e-05	0.00412683
ENSG00000132432	SEC61G	7	2112.83	-0.428301	0.105793	-4.04847	5.16e-05	0.00415068
ENSG00000136153	LMO7	13	810.006	-0.486421	0.120173	-4.04766	5.17e-05	0.00415068
ENSG00000198108	CHSY3	5	140.996	-0.473034	0.116833	-4.04881	5.15e-05	0.00415068
ENSG00000217801	AL390719.1	1	45.2554	-0.567607	0.140234	-4.04757	5.18e-05	0.00415068
ENSG00000136193	SCRN1	7	21351.3	-0.280812	0.0694046	-4.04601	5.21e-05	0.00416894
ENSG00000117016	RIMS3	1	3874	-0.556076	0.137494	-4.04438	5.25e-05	0.00418852
ENSG00000060982	BCAT1	12	1655.08	-0.564942	0.139819	-4.04052	5.33e-05	0.00424838
ENSG00000164879	CA3	8	113.259	-0.643341	0.159371	-4.03674	5.42e-05	0.00430749
ENSG00000106686	SPATA6L	9	53.8831	-0.384677	0.0953218	-4.03556	5.45e-05	0.00431938
ENSG00000008853	RHOBTB2	8	3294.06	-0.282068	0.0699185	-4.03424	5.48e-05	0.00433401
ENSG00000254102	AC090136.3	8	5.65179	-0.743012	0.18424	-4.03284	5.51e-05	0.00435013
ENSG00000147234	FRMPD3	X	3307.87	0.334995	0.0831111	4.03069	5.56e-05	0.00438024
ENSG00000069011	PITX1	5	65.9106	-0.761467	0.188989	-4.02917	5.6e-05	0.00438944
ENSG00000130711	PRDM12	9	16.8328	-0.588712	0.146113	-4.02914	5.6e-05	0.00438944
ENSG00000181754	AMIGO1	1	2047.79	-0.403582	0.100294	-4.02398	5.72e-05	0.00447678
ENSG00000105514	RAB3D	19	478.981	-0.380961	0.0947506	-4.02067	5.8e-05	0.0045199
ENSG00000126583	PRKCG	19	1239.52	-0.730005	0.181559	-4.02076	5.8e-05	0.0045199
ENSG00000124302	CHST8	19	393.918	-0.621831	0.154691	-4.01981	5.82e-05	0.00452642
ENSG00000116667	C1orf21	1	5597.81	-0.245561	0.0611311	-4.01696	5.9e-05	0.00456122
ENSG00000148702	HABP2	10	24.1156	-0.639296	0.159136	-4.01729	5.89e-05	0.00456122
ENSG00000114554	PLXNA1	3	4688.62	-0.249783	0.0622118	-4.01504	5.94e-05	0.00458848
ENSG00000115194	SLC30A3	2	648.045	-0.763783	0.190339	-4.01276	6e-05	0.00462284
ENSG00000111262	KCNA1	12	524.809	-0.664802	0.165729	-4.01138	6.04e-05	0.00463048
ENSG00000122574	WIPF3	7	803.674	-0.613644	0.152986	-4.01112	6.04e-05	0.00463048
ENSG00000183273	CCDC60	12	2.93586	-0.658112	0.164084	-4.01082	6.05e-05	0.00463048
ENSG00000146242	TPBG	6	264.53	-0.60045	0.149757	-4.00951	6.08e-05	0.00464614
ENSG00000144711	IQSEC1	3	5689.27	-0.394851	0.098519	-4.00787	6.13e-05	0.00465873
ENSG00000249906	AC006487.1	17	3.44305	-0.629368	0.157034	-4.00784	6.13e-05	0.00465873
ENSG00000171502	COL24A1	1	53.6143	-0.573429	0.1431	-4.0072	6.14e-05	0.00466134
ENSG00000204789	ZNF204P	6	423.028	-0.555965	0.138779	-4.00611	6.17e-05	0.00467277
ENSG00000136542	GALNT5	2	23.847	-0.806307	0.201364	-4.00422	6.22e-05	0.00470002
ENSG00000105609	LILRB5	19	120.153	0.646499	0.161504	4.003	6.25e-05	0.00470948
ENSG00000196872	KIAA1211L	2	959.987	-0.522718	0.130623	-4.00172	6.29e-05	0.00470948
ENSG00000235899	LINC01564	6	4.51329	0.631032	0.15769	4.00173	6.29e-05	0.00470948
ENSG00000272636	DOC2B	17	1186.44	-0.561405	0.140273	-4.00224	6.27e-05	0.00470948
ENSG00000167281	RBFOX3	17	1317.41	-0.689846	0.172423	-4.00089	6.31e-05	0.00471586
ENSG00000083454	P2RX5	17	94.2373	-0.535895	0.133963	-4.00031	6.33e-05	0.00471742
ENSG00000145242	EPHA5	4	504.52	-0.63165	0.158034	-3.99693	6.42e-05	0.00477509
ENSG00000277893	SRD5A2	2	15.0127	0.685702	0.171609	3.99573	6.45e-05	0.0047791
ENSG00000154277	UCHL1	4	12325.5	-0.46048	0.115274	-3.99466	6.48e-05	0.00479056
ENSG00000066185	ZMYND12	1	111.373	-0.525419	0.131596	-3.99267	6.53e-05	0.00481854
ENSG00000188766	SPRED3	19	483.926	-0.456735	0.114404	-3.99228	6.54e-05	0.00481854
ENSG00000020129	NCDN	1	11257.9	-0.521645	0.130749	-3.98967	6.62e-05	0.00484241
ENSG00000101292	PROKR2	20	11.5225	-0.773422	0.193835	-3.99011	6.6e-05	0.00484241
ENSG00000177465	ACOT4	14	62.7287	-0.506064	0.126845	-3.98962	6.62e-05	0.00484241
ENSG00000203995	ZYG11A	1	4.4409	-0.688417	0.172846	-3.98284	6.81e-05	0.00497232
ENSG00000159556	ISL2	15	23.3804	-0.768669	0.193035	-3.98203	6.83e-05	0.00497896
ENSG00000104369	JPH1	8	215.524	-0.57678	0.144982	-3.97827	6.94e-05	0.00503728
ENSG00000168004	PLAAT5	11	185.001	-0.602338	0.151393	-3.97863	6.93e-05	0.00503728
ENSG00000164093	PITX2	4	7.43525	0.815322	0.205082	3.97558	7.02e-05	0.00508405
ENSG00000165409	TSHR	14	646.414	0.70486	0.177354	3.97431	7.06e-05	0.00510069
ENSG00000043039	BARX2	11	42.7967	-0.663431	0.166959	-3.97362	7.08e-05	0.00510069
ENSG00000104415	CCN4	8	87.4905	-0.667504	0.168009	-3.97301	7.1e-05	0.00510069
ENSG00000197461	PDGFA	7	1922.32	-0.489609	0.123239	-3.97285	7.1e-05	0.00510069
ENSG00000135925	WNT10A	2	12.3432	-0.598978	0.150879	-3.96991	7.19e-05	0.00514284
ENSG00000125510	OPRL1	20	723.822	-0.390364	0.0983836	-3.96777	7.25e-05	0.00516382
ENSG00000172554	SNTG2	2	15.0599	-0.673339	0.169735	-3.967	7.28e-05	0.00516382
ENSG00000180801	ARSJ	4	238.203	-0.578977	0.145932	-3.96745	7.26e-05	0.00516382
ENSG00000253485	PCDHGA5	5	157.93	-0.535954	0.13506	-3.96827	7.24e-05	0.00516382
ENSG00000135622	SEMA4F	2	804.374	-0.334217	0.0842861	-3.96527	7.33e-05	0.00518145
ENSG00000177294	FBXO39	17	13.0535	-0.680761	0.171683	-3.96523	7.33e-05	0.00518145
ENSG00000165023	DIRAS2	9	3105.98	-0.564088	0.142319	-3.96353	7.38e-05	0.0052079
ENSG00000230051	AL020994.2	22	5.8792	-0.812592	0.205061	-3.96268	7.41e-05	0.0052161
ENSG00000172061	LRRC15	3	5.91829	-0.719154	0.181504	-3.96219	7.43e-05	0.00521621
ENSG00000215845	TSTD1	1	203.187	-0.632524	0.159717	-3.96028	7.49e-05	0.00524767
ENSG00000104327	CALB1	8	414.264	-0.607806	0.153617	-3.95662	7.6e-05	0.00531805
ENSG00000139714	MORN3	12	170.717	-0.580225	0.146807	-3.9523	7.74e-05	0.00539527
ENSG00000189362	NEMP2	2	252.685	-0.196302	0.0496748	-3.95175	7.76e-05	0.00539527
ENSG00000281100	AC105749.1	3	17.3978	-0.404337	0.102308	-3.95216	7.74e-05	0.00539527
ENSG00000249693	THEGL	4	3.19415	-0.67483	0.171082	-3.94448	8e-05	0.00555054
ENSG00000055957	ITIH1	3	4.57546	0.68063	0.172618	3.94299	8.05e-05	0.00557402
ENSG00000109944	JHY	11	113.002	-0.668345	0.169555	-3.94175	8.09e-05	0.00559188
ENSG00000163491	NEK10	3	70.384	-0.487941	0.123847	-3.93988	8.15e-05	0.00562451
ENSG00000159184	HOXB13	17	12.4591	-0.83877	0.212998	-3.93793	8.22e-05	0.00564823
ENSG00000189108	IL1RAPL2	X	11.4687	-0.740143	0.187941	-3.93816	8.21e-05	0.00564823
ENSG00000179611	DGKZP1	13	73.6409	-0.43658	0.110885	-3.93723	8.24e-05	0.00565352
ENSG00000117114	ADGRL2	1	1195.38	-0.451917	0.114948	-3.93149	8.44e-05	0.00574673
ENSG00000150394	CDH8	16	559.557	-0.616664	0.156849	-3.93158	8.44e-05	0.00574673
ENSG00000232803	SLCO4A1-AS1	20	35.512	-0.600981	0.152821	-3.93257	8.4e-05	0.00574673
ENSG00000271199	AL353804.2	X	3.68767	-0.48259	0.122752	-3.93143	8.44e-05	0.00574673
ENSG00000114812	VIPR1	3	328.329	-0.542154	0.137963	-3.92971	8.5e-05	0.00577686
ENSG00000224975	INE1	X	71.5698	-0.308898	0.0786657	-3.92672	8.61e-05	0.00583771
ENSG00000115474	KCNJ13	2	7.82774	-0.660816	0.168456	-3.92279	8.75e-05	0.00585548
ENSG00000132938	MTUS2	13	203.128	-0.63247	0.161174	-3.92414	8.7e-05	0.00585548
ENSG00000138378	STAT4	2	147.984	-0.657379	0.167562	-3.92321	8.74e-05	0.00585548
ENSG00000164076	CAMKV	3	2400.67	-0.632435	0.161194	-3.92343	8.73e-05	0.00585548
ENSG00000166501	PRKCB	16	5338.45	-0.549953	0.140177	-3.92329	8.73e-05	0.00585548
ENSG00000167880	EVPL	17	21.2017	-0.661752	0.168694	-3.9228	8.75e-05	0.00585548
ENSG00000243232	PCDHAC2	5	274.122	-0.495609	0.126342	-3.92275	8.75e-05	0.00585548
ENSG00000132749	TESMIN	11	17.7352	-0.481101	0.122682	-3.92153	8.8e-05	0.00587407
ENSG00000223930	AC117453.1	3	9.09907	-0.643099	0.164029	-3.92064	8.83e-05	0.00588473
ENSG00000204396	VWA7	6	113.96	-0.600234	0.153186	-3.91834	8.92e-05	0.00592985
ENSG00000106089	STX1A	7	2164.68	-0.601296	0.153629	-3.91395	9.08e-05	0.00600763
ENSG00000166415	WDR72	15	8.0468	0.722901	0.184695	3.91402	9.08e-05	0.00600763
ENSG00000188501	LCTL	15	76.8584	-0.530282	0.135489	-3.91382	9.08e-05	0.00600763
ENSG00000113966	ARL6	3	300.961	-0.248242	0.0634399	-3.91303	9.11e-05	0.00601019
ENSG00000144959	NCEH1	3	1162.13	-0.450233	0.115073	-3.9126	9.13e-05	0.00601019
ENSG00000189051	RNF222	17	4.56967	0.436674	0.111614	3.91236	9.14e-05	0.00601019
ENSG00000152256	PDK1	2	529.194	-0.314632	0.0805512	-3.90598	9.38e-05	0.00613643
ENSG00000161714	PLCD3	17	9588.09	0.311405	0.0797252	3.90598	9.38e-05	0.00613643
ENSG00000165568	AKR1E2	10	22.5213	-0.43652	0.111779	-3.9052	9.41e-05	0.00614472
ENSG00000132359	RAP1GAP2	17	1937.08	-0.535962	0.137316	-3.90312	9.5e-05	0.00616487
ENSG00000166105	GLB1L3	11	151.147	-0.561762	0.143928	-3.90306	9.5e-05	0.00616487
ENSG00000267247	AP005264.3	18	3.71655	-0.741475	0.189946	-3.90361	9.48e-05	0.00616487
ENSG00000159640	ACE	17	461.472	-0.513066	0.131475	-3.90237	9.53e-05	0.00617105
ENSG00000261559	FSCN1P1	15	4.98117	-0.466228	0.119582	-3.89881	9.67e-05	0.00625109
ENSG00000168135	KCNJ4	22	779.455	-0.649346	0.166618	-3.89721	9.73e-05	0.00626931
ENSG00000226363	HAGLROS	2	13.9818	-0.725256	0.186078	-3.89759	9.72e-05	0.00626931
ENSG00000235448	LURAP1L-AS1	9	6.79319	-0.643828	0.16527	-3.89561	9.8e-05	0.0062992
ENSG00000126856	PRDM7	16	1.12433	-0.661321	0.169883	-3.89281	9.91e-05	0.00636074
ENSG00000163497	FEV	2	13.4018	-0.717025	0.184269	-3.89119	9.98e-05	0.00639171
ENSG00000185112	FAM43A	3	355.308	-0.392638	0.100928	-3.89029	0.000100123	0.00640369
ENSG00000176769	TCERG1L	10	120.592	-0.690382	0.177524	-3.88894	0.000100681	0.00642765
ENSG00000125735	TNFSF14	19	23.984	-0.642858	0.16544	-3.88576	0.000102012	0.00644218
ENSG00000130368	MAS1	6	81.3924	-0.780155	0.200733	-3.88653	0.000101688	0.00644218
ENSG00000143164	DCAF6	1	2316.54	-0.278415	0.0716133	-3.88775	0.000101178	0.00644218
ENSG00000188013	MEIS3P2	17	21.9587	-0.54639	0.140576	-3.88679	0.000101577	0.00644218
ENSG00000204347	BTBD17	17	2421.57	0.498927	0.128387	3.88612	0.000101861	0.00644218
ENSG00000250493	AP004147.1	11	6.29093	0.437949	0.112681	3.88662	0.000101648	0.00644218
ENSG00000149269	PAK1	11	3403.24	-0.535351	0.137792	-3.8852	0.000102246	0.00644536
ENSG00000158023	WDR66	12	171.997	-0.446122	0.114871	-3.88368	0.000102887	0.00647413
ENSG00000266524	GDF10	10	573.479	0.640542	0.165002	3.88203	0.000103588	0.00650653
ENSG00000125144	MT1G	16	505.063	-0.598193	0.154216	-3.87892	0.000104921	0.00654033
ENSG00000162643	WDR63	1	48.2568	-0.61356	0.158138	-3.8799	0.000104499	0.00654033
ENSG00000177398	UMODL1	21	17.979	-0.602123	0.155221	-3.87914	0.000104827	0.00654033
ENSG00000214145	LINC00887	3	3.8147	-0.682158	0.175893	-3.87825	0.00010521	0.00654033
ENSG00000228709	LINC02575	21	3.54416	-0.612329	0.157891	-3.87817	0.000105245	0.00654033
ENSG00000230084	AC006059.1	3	364.643	0.420757	0.108464	3.87924	0.000104783	0.00654033
ENSG00000149575	SCN2B	11	2055.15	-0.52571	0.135602	-3.87687	0.000105809	0.00655965
ENSG00000255595	AC007368.1	12	2.72619	-0.806316	0.207996	-3.87659	0.000105931	0.00655965
ENSG00000188419	CHM	X	1287.21	-0.233122	0.0601443	-3.87604	0.000106171	0.00656296
ENSG00000082293	COL19A1	6	24.1874	-0.656507	0.169658	-3.86959	0.000109019	0.00671532
ENSG00000163632	C3orf49	3	25.2816	-0.405552	0.104804	-3.86963	0.000109001	0.00671532
ENSG00000117013	KCNQ4	1	207.754	-0.480331	0.124276	-3.86504	0.000111073	0.00682981
ENSG00000148848	ADAM12	10	261.043	-0.588088	0.152227	-3.86323	0.000111896	0.0068684
ENSG00000019102	VSIG2	11	42.7556	-0.479916	0.124256	-3.86231	0.00011232	0.00687033
ENSG00000180044	C3orf80	3	145.761	-0.666961	0.172682	-3.86236	0.000112296	0.00687033
ENSG00000204071	TCEAL6	X	520.228	-0.633487	0.164144	-3.85933	0.000113697	0.00694243
ENSG00000133019	CHRM3	1	614.984	-0.68853	0.178461	-3.85815	0.000114248	0.00696395
ENSG00000139998	RAB15	14	2001.03	-0.459247	0.119193	-3.85298	0.000116688	0.00708807
ENSG00000272566	AF250324.1	4	3.60059	-0.749959	0.194635	-3.85316	0.000116603	0.00708807
ENSG00000230873	STMND1	6	3.31007	-0.702209	0.182272	-3.85254	0.000116901	0.00708869
ENSG00000198626	RYR2	1	881.404	-0.677722	0.17594	-3.85201	0.000117153	0.0070917
ENSG00000188677	PARVB	22	978.252	-0.386263	0.100315	-3.85049	0.000117881	0.00712349
ENSG00000164620	RELL2	5	262.688	-0.432483	0.112345	-3.8496	0.000118312	0.00713723
ENSG00000167114	SLC27A4	9	2409.39	-0.215878	0.0560883	-3.84889	0.000118656	0.00714565
ENSG00000266578	AP001025.1	18	18.64	-0.607678	0.157986	-3.84641	0.00011986	0.00720578
ENSG00000118407	FILIP1	6	311.425	-0.375119	0.09759	-3.84383	0.000121129	0.00725462
ENSG00000168234	TTC39C	18	467.793	-0.303316	0.0789128	-3.84369	0.000121199	0.00725462
ENSG00000171126	KCNG3	2	22.9339	-0.739687	0.192452	-3.8435	0.000121293	0.00725462
ENSG00000184454	NCMAP	1	40.8245	-0.59628	0.155272	-3.84023	0.000122918	0.0073393
ENSG00000176928	GCNT4	5	119.512	-0.459868	0.119766	-3.83972	0.000123173	0.007342
ENSG00000162104	ADCY9	16	1576.11	-0.2248	0.0585609	-3.83873	0.00012367	0.00734947
ENSG00000196407	THEM5	1	66.8572	-0.578942	0.15082	-3.83864	0.000123718	0.00734947
ENSG00000101210	EEF1A2	20	8865.2	-0.538131	0.14024	-3.83722	0.000124433	0.00737943
ENSG00000188620	HMX3	10	0.671935	-0.806309	0.210466	-3.83107	0.000127586	0.00755365
ENSG00000132623	ANKEF1	20	75.3952	-0.496308	0.129605	-3.82939	0.000128459	0.0075865
ENSG00000260412	AL353746.1	9	74.4113	-0.720606	0.188188	-3.82917	0.000128574	0.0075865
ENSG00000121454	LHX4	1	98.8485	-0.44439	0.116097	-3.82776	0.000129316	0.00761749
ENSG00000149948	HMGA2	12	13.8423	-0.775135	0.20282	-3.82179	0.000132488	0.00779123
ENSG00000177570	SAMD12	8	574.3	-0.484402	0.126806	-3.82003	0.000133436	0.00783381
ENSG00000095596	CYP26A1	10	27.3288	-0.557813	0.146065	-3.81895	0.000134022	0.0078551
ENSG00000072694	FCGR2B	1	75.5686	-0.637256	0.166968	-3.81663	0.000135287	0.00786596
ENSG00000102837	OLFM4	13	131.853	0.62665	0.164178	3.81689	0.000135143	0.00786596
ENSG00000152582	SPEF2	5	241.082	-0.5442	0.142568	-3.81712	0.00013502	0.00786596
ENSG00000158792	SPATA2L	16	627.613	-0.260665	0.0683013	-3.81641	0.000135409	0.00786596
ENSG00000236901	MIR600HG	9	837.089	-0.322528	0.0844999	-3.8169	0.000135139	0.00786596
ENSG00000269138	ZNF209P	19	2.2379	-0.776764	0.203547	-3.81614	0.000135554	0.00786596
ENSG00000119514	GALNT12	9	75.9717	-0.39749	0.104228	-3.81366	0.000136924	0.00792396
ENSG00000170162	VGLL2	6	7.80905	-0.805258	0.211159	-3.81351	0.000137006	0.00792396
ENSG00000152760	TCTEX1D1	1	104.368	-0.683001	0.179238	-3.81059	0.000138636	0.00799801
ENSG00000164690	SHH	7	147.045	-0.603886	0.158488	-3.8103	0.000138799	0.00799801
ENSG00000237379	CBX1P3	1	11.2361	0.538927	0.141451	3.80999	0.000138971	0.00799801
ENSG00000073670	ADAM11	17	1042.21	-0.560085	0.147103	-3.80742	0.000140423	0.00806836
ENSG00000188051	TMEM221	19	160.867	-0.478918	0.125815	-3.80654	0.000140923	0.00808383
ENSG00000175040	CHST2	3	1808.25	-0.380954	0.100203	-3.80184	0.000143627	0.00822547
ENSG00000230417	LINC00595	10	48.4043	-0.426666	0.112239	-3.8014	0.000143879	0.00822643
ENSG00000230417	LINC00595	10	48.4043	-0.426666	0.112239	-3.8014	0.000143879	0.00822643
ENSG00000186094	AGBL4	1	145.186	-0.556182	0.146367	-3.79991	0.000144749	0.00826269
ENSG00000174460	ZCCHC12	X	474.124	-0.640127	0.168533	-3.79823	0.000145731	0.00830524
ENSG00000050344	NFE2L3	7	293.518	-0.33805	0.0890234	-3.79731	0.000146273	0.0083226
ENSG00000181577	C6orf223	6	15.9188	-0.707891	0.186486	-3.79595	0.000147076	0.00835475
ENSG00000164600	NEUROD6	7	212.604	-0.761703	0.200699	-3.79525	0.000147492	0.00836479
ENSG00000169245	CXCL10	4	153.163	-0.702184	0.185069	-3.79417	0.000148139	0.0083879
ENSG00000054277	OPN3	1	164.371	-0.39334	0.103716	-3.79248	0.000149152	0.00843167
ENSG00000140743	CDR2	16	615.303	-0.291919	0.0769972	-3.7913	0.000149862	0.00845813
ENSG00000196433	ASMT	X	5.65742	-0.478893	0.126337	-3.79061	0.000150276	0.0084679
ENSG00000162976	SLC66A3	2	452.146	-0.310983	0.0820916	-3.78824	0.000151717	0.00851687
ENSG00000180155	LYNX1	8	6293.27	-0.395773	0.104498	-3.78739	0.000152237	0.00851687
ENSG00000185933	CALHM1	10	34.3043	-0.715556	0.188941	-3.78719	0.00015236	0.00851687
ENSG00000196782	MAML3	4	397.708	-0.378135	0.0998262	-3.78793	0.000151906	0.00851687
ENSG00000222035	KIAA2012-AS1	2	2.80178	-0.590664	0.155952	-3.78748	0.000152184	0.00851687
ENSG00000205426	KRT81	12	10.4017	-0.637314	0.168585	-3.78037	0.000156598	0.00872589
ENSG00000266338	NBPF15	1	522.502	0.284727	0.0753136	3.78056	0.000156478	0.00872589
ENSG00000244921	MTCYBP18	5	69.7871	0.686699	0.181727	3.77874	0.000157626	0.00876924
ENSG00000182601	HS3ST4	16	481.614	-0.606962	0.160682	-3.7774	0.000158472	0.00880237
ENSG00000086717	PPEF1	X	61.3506	-0.590338	0.156332	-3.77618	0.00015925	0.00883155
ENSG00000089169	RPH3A	12	4044.18	-0.613529	0.162492	-3.77575	0.000159528	0.00883257
ENSG00000168032	ENTPD3	3	213.954	-0.640286	0.169596	-3.77537	0.000159772	0.00883257
ENSG00000160396	HIPK4	19	113.614	-0.698223	0.185097	-3.7722	0.000161813	0.00892557
ENSG00000259928	AC011840.2	17	2.79718	-0.700553	0.185726	-3.77197	0.000161964	0.00892557
ENSG00000180440	SERTM1	13	198.459	-0.697117	0.184999	-3.76822	0.000164416	0.00904041
ENSG00000235098	ANKRD65	1	421.069	-0.465785	0.123652	-3.7669	0.000165286	0.00906588
ENSG00000163352	LENEP	1	3.14383	0.535739	0.142241	3.76641	0.00016561	0.00906949
ENSG00000053108	FSTL4	5	391.61	-0.626244	0.166343	-3.76477	0.000166704	0.00911513
ENSG00000137825	ITPKA	15	616.905	-0.530252	0.140909	-3.76307	0.000167839	0.0091629
ENSG00000117245	KIF17	1	339.008	-0.452447	0.120262	-3.76219	0.000168433	0.00918106
ENSG00000267298	AC006116.6	19	0.918237	-0.619267	0.164655	-3.761	0.000169235	0.00921045
ENSG00000268182	SMIM17	19	87.3947	-0.447205	0.11894	-3.75993	0.000169959	0.00923551
ENSG00000169515	CCDC8	19	287.209	-0.608261	0.161866	-3.75782	0.000171402	0.00927077
ENSG00000196557	CACNA1H	16	1127.62	-0.475987	0.126656	-3.7581	0.000171207	0.00927077
ENSG00000197381	ADARB1	21	1311.28	-0.331814	0.0882925	-3.75812	0.000171192	0.00927077
ENSG00000163898	LIPH	3	35.7527	-0.441849	0.117612	-3.75685	0.000172067	0.00927813
ENSG00000261402	AL591222.1	9	12.8246	-0.554804	0.147677	-3.75687	0.000172055	0.00927813
ENSG00000182759	MAFA	8	7.61088	-0.676466	0.180155	-3.75491	0.0001734	0.00933565
ENSG00000274642	AC244669.2	1	66.6384	-0.467823	0.124634	-3.75357	0.000174335	0.00937158
ENSG00000143499	SMYD2	1	998.863	-0.367195	0.0978444	-3.75284	0.000174842	0.00938441
ENSG00000170927	PKHD1	6	4.00442	-0.649286	0.173039	-3.75226	0.000175251	0.00939198
ENSG00000176349	AC104129.1	7	7.9064	-0.673051	0.179534	-3.74888	0.000177623	0.00950457
ENSG00000136881	BAAT	9	29.064	-0.431644	0.115178	-3.74764	0.000178508	0.0095374
ENSG00000110841	PPFIBP1	12	1645.14	-0.349981	0.0934812	-3.74386	0.000181211	0.0096524
ENSG00000169894	MUC3A	7	11.4065	-0.596766	0.159394	-3.74398	0.000181131	0.0096524
ENSG00000249013	FTH1P21	4	2.20582	0.656869	0.175493	3.743	0.000181837	0.00967102
ENSG00000221845	C7orf65	7	1.54393	-0.750528	0.20064	-3.74066	0.000183534	0.00974651
ENSG00000105929	ATP6V0A4	7	32.3637	-0.628245	0.168017	-3.73918	0.000184625	0.0097896
ENSG00000129009	ISLR	15	829.843	-0.519754	0.139057	-3.73771	0.000185705	0.00982759
ENSG00000273125	LINC01990	3	12.9157	-0.432923	0.115834	-3.73744	0.000185902	0.00982759
ENSG00000169314	C22orf15	22	6.63812	-0.564844	0.151152	-3.73693	0.000186283	0.00983289
ENSG00000078328	RBFOX1	16	1597.4	-0.650618	0.174168	-3.73557	0.000187289	0.0098415
ENSG00000225764	P3H2-AS1	3	6.46512	-0.558345	0.149454	-3.73589	0.000187051	0.0098415
ENSG00000248905	FMN1	15	335.477	-0.452324	0.121066	-3.73618	0.000186834	0.0098415
ENSG00000229848	AC139149.1	17	6.46088	-0.546154	0.146258	-3.73418	0.000188326	0.00988121
ENSG00000235890	TSPEAR-AS1	21	12.8949	-0.56068	0.150298	-3.73045	0.000191135	0.0100136
ENSG00000170027	YWHAG	7	19670.9	-0.333995	0.0896254	-3.72656	0.000194108	0.0101391
ENSG00000091137	SLC26A4	7	99.2654	-0.546186	0.146593	-3.72586	0.000194651	0.0101523
ENSG00000183454	GRIN2A	16	1823.87	-0.608734	0.163436	-3.72461	0.000195617	0.0101875
ENSG00000179133	C10orf67	10	11.248	-0.570839	0.153297	-3.72375	0.000196285	0.0101937
ENSG00000280399	AC022497.1	3	19.3879	-0.401592	0.107847	-3.72371	0.000196317	0.0101937
ENSG00000113749	HRH2	5	88.565	-0.536217	0.144071	-3.72191	0.000197724	0.0102303
ENSG00000182674	KCNB2	8	74.7144	-0.665386	0.178769	-3.72204	0.000197618	0.0102303
ENSG00000272562	AL512343.2	1	28.976	0.310456	0.083418	3.72168	0.000197898	0.0102303
ENSG00000189410	SH2D5	1	467.691	-0.637803	0.17145	-3.72005	0.000199186	0.0102817
ENSG00000111981	ULBP1	6	24.5546	-0.657997	0.176991	-3.71769	0.000201054	0.0103628
ENSG00000225492	GBP1P1	1	88.6794	-0.539159	0.145044	-3.71722	0.000201423	0.0103667
ENSG00000229407	AL359853.1	1	5.90848	-0.698506	0.18803	-3.71487	0.000203305	0.0104482
ENSG00000055130	CUL1	7	4008.8	-0.137949	0.037164	-3.71191	0.000205699	0.0105394
ENSG00000123838	C4BPA	1	7.49318	-0.602907	0.162411	-3.71223	0.000205443	0.0105394
ENSG00000167332	OR51E2	11	4.42644	-0.697928	0.188041	-3.71156	0.000205983	0.0105394
ENSG00000164082	GRM2	3	273.952	-0.576932	0.155521	-3.70967	0.00020753	0.010589
ENSG00000227495	KIF1C-AS1	17	15.2102	0.319073	0.086012	3.70964	0.000207556	0.010589
ENSG00000276462	BX255923.2	9	11.5605	-0.624582	0.16841	-3.70871	0.000208319	0.0106125
ENSG00000100078	PLA2G3	22	3.80971	-0.760088	0.205075	-3.70639	0.000210238	0.0106792
ENSG00000165553	NGB	14	163.942	-0.714841	0.192849	-3.70674	0.000209946	0.0106792
ENSG00000116299	KIAA1324	1	425.999	-0.515628	0.139257	-3.70272	0.000213301	0.0107548
ENSG00000158856	DMTN	8	4295.85	-0.558067	0.1507	-3.70317	0.000212924	0.0107548
ENSG00000226823	SUGT1P1	9	41.2461	0.240479	0.0649521	3.7024	0.000213569	0.0107548
ENSG00000231256	CFAP97D1	17	5.13993	-0.488238	0.131829	-3.70357	0.000212587	0.0107548
ENSG00000264589	MAPT-AS1	17	183.35	0.409294	0.110528	3.70309	0.000212987	0.0107548
ENSG00000271043	MTRNR2L2	5	2.39823	0.559692	0.151147	3.70296	0.000213098	0.0107548
ENSG00000122691	TWIST1	7	122.878	-0.560162	0.151376	-3.70046	0.000215206	0.0108204
ENSG00000153933	DGKE	17	449.528	-0.465266	0.125743	-3.70013	0.000215489	0.0108204
ENSG00000198825	INPP5F	10	3796.92	-0.378353	0.102294	-3.69869	0.000216711	0.0108663
ENSG00000122733	PHF24	9	1996.82	-0.628187	0.169909	-3.69719	0.000218002	0.0109154
ENSG00000198832	SELENOM	22	1122.07	-0.458842	0.124122	-3.69669	0.000218426	0.010921
ENSG00000228013	IL6R-AS1	1	27.9528	0.350746	0.0948976	3.69605	0.000218978	0.010933
ENSG00000086300	SNX10	7	1664.41	-0.461117	0.124912	-3.69153	0.000222907	0.0111133
ENSG00000138100	TRIM54	2	28.9966	-0.571783	0.155005	-3.68879	0.000225321	0.0112177
ENSG00000169427	KCNK9	8	156.344	-0.630643	0.171071	-3.68645	0.000227406	0.0113055
ENSG00000135931	ARMC9	2	689.633	-0.242472	0.0657961	-3.6852	0.000228525	0.0113289
ENSG00000253537	PCDHGA7	5	96.1809	-0.45068	0.122283	-3.68556	0.000228202	0.0113289
ENSG00000198768	APCDD1L	20	15.1177	-0.751433	0.203948	-3.68443	0.000229214	0.0113471
ENSG00000073282	TP63	3	26.7315	-0.537693	0.145979	-3.68337	0.000230173	0.0113624
ENSG00000266975	FARSA-AS1	19	3.65586	0.446991	0.121344	3.68367	0.0002299	0.0113624
ENSG00000227825	SLC9A7P1	12	52.5821	-0.546458	0.148402	-3.68228	0.000231162	0.0113952
ENSG00000091622	PITPNM3	17	1639.68	-0.550351	0.149609	-3.67859	0.000234523	0.0114915
ENSG00000168140	VASN	16	444.824	-0.589312	0.16018	-3.67906	0.000234094	0.0114915
ENSG00000181690	PLAG1	8	115.151	-0.448275	0.121847	-3.679	0.000234149	0.0114915
ENSG00000205212	CCDC144NL	17	6.13327	-0.635558	0.172743	-3.67921	0.000233955	0.0114915
ENSG00000279727	LINC02033	3	6.60823	-0.484157	0.131624	-3.67834	0.000234754	0.0114915
ENSG00000178965	ERICH3	1	644.983	-0.646169	0.175776	-3.6761	0.000236824	0.0115766
ENSG00000257057	C11orf97	11	7.62714	-0.682829	0.185768	-3.67571	0.000237189	0.0115783
ENSG00000171914	TLN2	15	5054.62	-0.30781	0.0837611	-3.67486	0.000237978	0.0116007
ENSG00000186854	TRABD2A	2	108.687	-0.543473	0.148067	-3.67046	0.000242118	0.0117861
ENSG00000003147	ICA1	7	683.749	-0.322313	0.0878598	-3.66849	0.000243983	0.011844
ENSG00000149531	FRG1BP	20	580.139	0.354563	0.0966488	3.66857	0.00024391	0.011844
ENSG00000117122	MFAP2	1	86.5506	-0.614616	0.167631	-3.66649	0.000245903	0.0118655
ENSG00000124140	SLC12A5	20	3003.71	-0.616579	0.168158	-3.66667	0.000245731	0.0118655
ENSG00000138623	SEMA7A	15	1905.56	-0.32909	0.0897617	-3.66627	0.000246118	0.0118655
ENSG00000139899	CBLN3	14	74.4555	-0.463197	0.126297	-3.66752	0.000244914	0.0118655
ENSG00000147434	CHRNA6	8	10.1824	-0.647741	0.176669	-3.66641	0.000245984	0.0118655
ENSG00000167306	MYO5B	18	248.7	-0.469258	0.128034	-3.6651	0.000247246	0.0119035
ENSG00000123360	PDE1B	12	1082.76	-0.500563	0.136643	-3.6633	0.000248989	0.0119709
ENSG00000124486	USP9X	X	8702.02	-0.163781	0.0447295	-3.66158	0.000250663	0.0120349
ENSG00000099814	CEP170B	14	2926.07	-0.40739	0.111273	-3.66117	0.000251071	0.012038
ENSG00000091136	LAMB1	7	1836.38	-0.493697	0.134911	-3.65942	0.00025279	0.0120828
ENSG00000198055	GRK6	5	1607.11	-0.165891	0.0453402	-3.65881	0.000253384	0.0120828
ENSG00000224513	AC109309.1	11	3.23923	-0.668454	0.182685	-3.65904	0.000253159	0.0120828
ENSG00000228223	HCG11	6	178.652	-0.438979	0.119945	-3.65984	0.000252372	0.0120828
ENSG00000236570	RAD23BP1	3	2.77858	-0.454868	0.124369	-3.65742	0.000254764	0.0121321
ENSG00000233797	UFL1-AS1	6	10.4821	0.377563	0.103263	3.65633	0.000255855	0.0121675
ENSG00000139537	CCDC65	12	210.659	-0.391415	0.107072	-3.65563	0.000256555	0.0121843
ENSG00000011638	TMEM159	16	295.613	-0.384635	0.105252	-3.65443	0.000257752	0.0122246
ENSG00000136457	CHAD	17	57.8449	-0.554502	0.151801	-3.65283	0.000259368	0.012268
ENSG00000179008	C14orf39	14	6.8707	-0.667211	0.182714	-3.65166	0.000260549	0.0123073
ENSG00000172426	RSPH9	6	70.7799	-0.353373	0.0968047	-3.65037	0.000261859	0.0123525
ENSG00000106976	DNM1	9	9039.82	-0.573829	0.157247	-3.64921	0.000263044	0.0123917
ENSG00000142408	CACNG8	19	2084.48	-0.485459	0.133106	-3.64716	0.000265156	0.0124744
ENSG00000149260	CAPN5	11	3611.09	-0.375324	0.102962	-3.64526	0.000267126	0.0125503
ENSG00000104998	IL27RA	19	332.169	-0.290213	0.0796338	-3.64435	0.000268074	0.0125779
ENSG00000204381	LAYN	11	637.667	-0.328117	0.0900584	-3.64338	0.000269083	0.0126084
ENSG00000067842	ATP2B3	X	957.613	-0.608919	0.167189	-3.64209	0.000270435	0.0126548
ENSG00000185774	KCNIP4	4	729.488	-0.462143	0.126936	-3.64076	0.000271834	0.0127034
ENSG00000225965	AL117339.1	10	1.71595	0.571131	0.15689	3.64033	0.000272284	0.0127074
ENSG00000272163	AF106564.1	8	150.069	-0.515804	0.141787	-3.63787	0.000274904	0.0128126
ENSG00000182871	COL18A1	21	3442.87	-0.387816	0.106619	-3.63739	0.000275411	0.0128192
ENSG00000107147	KCNT1	9	669.217	-0.588683	0.161946	-3.63506	0.000277911	0.0129184
ENSG00000011083	SLC6A7	5	389.783	-0.707643	0.19472	-3.63415	0.000278896	0.0129185
ENSG00000033122	LRRC7	1	629.186	-0.484251	0.133278	-3.63338	0.000279727	0.0129185
ENSG00000064763	FAR2	12	639.274	-0.311779	0.0858261	-3.63268	0.000280493	0.0129185
ENSG00000105376	ICAM5	19	844.837	-0.609984	0.167837	-3.63438	0.000278648	0.0129185
ENSG00000115977	AAK1	2	3603.59	-0.267564	0.0736415	-3.63333	0.000279787	0.0129185
ENSG00000187017	ESPN	1	33.2115	-0.537935	0.14803	-3.63396	0.000279105	0.0129185
ENSG00000253585	AP003351.1	8	1.68184	0.752899	0.207256	3.6327	0.00028047	0.0129185
ENSG00000079112	CDH17	8	10.6225	0.497771	0.137083	3.63115	0.000282156	0.0129611
ENSG00000169035	KLK7	19	115.084	-0.72817	0.200531	-3.63121	0.000282098	0.0129611
ENSG00000006432	MAP3K9	14	765.203	-0.514964	0.141895	-3.62919	0.000284309	0.0130429
ENSG00000187244	BCAM	19	2073.93	-0.355647	0.0980185	-3.62836	0.000285222	0.0130677
ENSG00000237238	BMS1P10	9	41.909	-0.410845	0.11326	-3.62746	0.000286221	0.0130792
ENSG00000245832	MIR4300HG	11	55.4294	0.444011	0.122398	3.62759	0.000286075	0.0130792
ENSG00000224557	HLA-DPB2	6	33.722	-0.629178	0.173556	-3.62521	0.000288729	0.0131767
ENSG00000108823	SGCA	17	56.7651	-0.484731	0.133768	-3.62368	0.000290442	0.0132376
ENSG00000125266	EFNB2	13	1263.5	-0.389738	0.107606	-3.62189	0.000292454	0.0132947
ENSG00000278962	AC092645.1	2	66.3025	-0.581866	0.160647	-3.62201	0.000292325	0.0132947
ENSG00000237732	CT75	2	49.225	-0.545766	0.150701	-3.62151	0.000292894	0.0132975
ENSG00000176907	TCIM	8	836.129	0.52047	0.143735	3.62103	0.000293428	0.0133045
ENSG00000099308	MAST3	19	3719.17	-0.393676	0.108795	-3.6185	0.000296313	0.0134179
ENSG00000138083	SIX3	2	12.231	-0.645075	0.178299	-3.61794	0.000296957	0.0134297
ENSG00000151224	MAT1A	10	4.0591	-0.619243	0.171339	-3.61415	0.000301336	0.0136102
ENSG00000196083	IL1RAP	3	1248.99	-0.474595	0.13133	-3.61375	0.000301796	0.0136134
ENSG00000147010	SH3KBP1	X	2900.11	-0.213635	0.0591306	-3.61293	0.000302758	0.0136393
ENSG00000004838	ZMYND10	3	253.547	-0.414557	0.114766	-3.61219	0.000303626	0.0136514
ENSG00000228203	RNF144A-AS1	2	87.7298	-0.605822	0.167723	-3.61203	0.000303805	0.0136514
ENSG00000081760	AACS	12	1428.12	-0.285731	0.0791349	-3.61069	0.000305386	0.0137048
ENSG00000160469	BRSK1	19	4011.33	-0.327684	0.0908098	-3.60847	0.00030801	0.0137873
ENSG00000168542	COL3A1	2	1899.55	-0.611724	0.169511	-3.60875	0.000307673	0.0137873
ENSG00000022567	SLC45A4	8	951.447	-0.284292	0.0788239	-3.60667	0.000310152	0.013864
ENSG00000107731	UNC5B	10	3379.12	-0.324649	0.0900212	-3.60637	0.000310514	0.013864
ENSG00000216921	FAM240C	2	28.081	-0.599644	0.16634	-3.60494	0.00031223	0.0139229
ENSG00000142627	EPHA2	1	477.298	-0.461419	0.128022	-3.60422	0.000313088	0.0139434
ENSG00000035687	ADSS2	1	1923.56	-0.216351	0.0600612	-3.60217	0.00031557	0.0140005
ENSG00000117069	ST6GALNAC5	1	322.447	-0.629387	0.17471	-3.60247	0.000315204	0.0140005
ENSG00000253535	AC120193.1	8	6.12646	-0.619244	0.171895	-3.60245	0.000315233	0.0140005
ENSG00000070808	CAMK2A	5	10907.7	-0.680677	0.189023	-3.60102	0.000316973	0.0140096
ENSG00000147160	AWAT2	X	2.79069	0.642804	0.178496	3.60123	0.000316713	0.0140096
ENSG00000160349	LCN1	9	2.2463	-0.703006	0.195212	-3.60125	0.000316688	0.0140096
ENSG00000157111	TMEM171	5	19.6161	-0.596019	0.16553	-3.60067	0.000317395	0.0140106
ENSG00000233452	STXBP5-AS1	6	136.917	-0.444982	0.123616	-3.5997	0.000318587	0.0140455
ENSG00000181418	DDN	12	2738.66	-0.656321	0.182347	-3.59929	0.000319082	0.0140496
ENSG00000167964	RAB26	16	456.562	-0.429475	0.119338	-3.5988	0.000319688	0.0140587
ENSG00000184811	TRARG1	17	5.7439	-0.592679	0.164865	-3.59495	0.000324459	0.0142506
ENSG00000113296	THBS4	5	1619.31	-0.34715	0.0966519	-3.59176	0.000328454	0.014408
ENSG00000261600	AC233266.2	2	26.4649	-0.643958	0.179333	-3.59085	0.000329602	0.0144403
ENSG00000196337	CGB7	19	2.09837	-0.62946	0.17535	-3.58972	0.000331027	0.0144759
ENSG00000228353	AL450322.1	10	1.18026	-0.763627	0.212736	-3.58956	0.000331242	0.0144759
ENSG00000066427	ATXN3	14	1181.52	0.139159	0.0387887	3.58761	0.000333724	0.0145334
ENSG00000128656	CHN1	2	9471.38	-0.518217	0.144449	-3.58755	0.000333801	0.0145334
ENSG00000169213	RAB3B	1	649.059	-0.569407	0.158707	-3.58778	0.000333502	0.0145334
ENSG00000169884	WNT10B	12	210.84	-0.631155	0.175959	-3.58694	0.000334582	0.0145494
ENSG00000237686	AL109615.3	6	19.0559	-0.500459	0.139583	-3.5854	0.00033656	0.0145991
ENSG00000253284	AC092828.1	12	6.6316	0.50954	0.142114	3.58542	0.000336532	0.0145991
ENSG00000155846	PPARGC1B	5	340.404	-0.31928	0.0891032	-3.58326	0.000339333	0.0147012
ENSG00000163577	EIF5A2	3	424.16	-0.267604	0.0746922	-3.58276	0.000339978	0.014711
ENSG00000137801	THBS1	15	788.553	-0.555583	0.155086	-3.58242	0.000340423	0.0147121
ENSG00000014257	ACP3	3	40.7376	-0.582615	0.162689	-3.58115	0.000342088	0.0147296
ENSG00000164715	LMTK2	7	2924.07	-0.279602	0.0780718	-3.58135	0.000341824	0.0147296
ENSG00000198932	GPRASP1	X	2698.1	-0.455349	0.127174	-3.58053	0.000342903	0.0147465
ENSG00000099849	RASSF7	11	233.206	-0.335361	0.093705	-3.5789	0.000345039	0.0147961
ENSG00000188176	SMTNL2	17	34.8061	-0.447386	0.125014	-3.57869	0.000345322	0.0147961
ENSG00000188191	PRKAR1B	7	7720.8	-0.434567	0.12142	-3.57904	0.000344862	0.0147961
ENSG00000248810	LINC02432	4	9.85937	-0.62566	0.174873	-3.57781	0.000346488	0.0148279
ENSG00000172782	FADS6	17	54.8068	-0.68697	0.192053	-3.57698	0.000347587	0.0148481
ENSG00000278727	AC000403.1	13	64.6221	-0.461769	0.129101	-3.57681	0.000347808	0.0148481
ENSG00000274080	AC005089.1	7	3.2609	-0.584404	0.163429	-3.57588	0.00034905	0.014883
ENSG00000166946	CCNDBP1	15	1390.95	-0.178123	0.0498282	-3.57474	0.000350579	0.0149301
ENSG00000105649	RAB3A	19	3471.4	-0.531364	0.148755	-3.57206	0.000354178	0.015065
ENSG00000139209	SLC38A4	12	18.0158	0.601686	0.168555	3.56967	0.000357428	0.0151848
ENSG00000047936	ROS1	6	13.5274	-0.704147	0.197444	-3.56632	0.000362026	0.015309
ENSG00000108861	DUSP3	17	4052.02	-0.227673	0.063852	-3.56564	0.000362971	0.015309
ENSG00000133135	RNF128	X	104.279	-0.632262	0.177358	-3.56488	0.000364022	0.015309
ENSG00000164900	GBX1	7	1.98189	-0.560521	0.157242	-3.56469	0.000364281	0.015309
ENSG00000165355	FBXO33	14	914.819	-0.167792	0.0470704	-3.56471	0.000364258	0.015309
ENSG00000186862	PDZD7	10	259.618	-0.40918	0.114765	-3.56536	0.000363363	0.015309
ENSG00000211574	MIR770	14	39.5525	-0.565956	0.158746	-3.56517	0.000363622	0.015309
ENSG00000261195	AC027130.1	16	103.252	0.475472	0.133368	3.56512	0.000363687	0.015309
ENSG00000204390	HSPA1L	6	379.567	0.224729	0.0630487	3.56437	0.000364738	0.0153098
ENSG00000227591	HSD11B1-AS1	1	7.67004	-0.470741	0.1321	-3.56351	0.000365923	0.0153412
ENSG00000164070	HSPA4L	4	1433.43	-0.323486	0.0907899	-3.56302	0.000366615	0.0153518
ENSG00000169255	B3GALNT1	3	1791.41	-0.303651	0.0852528	-3.56177	0.000368359	0.0154065
ENSG00000160753	RUSC1	1	2018.44	-0.277138	0.077829	-3.56086	0.000369644	0.0154418
ENSG00000129128	SPCS3	4	4350.28	-0.167831	0.0471374	-3.56046	0.000370202	0.0154467
ENSG00000132386	SERPINF1	17	1351.36	-0.462524	0.12994	-3.55952	0.000371529	0.0154836
ENSG00000157087	ATP2B2	3	6300.57	-0.420253	0.118095	-3.5586	0.000372836	0.0155196
ENSG00000160145	KALRN	3	3368.31	-0.375372	0.105496	-3.55818	0.000373436	0.0155262
ENSG00000156515	HK1	10	7496.53	-0.265353	0.0745864	-3.55765	0.000374185	0.0155389
ENSG00000187984	ANKRD19P	9	147.117	-0.305122	0.0857756	-3.55721	0.000374808	0.0155463
ENSG00000264954	PRR29-AS1	17	5.34074	-0.607723	0.170865	-3.55675	0.000375478	0.0155557
ENSG00000106105	GARS1	7	5349.06	-0.189925	0.0534092	-3.55605	0.000376478	0.0155588
ENSG00000156466	GDF6	8	29.1398	-0.553112	0.155536	-3.55617	0.000376301	0.0155588
ENSG00000184497	TMEM255B	13	198.848	-0.363862	0.10233	-3.55576	0.000376885	0.0155588
ENSG00000105650	PDE4C	19	94.9858	-0.492586	0.138583	-3.55445	0.000378765	0.0156132
ENSG00000181234	TMEM132C	12	1109.2	-0.381927	0.107457	-3.55423	0.000379093	0.0156132
ENSG00000177189	RPS6KA3	X	1918.85	-0.241801	0.0680744	-3.55201	0.000382307	0.0157087
ENSG00000205086	C2orf91	2	7.96554	-0.671122	0.18894	-3.55204	0.000382256	0.0157087
ENSG00000198088	NUP62CL	X	11.1834	-0.580396	0.16342	-3.55156	0.000382955	0.0157168
ENSG00000163956	LRPAP1	4	7230.16	-0.187109	0.0527271	-3.54862	0.000387255	0.0158747
ENSG00000228834	AL445189.2	6	5.22724	-0.663178	0.186928	-3.54777	0.000388504	0.0159073
ENSG00000172350	ABCG4	11	216.295	-0.528278	0.149015	-3.54513	0.000392414	0.0160487
ENSG00000258955	LINC00519	14	45.4992	0.461654	0.13024	3.54463	0.00039316	0.0160604
ENSG00000149091	DGKZ	11	5897.58	-0.356081	0.100482	-3.54372	0.000394527	0.0160975
ENSG00000203485	INF2	14	5220.66	-0.332847	0.0939374	-3.54329	0.000395171	0.0161051
ENSG00000159648	TEPP	16	4.83832	-0.549214	0.155051	-3.54215	0.000396876	0.0161183
ENSG00000234231	ANAPC1P4	2	8.34953	-0.525673	0.148392	-3.54245	0.000396426	0.0161183
ENSG00000200795	RNU4-1	12	6.35805	0.671908	0.189723	3.54152	0.00039783	0.0161247
ENSG00000204385	SLC44A4	6	11.0086	-0.515083	0.145445	-3.54144	0.000397954	0.0161247
ENSG00000250669	AC112206.4	5	0.720713	0.687114	0.194044	3.54102	0.00039859	0.0161318
ENSG00000145063	AC062028.1	2	41.6448	-0.666003	0.188122	-3.54027	0.000399714	0.0161587
ENSG00000100321	SYNGR1	22	8090.26	-0.368447	0.104102	-3.53928	0.000401214	0.0162006
ENSG00000158246	TENT5B	1	83.9925	-0.567431	0.16042	-3.53715	0.000404467	0.0163132
ENSG00000131981	LGALS3	14	1956.73	-0.486952	0.137698	-3.53638	0.000405646	0.0163419
ENSG00000136931	NR5A1	9	3.80138	-0.609568	0.172485	-3.53403	0.000409271	0.0164691
ENSG00000149428	HYOU1	11	8131.75	-0.174411	0.0493621	-3.53329	0.000410421	0.0164964
ENSG00000258603	AC005225.2	14	9.94041	-0.498693	0.141191	-3.53203	0.000412377	0.016556
ENSG00000153558	FBXL2	3	817.357	-0.327939	0.0928778	-3.53086	0.000414208	0.0165915
ENSG00000256751	PLBD1-AS1	12	13.1423	-0.551363	0.156152	-3.53093	0.000414096	0.0165915
ENSG00000138769	CDKL2	4	158.141	-0.547647	0.155138	-3.53007	0.000415456	0.0166225
ENSG00000169764	UGP2	2	4001.81	-0.26183	0.0741786	-3.52972	0.000416002	0.0166254
ENSG00000087152	ATXN7L3	17	4519.54	-0.230111	0.0652027	-3.52917	0.000416864	0.0166408
ENSG00000103174	NAGPA	16	754.027	-0.229182	0.0649463	-3.52879	0.000417458	0.0166456
ENSG00000074416	MGLL	3	8232.08	-0.3	0.0850927	-3.52557	0.000422579	0.0168306
ENSG00000142686	C1orf216	1	3114.97	-0.287317	0.0815177	-3.5246	0.000424128	0.0168732
ENSG00000218416	AC110619.1	2	41.2206	-0.403927	0.114614	-3.52423	0.000424716	0.0168774
ENSG00000145632	PLK2	5	1284.21	-0.429168	0.121789	-3.52387	0.000425294	0.0168812
ENSG00000163995	ABLIM2	4	1009	-0.41657	0.118228	-3.52345	0.000425961	0.0168886
ENSG00000112715	VEGFA	6	2606.3	-0.39355	0.111765	-3.52122	0.00042957	0.0169378
ENSG00000120549	KIAA1217	10	820.095	-0.474096	0.134634	-3.52137	0.000429325	0.0169378
ENSG00000145506	NKD2	5	254.055	-0.423796	0.120356	-3.52119	0.000429619	0.0169378
ENSG00000156219	ART3	4	148.552	-0.523459	0.148632	-3.52185	0.00042854	0.0169378
ENSG00000160161	CILP2	19	29.717	-0.412397	0.117095	-3.52191	0.000428444	0.0169378
ENSG00000249001	AC093895.2	4	2.08816	-0.74721	0.212225	-3.52084	0.00043019	0.0169413
ENSG00000125457	MIF4GD	17	1899.81	0.180405	0.0512571	3.5196	0.000432201	0.0170014
ENSG00000230676	AL353803.2	9	4.72587	0.634716	0.180375	3.51887	0.000433389	0.017029
ENSG00000179954	SSC5D	19	292.342	-0.447228	0.127114	-3.51832	0.000434285	0.0170451
ENSG00000143847	PPFIA4	1	1525.99	-0.425554	0.120979	-3.51758	0.000435505	0.0170738
ENSG00000185742	C11orf87	11	620.803	-0.647592	0.184118	-3.51727	0.000436011	0.0170746
ENSG00000007384	RHBDF1	16	982.058	-0.370668	0.105458	-3.51483	0.000440041	0.0172122
ENSG00000213214	ARHGEF35	7	3.37774	-0.55361	0.15752	-3.51455	0.000440506	0.0172122
ENSG00000204851	PNMA8B	19	2032.59	-0.412784	0.117475	-3.51381	0.000441727	0.0172406
ENSG00000132518	GUCY2D	17	9.99964	-0.484511	0.137933	-3.51266	0.000443642	0.0172961
ENSG00000153815	CMIP	16	4301.95	-0.250267	0.0712597	-3.51205	0.00044467	0.0173169
ENSG00000177301	KCNA2	1	647.569	-0.388636	0.110674	-3.51152	0.000445546	0.0173318
ENSG00000214376	VSTM5	11	90.2231	-0.51425	0.146579	-3.50834	0.000450905	0.0175152
ENSG00000261039	LINC02544	6	0.983245	0.70295	0.200377	3.50813	0.000451261	0.0175152
ENSG00000137166	FOXP4	6	1893.44	-0.284154	0.0810782	-3.50469	0.000457142	0.0177239
ENSG00000162595	DIRAS3	1	438.511	-0.528342	0.150829	-3.50293	0.000460178	0.0178022
ENSG00000204104	TRAF3IP1	2	1012.83	-0.172088	0.0491266	-3.50295	0.00046014	0.0178022
ENSG00000155034	FBXL18	7	537.787	-0.24165	0.0689945	-3.50245	0.000461006	0.0178145
ENSG00000167861	HID1	17	1966.01	-0.333089	0.095149	-3.50071	0.000464019	0.0178579
ENSG00000196972	SMIM10L2B	X	704.927	-0.485917	0.138799	-3.50087	0.000463743	0.0178579
ENSG00000198857	HSD3BP5	1	12.7951	-0.481137	0.137438	-3.50075	0.000463952	0.0178579
ENSG00000271614	ATP2B1-AS1	12	283.717	-0.375884	0.107376	-3.50063	0.000464165	0.0178579
ENSG00000257384	AC009779.1	12	4.46178	0.447759	0.12793	3.50002	0.000465216	0.0178787
ENSG00000118276	B4GALT6	18	924.609	-0.354813	0.101433	-3.49801	0.000468738	0.0179942
ENSG00000145247	OCIAD2	4	451.704	-0.51935	0.148482	-3.49772	0.000469248	0.0179942
ENSG00000082497	SERTAD4	1	225.001	-0.484227	0.138467	-3.49705	0.000470427	0.0180197
ENSG00000060566	CREB3L3	19	8.87585	-0.668891	0.191317	-3.49625	0.000471852	0.0180545
ENSG00000104783	KCNN4	19	92.4287	-0.484306	0.13854	-3.49578	0.000472677	0.0180664
ENSG00000156564	LRFN2	6	230.225	-0.503318	0.144009	-3.49504	0.000473991	0.0180968
ENSG00000278913	AC026797.1	5	2.22785	-0.721609	0.206488	-3.49468	0.000474633	0.0181016
ENSG00000004399	PLXND1	3	4910.91	-0.280175	0.0801933	-3.49375	0.00047629	0.0181451
ENSG00000134490	TMEM241	18	324.385	-0.224096	0.0641514	-3.49324	0.000477192	0.0181597
ENSG00000245888	NSMCE1-DT	16	26.0081	0.25737	0.0737063	3.49183	0.000479718	0.0182361
ENSG00000066248	NGEF	2	2799.28	-0.558891	0.160098	-3.49094	0.000481332	0.0182578
ENSG00000276903	H2AC16	6	0.963404	-0.670869	0.192159	-3.49121	0.000480834	0.0182578
ENSG00000094796	KRT31	17	12.2151	-0.676883	0.193954	-3.48992	0.000483167	0.0182878
ENSG00000259721	AC090877.2	15	3.51888	-0.619397	0.177479	-3.48997	0.000483068	0.0182878
ENSG00000218336	TENM3	4	697.208	-0.572506	0.164254	-3.48549	0.000491239	0.0185733
ENSG00000137252	HCRTR2	6	6.88023	-0.64665	0.185559	-3.48487	0.000492374	0.0185961
ENSG00000279834	AC068870.3	15	1.34392	-0.588664	0.168959	-3.48406	0.000493876	0.0186328
ENSG00000087095	NLK	17	2673.96	-0.238904	0.0685893	-3.48311	0.000495628	0.0186387
ENSG00000120088	CRHR1	17	274.716	-0.430176	0.123486	-3.48359	0.00049473	0.0186387
ENSG00000120088	CRHR1	17	274.716	-0.430176	0.123486	-3.48359	0.00049473	0.0186387
ENSG00000238366	AL359960.1	10	0.715522	0.643455	0.184735	3.48313	0.00049558	0.0186387
ENSG00000004660	CAMKK1	17	1947.26	-0.510718	0.146673	-3.48202	0.000497644	0.0186744
ENSG00000275318	AL136981.2	9	62.3433	-0.256441	0.0736429	-3.48222	0.000497283	0.0186744
ENSG00000185352	HS6ST3	13	843.135	-0.613954	0.176435	-3.47977	0.00050185	0.0187804
ENSG00000185915	KLHL34	X	27.7674	-0.51982	0.149389	-3.47965	0.000502075	0.0187804
ENSG00000189068	VSTM1	19	6.804	-0.63954	0.183788	-3.47977	0.000501844	0.0187804
ENSG00000186479	RGS7BP	5	749.546	-0.496626	0.142771	-3.47849	0.000504253	0.0188417
ENSG00000063601	MTMR1	X	3163.6	0.163633	0.0470634	3.47686	0.000507319	0.018921
ENSG00000229694	AL158071.1	9	4.08711	-0.6187	0.177952	-3.47679	0.000507454	0.018921
ENSG00000229091	HSPA8P8	7	7.95165	-0.488262	0.140465	-3.47603	0.000508891	0.0189433
ENSG00000278969	AC026310.3	12	9.42201	-0.626267	0.180174	-3.47591	0.000509133	0.0189433
ENSG00000106123	EPHB6	7	2026.95	-0.560064	0.16116	-3.4752	0.000510466	0.0189601
ENSG00000147804	SLC39A4	8	169.027	-0.410606	0.118157	-3.4751	0.000510666	0.0189601
ENSG00000006116	CACNG3	16	742.665	-0.658765	0.189659	-3.47341	0.00051388	0.0190592
ENSG00000168000	BSCL2	11	636.556	-0.301494	0.0868198	-3.47265	0.000515353	0.0190901
ENSG00000184350	MRGPRE	11	3.28739	-0.64883	0.186854	-3.47239	0.000515851	0.0190901
ENSG00000211677	IGLC2	22	32.3546	-0.706873	0.203585	-3.47213	0.000516345	0.0190901
ENSG00000119946	CNNM1	10	521.311	-0.533826	0.15378	-3.47136	0.000517833	0.0191249
ENSG00000116396	KCNC4	1	804.899	-0.393104	0.113414	-3.4661	0.000528061	0.0194541
ENSG00000135426	TESPA1	12	767.663	-0.69412	0.200285	-3.46565	0.000528943	0.0194541
ENSG00000177181	RIMKLA	1	796.314	-0.39815	0.11487	-3.4661	0.000528064	0.0194541
ENSG00000269959	SPACA6P-AS	19	28.8944	0.375731	0.108416	3.46564	0.000528966	0.0194541
ENSG00000274021	AC024909.1	12	20.671	-0.422233	0.121861	-3.46488	0.000530463	0.0194887
ENSG00000257496	AC025031.1	12	3.32569	0.454454	0.131246	3.46262	0.000534945	0.0196328
ENSG00000127399	LRRC61	7	207.396	-0.554276	0.160091	-3.46226	0.000535655	0.0196383
ENSG00000170801	HTRA3	4	109.249	-0.528384	0.15265	-3.46141	0.000537354	0.01968
ENSG00000128245	YWHAH	22	12717.4	-0.384013	0.110964	-3.46069	0.00053879	0.0197021
ENSG00000229334	AC046143.1	3	16.8923	-0.293996	0.0849567	-3.46054	0.000539083	0.0197021
ENSG00000274376	ADAMTS7P1	15	16.4811	-0.487003	0.140752	-3.46	0.000540181	0.0197217
ENSG00000050555	LAMC3	9	753.687	-0.41442	0.119816	-3.45879	0.000542608	0.0197897
ENSG00000007866	TEAD3	6	238.339	-0.441595	0.127685	-3.45847	0.000543258	0.0197928
ENSG00000125812	GZF1	20	2443.51	0.131167	0.0379679	3.45468	0.000550949	0.0200427
ENSG00000149090	PAMR1	11	1476.4	-0.479006	0.13866	-3.45453	0.000551262	0.0200427
ENSG00000253978	AC026689.1	5	70.9146	0.354038	0.102555	3.45219	0.000556061	0.0201963
ENSG00000075618	FSCN1	7	12985	-0.310992	0.0901384	-3.45016	0.000560244	0.0203076
ENSG00000274331	AL355974.1	13	60.8476	-0.562907	0.163154	-3.45015	0.000560285	0.0203076
ENSG00000136531	SCN2A	2	2760.52	-0.468452	0.135795	-3.4497	0.000561217	0.0203204
ENSG00000132429	POPDC3	6	140.541	-0.496638	0.143982	-3.44931	0.000562011	0.0203209
ENSG00000228983	SLC47A1P1	17	2.18104	-0.585989	0.169895	-3.44913	0.000562391	0.0203209
ENSG00000113319	RASGRF2	5	1396.39	-0.444057	0.128787	-3.44799	0.000564776	0.020338
ENSG00000127588	GNG13	16	44.9072	-0.577481	0.167493	-3.44779	0.000565185	0.020338
ENSG00000240423	LINC00636	3	5.15493	-0.450294	0.130589	-3.44819	0.000564356	0.020338
ENSG00000248245	AC010307.2	5	1.48517	-0.657647	0.190741	-3.44785	0.000565076	0.020338
ENSG00000144118	RALB	2	2160.85	-0.204957	0.0594745	-3.44614	0.000568661	0.020442
ENSG00000133477	FAM83F	22	9.35289	-0.422812	0.122731	-3.44502	0.000571015	0.0205057
ENSG00000237879	LINC00398	13	5.05534	-0.634086	0.184087	-3.4445	0.000572113	0.020524
ENSG00000135956	TMEM127	2	5565.63	-0.124934	0.0362808	-3.44354	0.000574152	0.0205761
ENSG00000143786	CNIH3	1	918.288	-0.277005	0.0804819	-3.44183	0.000577797	0.0206856
ENSG00000101850	GPR143	X	87.2145	-0.456001	0.132512	-3.4412	0.000579143	0.0206919
ENSG00000131951	LRRC9	14	13.4458	-0.623903	0.181304	-3.44119	0.000579152	0.0206919
ENSG00000205488	CALML3-AS1	10	9.51751	-0.587826	0.170898	-3.43963	0.000582518	0.0207909
ENSG00000275479	AC087741.2	17	34.9645	0.347704	0.101131	3.43815	0.000585708	0.0208835
ENSG00000119139	TJP2	9	15887.7	0.379095	0.110286	3.43738	0.000587361	0.0209212
ENSG00000127533	F2RL3	19	41.2891	-0.553215	0.160972	-3.43671	0.000588828	0.0209521
ENSG00000164542	KIAA0895	7	512.766	-0.28327	0.0824433	-3.43594	0.000590493	0.02099
ENSG00000036565	SLC18A1	8	36.8014	-0.55224	0.16081	-3.43411	0.000594502	0.0210685
ENSG00000105976	MET	7	311.328	-0.569685	0.165886	-3.43419	0.000594323	0.0210685
ENSG00000131398	KCNC3	19	976.213	-0.342809	0.0998096	-3.43463	0.000593362	0.0210685
ENSG00000186377	CYP4X1	1	166.098	-0.506173	0.14744	-3.43309	0.000596752	0.0211268
ENSG00000070182	SPTB	14	465.379	-0.51943	0.151401	-3.43083	0.000601733	0.0212602
ENSG00000120370	GORAB	1	792.473	0.186666	0.0544047	3.43105	0.000601242	0.0212602
ENSG00000116254	CHD5	1	2487.34	-0.5643	0.164521	-3.42997	0.000603657	0.0212639
ENSG00000182950	ODF3L1	15	8.39545	-0.478244	0.139413	-3.43041	0.000602659	0.0212639
ENSG00000093167	LRRFIP2	3	3454.21	0.155158	0.0452464	3.42919	0.000605388	0.0213035
ENSG00000181215	C4orf50	4	104.847	-0.584437	0.170489	-3.428	0.000608053	0.0213544
ENSG00000277586	NEFL	8	5981.47	-0.656744	0.191568	-3.42825	0.000607483	0.0213544
ENSG00000136114	THSD1	13	533.245	-0.322498	0.0941347	-3.42592	0.000612716	0.0214322
ENSG00000139780	METTL21C	13	8.56931	-0.658779	0.192256	-3.42657	0.000611267	0.0214322
ENSG00000162817	C1orf115	1	1667.88	-0.517635	0.151082	-3.42619	0.000612114	0.0214322
ENSG00000280039	RN7SKP23	16	54.3713	0.471854	0.137725	3.42606	0.000612405	0.0214322
ENSG00000178951	ZBTB7A	19	2237.47	-0.229544	0.067023	-3.42486	0.000615122	0.0214798
ENSG00000251381	LINC00958	11	13.6788	-0.603462	0.176205	-3.42478	0.000615301	0.0214798
ENSG00000119782	FKBP1B	2	216.364	-0.429758	0.125515	-3.42396	0.000617162	0.0215233
ENSG00000105327	BBC3	19	382.598	-0.271485	0.0793102	-3.42308	0.000619163	0.021555
ENSG00000117971	CHRNB4	15	6.69595	-0.602275	0.175948	-3.42302	0.000619302	0.021555
ENSG00000185291	IL3RA	X	737.498	0.262999	0.0768717	3.42127	0.000623291	0.0216509
ENSG00000225840	AC010970.1	Y	17.6909	0.706522	0.206494	3.42152	0.000622732	0.0216509
ENSG00000161544	CYGB	17	351.982	-0.505933	0.147934	-3.41998	0.000626258	0.0217324
ENSG00000223298	RNY3P8	13	30.0421	0.357494	0.10456	3.41903	0.00062844	0.0217435
ENSG00000223669	AL357033.2	20	1.69978	-0.707244	0.206846	-3.41917	0.000628121	0.0217435
ENSG00000254370	AC025871.2	8	7.21793	-0.364086	0.10648	-3.41928	0.000627869	0.0217435
ENSG00000001461	NIPAL3	1	3691.93	-0.387757	0.113431	-3.41844	0.000629816	0.0217634
ENSG00000183935	HTR7P1	12	168.906	-0.332296	0.0972125	-3.41825	0.000630255	0.0217634
ENSG00000151948	GLT1D1	12	412.431	-0.557589	0.163216	-3.41626	0.000634877	0.0219014
ENSG00000175471	MCTP1	5	558.154	-0.45398	0.132911	-3.41566	0.000636271	0.0219064
ENSG00000258702	AL137786.1	14	49.6352	-0.587754	0.172066	-3.41586	0.000635804	0.0219064
ENSG00000170439	METTL7B	12	1194.49	-0.608265	0.178116	-3.41499	0.000637833	0.0219386
ENSG00000117155	SSX2IP	1	1456.99	-0.363574	0.106538	-3.41263	0.000643397	0.0220219
ENSG00000140459	CYP11A1	15	59.162	-0.528923	0.15499	-3.41263	0.000643386	0.0220219
ENSG00000161180	CCDC116	22	33.0403	0.301978	0.0884798	3.41296	0.000642609	0.0220219
ENSG00000187144	SPATA21	1	4.63633	0.457269	0.133967	3.41329	0.000641831	0.0220219
ENSG00000256443	AP003559.1	11	10.1856	-0.567698	0.166342	-3.41284	0.000642885	0.0220219
ENSG00000153012	LGI2	4	374.974	-0.489045	0.143329	-3.41205	0.000644768	0.0220473
ENSG00000260285	AL133367.1	14	280.49	0.22796	0.066836	3.41073	0.000647886	0.0221165
ENSG00000273797	AL133445.2	14	4.18375	0.436892	0.128096	3.41066	0.000648055	0.0221165
ENSG00000182752	PAPPA	9	157.654	0.456385	0.133843	3.40986	0.000649957	0.0221383
ENSG00000197123	ZNF679	7	0.734525	-0.721359	0.21155	-3.40988	0.000649917	0.0221383
ENSG00000009709	PAX7	1	34.0747	-0.653121	0.19161	-3.40859	0.000652983	0.0221733
ENSG00000129204	USP6	17	116.457	0.390725	0.114622	3.40882	0.000652443	0.0221733
ENSG00000259665	AC021231.3	15	4.3825	0.367198	0.107734	3.40837	0.000653514	0.0221733
ENSG00000115596	WNT6	2	29.4845	-0.434755	0.127609	-3.40692	0.000657001	0.022236
ENSG00000186732	MPPED1	22	882.345	-0.625527	0.183613	-3.40677	0.000657355	0.022236
ENSG00000215067	ALOX12-AS1	17	455.592	0.139029	0.0408123	3.40655	0.000657901	0.022236
ENSG00000169641	LUZP1	1	1885.82	-0.272099	0.0798842	-3.40617	0.000658805	0.0222451
ENSG00000153885	KCTD15	19	3496.13	0.192052	0.0563886	3.40587	0.000659535	0.0222484
ENSG00000141750	STAC2	17	977.04	-0.570949	0.167678	-3.40502	0.000661581	0.0222768
ENSG00000262902	MTCO1P40	17	112.42	-0.429519	0.126144	-3.405	0.00066165	0.0222768
ENSG00000089558	KCNH4	17	93.2344	-0.415434	0.122056	-3.40362	0.000664993	0.0223679
ENSG00000119866	BCL11A	2	474.987	-0.564994	0.166037	-3.40282	0.00066693	0.0223901
ENSG00000185518	SV2B	15	2848.94	-0.632091	0.18575	-3.40291	0.000666722	0.0223901
ENSG00000149927	DOC2A	16	951.104	-0.550428	0.161801	-3.40188	0.000669241	0.0224033
ENSG00000163673	DCLK3	3	42.8102	-0.583891	0.171631	-3.40201	0.000668919	0.0224033
ENSG00000253642	AF279873.3	8	18.6971	0.473511	0.139174	3.40228	0.000668256	0.0224033
ENSG00000101298	SNPH	20	2964.22	-0.353313	0.103881	-3.40113	0.000671076	0.0224433
ENSG00000164794	KCNV1	8	335.25	-0.678616	0.199545	-3.40082	0.000671831	0.0224471
ENSG00000104722	NEFM	8	2997.1	-0.644301	0.189492	-3.40015	0.000673491	0.0224811
ENSG00000115419	GLS	2	3785.84	-0.342761	0.100854	-3.39858	0.000677375	0.0225036
ENSG00000146592	CREB5	7	2592.31	-0.347875	0.102337	-3.39932	0.000675546	0.0225036
ENSG00000152056	AP1S3	2	40.521	-0.368531	0.108428	-3.39885	0.0006767	0.0225036
ENSG00000184307	ZDHHC23	3	345.916	-0.54315	0.159815	-3.39862	0.000677264	0.0225036
ENSG00000234936	AC010883.1	2	32.3991	0.338487	0.0995763	3.39927	0.000675655	0.0225036
ENSG00000241770	AC104411.2	3	5.2109	-0.395064	0.116258	-3.39816	0.000678415	0.0225168
ENSG00000225361	PPP1R26-AS1	9	40.3993	-0.387458	0.11403	-3.39786	0.000679164	0.0225203
ENSG00000114115	RBP1	3	1532.66	-0.574355	0.169075	-3.39704	0.000681187	0.022541
ENSG00000138311	ZNF365	10	1823.6	-0.390033	0.114809	-3.39724	0.000680701	0.022541
ENSG00000178605	GTPBP6	X	4048.12	0.181041	0.053297	3.39683	0.000681715	0.022541
ENSG00000232599	AL008707.1	X	7.27215	-0.531019	0.15634	-3.39656	0.00068238	0.0225417
ENSG00000176884	GRIN1	9	5809.63	-0.580036	0.170808	-3.39583	0.000684211	0.0225809
ENSG00000171385	KCND3	1	3200.91	-0.317668	0.0935771	-3.39472	0.000686991	0.0226513
ENSG00000136943	CTSV	9	97.5505	-0.456376	0.134453	-3.39432	0.000687988	0.0226629
ENSG00000177675	CD163L1	12	106.887	0.492266	0.14505	3.39377	0.000689368	0.0226657
ENSG00000231830	AC245140.1	X	2.85915	0.457329	0.134748	3.39395	0.000688934	0.0226657
ENSG00000138686	BBS7	4	912.534	-0.195005	0.0574731	-3.39298	0.000691358	0.0227098
ENSG00000058404	CAMK2B	7	4719.61	-0.487636	0.143734	-3.39263	0.00069226	0.0227115
ENSG00000250222	AC008443.5	5	117.042	0.309652	0.0912769	3.39245	0.000692703	0.0227115
ENSG00000163923	RPL39L	3	114.238	-0.45322	0.133649	-3.39112	0.000696066	0.0227791
ENSG00000170442	KRT86	12	20.0824	-0.468897	0.138267	-3.39124	0.000695761	0.0227791
ENSG00000110675	ELMOD1	11	1506.95	-0.402558	0.118721	-3.3908	0.00069689	0.0227848
ENSG00000279174	AC104581.3	17	4.5422	-0.563455	0.166221	-3.38979	0.000699464	0.0228476
ENSG00000272583	AL592494.2	1	11.8702	-0.50769	0.149879	-3.38734	0.000705744	0.0230313
ENSG00000205562	AL049775.1	14	35.9002	-0.560786	0.165661	-3.38515	0.000711405	0.0231945
ENSG00000224945	AL353150.1	9	122.244	-0.446744	0.131982	-3.38488	0.00071209	0.0231952
ENSG00000254854	AP003390.1	11	16.1665	-0.405806	0.119898	-3.38459	0.000712844	0.0231982
ENSG00000141433	ADCYAP1	18	103.215	-0.600452	0.177501	-3.3828	0.000717502	0.0233086
ENSG00000173156	RHOD	11	41.4109	-0.524344	0.155004	-3.38278	0.000717565	0.0233086
ENSG00000154380	ENAH	1	13821.3	0.204103	0.0603682	3.38098	0.00072229	0.0234186
ENSG00000185621	LMLN	3	643.597	-0.200175	0.059202	-3.38122	0.000721644	0.0234186
ENSG00000243910	TUBA4B	2	2.55533	-0.568618	0.168282	-3.37896	0.000727608	0.0235693
ENSG00000171540	OTP	5	21.6935	-0.711126	0.210508	-3.37814	0.000729779	0.0236178
ENSG00000100994	PYGB	20	23422.9	0.227846	0.0674585	3.37757	0.000731283	0.0236446
ENSG00000168748	CA7	16	80.9692	-0.603197	0.178602	-3.37732	0.000731957	0.0236446
ENSG00000229637	PRAC2	17	2.14556	-0.715089	0.211839	-3.37562	0.000736494	0.0237692
ENSG00000008441	NFIX	19	33691.6	0.18562	0.0550093	3.37433	0.000739957	0.0238371
ENSG00000106236	NPTX2	7	1652.2	-0.598355	0.177385	-3.37321	0.000742972	0.0238613
ENSG00000133115	STOML3	13	2.95793	-0.703488	0.208562	-3.37304	0.000743432	0.0238613
ENSG00000236065	AL020995.1	1	2.96945	0.423486	0.125523	3.37377	0.000741455	0.0238613
ENSG00000269900	RMRP	9	0.635886	0.714267	0.211731	3.37346	0.000742285	0.0238613
ENSG00000143126	CELSR2	1	13499.9	-0.237046	0.0703154	-3.37119	0.000748446	0.0240003
ENSG00000152034	MCHR2	6	55.8709	-0.693198	0.205687	-3.37017	0.000751229	0.0240017
ENSG00000237667	LINC01115	2	3.0772	-0.713694	0.211759	-3.37031	0.000750828	0.0240017
ENSG00000239911	PRKAG2-AS1	7	227.82	-0.378524	0.112315	-3.37022	0.000751092	0.0240017
ENSG00000264546	AC008026.3	17	2.69962	0.486471	0.14433	3.37053	0.000750228	0.0240017
ENSG00000102104	RS1	X	30.7878	-0.529462	0.157155	-3.36904	0.000754313	0.0240764
ENSG00000237476	LINC01637	22	16.9771	-0.388918	0.115448	-3.36876	0.000755063	0.0240764
ENSG00000272030	AL162258.2	1	25.714	0.302816	0.089895	3.36856	0.000755627	0.0240764
ENSG00000141385	AFG3L2	18	2733.33	-0.125181	0.0371768	-3.36718	0.0007594	0.0241746
ENSG00000239322	ATP6V1B1-AS1	2	5.65363	-0.477078	0.141701	-3.3668	0.00076047	0.0241867
ENSG00000161267	BDH1	3	953.181	-0.385132	0.114403	-3.36645	0.000761422	0.024195
ENSG00000134247	PTGFRN	1	3051.13	-0.383227	0.113881	-3.36515	0.000765031	0.0242876
ENSG00000264370	MIR3125	2	3.50504	-0.479125	0.142575	-3.36051	0.000777977	0.0246763
ENSG00000170893	TRH	3	317.214	-0.642096	0.191553	-3.35205	0.000802155	0.0253972
ENSG00000228526	MIR34AHG	1	2.65521	-0.581392	0.173461	-3.35172	0.000803101	0.0254042
ENSG00000101445	PPP1R16B	20	3507.38	-0.427792	0.127644	-3.35144	0.000803934	0.0254076
ENSG00000233123	LINC01007	7	81.2361	-0.714232	0.213153	-3.35079	0.000805808	0.0254439
ENSG00000145990	GFOD1	6	1630.55	-0.380228	0.113485	-3.35046	0.000806781	0.025445
ENSG00000162989	KCNJ3	2	737.93	-0.509728	0.152156	-3.35003	0.000808021	0.025445
ENSG00000224680	PLA2G12AP1	1	6.04313	-0.389961	0.116401	-3.35017	0.000807629	0.025445
ENSG00000197261	C6orf141	6	41.246	-0.57074	0.17053	-3.34685	0.000817342	0.0257155
ENSG00000112812	PRSS16	6	20.6322	-0.64646	0.193187	-3.3463	0.000818981	0.0257208
ENSG00000233930	KRTAP5-AS1	11	60.3081	-0.501357	0.14982	-3.34641	0.000818661	0.0257208
ENSG00000136827	TOR1A	9	2201.39	-0.0966129	0.0288802	-3.3453	0.000821949	0.0257448
ENSG00000162636	FAM102B	1	1292.65	-0.281045	0.0840078	-3.34546	0.000821448	0.0257448
ENSG00000182103	FAM181B	11	10543	0.294659	0.0880802	3.34535	0.000821797	0.0257448
ENSG00000176754	LINC00303	1	7.1513	0.484626	0.144905	3.34443	0.000824515	0.0258022
ENSG00000168758	SEMA4C	2	3274.06	-0.145196	0.0434248	-3.34362	0.000826927	0.0258545
ENSG00000081189	MEF2C	5	4824	-0.382777	0.114514	-3.34262	0.000829908	0.0259247
ENSG00000007312	CD79B	17	21.6711	-0.437498	0.130937	-3.34129	0.000833903	0.0260262
ENSG00000140854	KATNB1	16	2711.35	-0.158307	0.0473908	-3.34046	0.000836385	0.0260517
ENSG00000198010	DLGAP2	8	397.573	-0.541805	0.162204	-3.34028	0.000836948	0.0260517
ENSG00000266677	AC087164.1	17	5.92836	-0.406385	0.121654	-3.3405	0.000836263	0.0260517
ENSG00000130176	CNN1	19	128.708	-0.511528	0.153224	-3.33844	0.000842504	0.0261283
ENSG00000154478	GPR26	10	166.125	-0.665865	0.199467	-3.33823	0.000843137	0.0261283
ENSG00000178234	GALNT11	7	3505.59	-0.153744	0.0460514	-3.33853	0.000842217	0.0261283
ENSG00000204136	GGTA1P	9	2807.75	0.372729	0.111654	3.33824	0.000843116	0.0261283
ENSG00000218672	AC008060.1	7	63.8779	-0.531769	0.159292	-3.33833	0.000842841	0.0261283
ENSG00000271239	AC007423.1	17	36.0562	0.423681	0.126949	3.33741	0.00084563	0.0261824
ENSG00000224825	RORB-AS1	9	23.6404	-0.521259	0.15623	-3.33649	0.000848441	0.0262462
ENSG00000138795	LEF1	4	846.072	-0.322155	0.0965747	-3.33581	0.000850501	0.0262868
ENSG00000071909	MYO3B	2	41.234	0.493299	0.147918	3.33494	0.000853176	0.0263462
ENSG00000015676	NUDCD3	7	10228.8	-0.1445	0.0433334	-3.3346	0.00085422	0.0263553
ENSG00000033100	CHPF2	7	2314.88	-0.199516	0.0598377	-3.33429	0.000855161	0.0263611
ENSG00000249937	LINC02223	5	18.2134	-0.622706	0.186855	-3.33257	0.000860479	0.0265017
ENSG00000101888	NXT2	X	1067.8	0.214889	0.0644994	3.33164	0.000863352	0.0265435
ENSG00000267466	AC021683.1	17	70.3208	-0.5541	0.166309	-3.33175	0.000863015	0.0265435
ENSG00000168016	TRANK1	3	889.791	-0.307369	0.0922812	-3.33078	0.000866019	0.0266022
ENSG00000260838	AC022893.2	8	41.0893	-0.564661	0.169577	-3.32983	0.000869004	0.0266705
ENSG00000164251	F2RL1	5	301.753	0.499906	0.150154	3.3293	0.000870649	0.0266976
ENSG00000253868	FER1L6-AS2	8	11.407	-0.568034	0.170649	-3.32867	0.000872617	0.0267346
ENSG00000226757	AC079341.1	4	6.98616	-0.666769	0.200361	-3.32784	0.000875216	0.0267674
ENSG00000233966	UBE2SP1	17	16.8444	-0.427292	0.128398	-3.32786	0.000875147	0.0267674
ENSG00000101447	FAM83D	20	157.947	-0.475464	0.142928	-3.32661	0.000879109	0.026793
ENSG00000145864	GABRB2	5	1594.77	-0.607349	0.182573	-3.3266	0.00087911	0.026793
ENSG00000153404	PLEKHG4B	5	92.6801	-0.583724	0.175464	-3.32675	0.000878659	0.026793
ENSG00000185055	EFCAB10	7	48.2306	-0.37459	0.112604	-3.32663	0.000879042	0.026793
ENSG00000060709	RIMBP2	12	827.238	-0.530478	0.159543	-3.32498	0.000884238	0.0269025
ENSG00000214688	C10orf105	10	195.911	-0.6027	0.181257	-3.32512	0.000883808	0.0269025
ENSG00000273998	AL049794.1	20	3.03205	-0.532088	0.160047	-3.32456	0.000885572	0.0269197
ENSG00000184185	KCNJ12	17	179.08	-0.489853	0.147391	-3.3235	0.000888947	0.0269693
ENSG00000203280	KIAA1671-AS1	22	16.9671	-0.45186	0.135955	-3.32361	0.000888605	0.0269693
ENSG00000227109	CRIP1P3	1	0.679701	0.636379	0.191489	3.32332	0.000889513	0.0269693
ENSG00000065559	MAP2K4	17	2630.03	-0.252779	0.0760751	-3.32275	0.000891339	0.0270013
ENSG00000141198	TOM1L1	17	204.23	-0.490074	0.147531	-3.32184	0.00089425	0.0270401
ENSG00000142494	SLC47A1	17	264.109	-0.494372	0.148841	-3.32148	0.000895421	0.0270401
ENSG00000147676	MAL2	8	604.269	-0.614967	0.185157	-3.32134	0.000895878	0.0270401
ENSG00000204389	HSPA1A	6	3652.74	0.432032	0.130093	3.32095	0.000897132	0.0270401
ENSG00000248455	LINC02217	5	24.6246	-0.62672	0.188719	-3.32091	0.000897248	0.0270401
ENSG00000255920	CCND2-AS1	12	31.8115	0.342121	0.10302	3.32091	0.000897245	0.0270401
ENSG00000259869	AL022344.1	10	40.9406	0.478482	0.144114	3.32017	0.000899625	0.0270885
ENSG00000249808	AC091832.1	5	6.37034	0.67905	0.204544	3.31983	0.00090073	0.0270984
ENSG00000255693	LINC02389	12	37.8063	-0.551516	0.166149	-3.3194	0.000902114	0.0271168
ENSG00000090316	MAEA	4	3002.7	-0.11494	0.0346317	-3.31892	0.000903676	0.0271405
ENSG00000162188	GNG3	11	1551.58	-0.583855	0.175964	-3.31803	0.000906537	0.0272031
ENSG00000113083	LOX	5	261.763	-0.45783	0.137995	-3.31774	0.00090749	0.0272063
ENSG00000178821	TMEM52	1	11.3585	-0.514721	0.155152	-3.31752	0.000908196	0.0272063
ENSG00000144488	ESPNL	2	19.4822	-0.536482	0.161747	-3.3168	0.00091054	0.0272532
ENSG00000174028	FAM3C2	X	121.558	-0.264869	0.0798636	-3.31651	0.000911482	0.0272581
ENSG00000080644	CHRNA3	15	46.7726	-0.520347	0.156925	-3.3159	0.000913477	0.0272716
ENSG00000188280	FAM230G	22	4.02296	0.547612	0.165147	3.3159	0.000913489	0.0272716
ENSG00000163734	CXCL3	4	77.3003	0.483223	0.145812	3.31401	0.000919697	0.0274336
ENSG00000198633	ZNF534	19	51.3552	0.286849	0.0865965	3.31248	0.000924724	0.0275601
ENSG00000073464	CLCN4	X	2930.19	-0.335237	0.101237	-3.31141	0.00092827	0.0275841
ENSG00000163624	CDS1	4	647.197	-0.490215	0.14803	-3.31159	0.000927664	0.0275841
ENSG00000187472	AL589826.1	6	3.24271	0.402631	0.12157	3.31194	0.000926522	0.0275841
ENSG00000272489	AL132656.3	10	1.65809	0.490083	0.148004	3.31129	0.00092868	0.0275841
ENSG00000196748	CLPSL2	6	0.913204	-0.663169	0.200298	-3.31091	0.000929934	0.027598
ENSG00000158560	DYNC1I1	7	1852.42	-0.435101	0.131501	-3.30872	0.000937239	0.0277913
ENSG00000181074	OR52N4	11	9.27573	0.452163	0.136669	3.30845	0.000938138	0.0277944
ENSG00000163251	FZD5	2	326.17	-0.278697	0.0842584	-3.30765	0.000940821	0.0278269
ENSG00000249042	AC008771.1	5	154.373	-0.227601	0.0688082	-3.30776	0.000940446	0.0278269
ENSG00000171246	NPTX1	17	4508.51	-0.563975	0.170594	-3.30595	0.000946545	0.0279726
ENSG00000168490	PHYHIP	8	6041.57	-0.53968	0.163278	-3.30527	0.000948838	0.0280167
ENSG00000134201	GSTM5	1	736.417	-0.54056	0.163578	-3.3046	0.000951121	0.0280605
ENSG00000253686	LINC01484	5	5.42735	-0.575244	0.174155	-3.30306	0.000956352	0.0281911
ENSG00000181541	MAB21L2	4	5.56621	-0.646847	0.195851	-3.30276	0.000957384	0.0281978
ENSG00000202538	RNU4-2	12	27.639	0.580386	0.17576	3.30216	0.000959438	0.0282346
ENSG00000266924	AC021594.1	18	0.881279	-0.688614	0.208646	-3.3004	0.000965485	0.0283887
ENSG00000188037	CLCN1	7	8.79189	-0.38601	0.116975	-3.29995	0.000967021	0.02841
ENSG00000106327	TFR2	7	181.498	-0.409545	0.124128	-3.29937	0.000969018	0.0284448
ENSG00000139318	DUSP6	12	2026.96	-0.374065	0.113406	-3.29846	0.000972164	0.0285006
ENSG00000161277	THAP8	19	697.043	0.184483	0.055932	3.29835	0.000972546	0.0285006
ENSG00000232411	AC009495.2	2	2.5339	-0.520312	0.157778	-3.29774	0.000974666	0.0285389
ENSG00000174791	RIN1	11	410.688	-0.433736	0.131542	-3.29733	0.000976094	0.0285569
ENSG00000180543	TSPYL5	8	835.924	-0.428824	0.130068	-3.29692	0.000977517	0.0285746
ENSG00000197826	CFAP299	4	2.76516	-0.666591	0.202221	-3.29635	0.000979498	0.0286006
ENSG00000204588	LINC01123	2	26.4532	-0.633403	0.192162	-3.2962	0.000980036	0.0286006
ENSG00000040933	INPP4A	2	3197.8	-0.207837	0.0630624	-3.29573	0.000981651	0.0286239
ENSG00000211959	IGHV4-39	14	5.43071	-0.70221	0.213133	-3.29471	0.000985225	0.0287042
ENSG00000088836	SLC4A11	20	309.631	-0.391375	0.118814	-3.29401	0.000987672	0.0287467
ENSG00000159733	ZFYVE28	4	950.138	-0.263825	0.0800969	-3.29383	0.000988324	0.0287467
ENSG00000153976	HS3ST3A1	17	35.5015	-0.577576	0.175398	-3.29294	0.000991467	0.0287903
ENSG00000196950	SLC39A10	2	4226.86	-0.225894	0.0685988	-3.29298	0.00099133	0.0287903
ENSG00000239789	MRPS17	7	733.792	-0.195437	0.0593853	-3.29099	0.000998339	0.028926
ENSG00000251349	MSANTD3-TMEFF1	9	10.3242	-0.335527	0.101955	-3.29092	0.000998616	0.028926
ENSG00000265445	AC005703.3	17	3.60627	0.433925	0.131843	3.29123	0.000997515	0.028926
ENSG00000006555	TTC22	1	10.5205	-0.531076	0.161452	-3.28938	0.0010041	0.0290607
ENSG00000120057	SFRP5	10	43.9484	-0.572749	0.174152	-3.28879	0.00100618	0.0290971
ENSG00000145335	SNCA	4	2620.02	-0.485824	0.147753	-3.28807	0.00100875	0.0291389
ENSG00000255050	AC067930.4	8	12.0896	0.463954	0.141109	3.28792	0.00100929	0.0291389
ENSG00000128617	OPN1SW	7	111.899	-0.223034	0.067862	-3.28658	0.00101413	0.0292335
ENSG00000179813	FAM216B	13	7.17622	-0.690972	0.210243	-3.28654	0.00101428	0.0292335
ENSG00000230498	AL035409.1	1	4.8531	-0.602102	0.183215	-3.28632	0.00101507	0.0292335
ENSG00000225914	TSBP1-AS1	6	10.0197	-0.477178	0.145249	-3.28525	0.00101891	0.02932
ENSG00000267506	AC021683.2	17	42.126	-0.536161	0.163226	-3.28479	0.00102059	0.0293442
ENSG00000215475	SIAH3	13	74.7364	-0.543326	0.165485	-3.28325	0.00102619	0.0294811
ENSG00000154040	CABYR	18	173.175	-0.361241	0.110044	-3.28269	0.00102823	0.0294914
ENSG00000260328	AC104024.2	17	100.465	-0.653685	0.199128	-3.28274	0.00102804	0.0294914
ENSG00000125522	NPBWR2	20	2.79358	-0.691601	0.21078	-3.28116	0.00103383	0.0296276
ENSG00000197837	H4-16	12	21.4345	-0.428677	0.13067	-3.28059	0.00103589	0.0296625
ENSG00000174996	KLC2	11	3567.88	-0.240132	0.0732122	-3.27995	0.00103827	0.029682
ENSG00000188933	USP32P1	17	86.0827	0.520669	0.158733	3.28015	0.0010375	0.029682
ENSG00000135346	CGA	6	1.15634	-0.674247	0.205643	-3.27872	0.00104279	0.0297628
ENSG00000181126	HLA-V	6	24.7747	-0.500698	0.152703	-3.27891	0.00104208	0.0297628
ENSG00000144057	ST6GAL2	2	2417.52	0.411524	0.125553	3.27769	0.0010466	0.0298472
ENSG00000126217	MCF2L	13	4932.21	-0.230129	0.0702331	-3.27665	0.00105048	0.029893
ENSG00000145428	RNF175	4	339.37	-0.419703	0.128076	-3.27699	0.00104921	0.029893
ENSG00000157985	AGAP1	2	6586.82	-0.23569	0.0719369	-3.27634	0.00105162	0.029893
ENSG00000278869	BX539320.1	22	3.3076	-0.53794	0.164178	-3.27656	0.00105082	0.029893
ENSG00000172965	MIR4435-2HG	2	244.331	-0.448319	0.13698	-3.27288	0.00106457	0.0302281
ENSG00000253521	HPYR1	8	1.71328	-0.530765	0.162178	-3.27273	0.00106513	0.0302281
ENSG00000179913	B3GNT3	19	1.0911	-0.659581	0.201574	-3.27215	0.00106731	0.0302656
ENSG00000237664	LINC00316	21	1.86886	0.567486	0.173492	3.27096	0.00107183	0.030369
ENSG00000125850	OVOL2	20	5.32655	-0.605416	0.185128	-3.27025	0.00107453	0.0303915
ENSG00000125864	BFSP1	20	57.2864	-0.424711	0.129878	-3.27009	0.00107514	0.0303915
ENSG00000259916	AL845331.2	2	6.34632	0.457885	0.140033	3.26984	0.00107609	0.0303915
ENSG00000270412	AL136084.3	9	1.30104	-0.692837	0.211875	-3.27003	0.00107537	0.0303915
ENSG00000259843	AC007610.2	16	5.35732	0.331922	0.101605	3.26678	0.00108778	0.030697
ENSG00000123297	TSFM	12	1802.38	-0.226347	0.0693076	-3.26584	0.00109139	0.0307675
ENSG00000262209	PCDHGB3	5	103.913	0.463078	0.141802	3.26567	0.00109204	0.0307675
ENSG00000196876	SCN8A	12	1960.77	-0.395668	0.121185	-3.26499	0.00109467	0.0308169
ENSG00000269934	AL353593.1	1	3.2415	-0.501819	0.153724	-3.26442	0.00109687	0.030854
ENSG00000198643	FAM3D	3	5.34997	-0.45674	0.139937	-3.26391	0.00109887	0.0308857
ENSG00000279770	LINC00552	13	6.43691	-0.568347	0.174152	-3.26351	0.00110042	0.0309045
ENSG00000106524	ANKMY2	7	1798.19	-0.157834	0.0483721	-3.2629	0.00110278	0.0309098
ENSG00000217643	PTGES3P2	2	17.701	-0.504652	0.154667	-3.26282	0.00110308	0.0309098
ENSG00000243802	AC090589.1	11	12.5376	0.448935	0.137593	3.26278	0.00110326	0.0309098
ENSG00000244694	PTCHD4	6	88.9481	-0.525336	0.161048	-3.26198	0.00110637	0.0309723
ENSG00000067606	PRKCZ	1	2333.1	-0.360079	0.110399	-3.26161	0.00110783	0.0309786
ENSG00000253304	TMEM200B	1	46.0438	-0.335185	0.102771	-3.26147	0.00110837	0.0309786
ENSG00000188707	ZBED6CL	7	69.121	-0.454457	0.139357	-3.2611	0.00110979	0.0309937
ENSG00000140859	KIFC3	16	2821.53	-0.249239	0.0764638	-3.25956	0.00111584	0.0311147
ENSG00000254458	AP001107.3	11	1.33065	-0.621281	0.190603	-3.25955	0.0011159	0.0311147
ENSG00000135333	EPHA7	6	298.43	-0.525766	0.161327	-3.259	0.00111805	0.0311498
ENSG00000167522	ANKRD11	16	6155.85	-0.127943	0.0392665	-3.25832	0.00112074	0.0311999
ENSG00000168795	ZBTB5	9	1695.47	0.161024	0.0494344	3.25732	0.00112468	0.0312353
ENSG00000170500	LONRF2	2	5168.48	-0.309056	0.0948691	-3.25771	0.00112317	0.0312353
ENSG00000180178	FAR2P1	2	4.25671	-0.579022	0.177751	-3.25749	0.00112403	0.0312353
ENSG00000278654	AC007450.4	12	3.57812	-0.571979	0.17563	-3.25673	0.00112703	0.0312511
ENSG00000104332	SFRP1	8	882.874	-0.472908	0.145242	-3.25601	0.0011299	0.0312812
ENSG00000232021	LEF1-AS1	4	23.5322	-0.453307	0.139219	-3.25608	0.00112963	0.0312812
ENSG00000114853	ZBTB47	3	7553.46	0.19875	0.0610672	3.25462	0.00113546	0.0313854
ENSG00000262267	U95743.1	16	1.67998	-0.672768	0.206704	-3.25474	0.00113496	0.0313854
ENSG00000270112	AC090241.2	18	34.4033	-0.511636	0.157236	-3.25394	0.00113815	0.0314104
ENSG00000280435	AC006058.4	3	131.792	-0.497969	0.153034	-3.25397	0.00113805	0.0314104
ENSG00000171617	ENC1	5	11214.9	-0.524582	0.161243	-3.25336	0.00114049	0.0314501
ENSG00000152291	TGOLN2	2	11444.8	-0.153526	0.0472158	-3.25159	0.00114763	0.0316221
ENSG00000056736	IL17RB	3	1653.67	-0.304617	0.0937568	-3.24901	0.00115805	0.0317486
ENSG00000119457	SLC46A2	9	5.10454	-0.521991	0.160653	-3.24918	0.00115739	0.0317486
ENSG00000142515	KLK3	19	7.99122	-0.677347	0.208467	-3.24917	0.00115741	0.0317486
ENSG00000166579	NDEL1	17	1889.88	-0.196208	0.0603809	-3.24951	0.00115604	0.0317486
ENSG00000183921	SDR42E2	16	27.9393	0.497901	0.153222	3.24954	0.00115592	0.0317486
ENSG00000184156	KCNQ3	8	2009.69	-0.402208	0.123786	-3.24922	0.00115721	0.0317486
ENSG00000276524	AC010999.2	15	16.2579	0.35258	0.108523	3.24889	0.00115856	0.0317486
ENSG00000241592	AC021074.2	3	2.14472	-0.615029	0.189338	-3.24832	0.00116089	0.0317627
ENSG00000267583	AC007998.3	18	5.30677	-0.447296	0.137692	-3.24853	0.00116001	0.0317627
ENSG00000067715	SYT1	12	9743.11	-0.578867	0.178286	-3.24684	0.00116693	0.0318532
ENSG00000164692	COL1A2	7	3237.34	-0.454869	0.140088	-3.24703	0.00116616	0.0318532
ENSG00000276627	AL117372.1	20	3.11425	-0.671624	0.20684	-3.24708	0.00116597	0.0318532
ENSG00000127863	TNFRSF19	13	1457.1	-0.373687	0.115144	-3.24537	0.00117296	0.0318718
ENSG00000157782	CABP1	12	1361.25	-0.50121	0.154401	-3.24615	0.00116978	0.0318718
ENSG00000170485	NPAS2	2	1010.84	-0.314643	0.0969445	-3.2456	0.00117205	0.0318718
ENSG00000224425	SSBP3P2	2	2.9218	-0.655824	0.202068	-3.24557	0.00117216	0.0318718
ENSG00000237737	DCTN1-AS1	2	62.1633	-0.524264	0.161548	-3.24526	0.00117345	0.0318718
ENSG00000261645	DISC1FP1	11	0.904337	-0.639872	0.197179	-3.24513	0.00117397	0.0318718
ENSG00000272922	AC107294.1	3	45.9244	0.287019	0.0884347	3.24555	0.00117224	0.0318718
ENSG00000069535	MAOB	X	7391.07	-0.549294	0.169289	-3.24471	0.0011757	0.0318941
ENSG00000177133	PRDM16-DT	1	434.45	-0.448339	0.138197	-3.24421	0.00117778	0.0319256
ENSG00000072062	PRKACA	19	5402.39	-0.14942	0.0460678	-3.24347	0.00118082	0.0319628
ENSG00000248994	AC124852.1	5	5.06266	-0.568011	0.175126	-3.24344	0.00118097	0.0319628
ENSG00000133121	STARD13	13	1083.59	-0.239689	0.0739468	-3.24137	0.00118955	0.0321332
ENSG00000164294	GPX8	5	152.73	-0.54422	0.167883	-3.24167	0.00118831	0.0321332
ENSG00000251258	RFPL4B	6	7.66136	0.495498	0.152872	3.24126	0.00119002	0.0321332
ENSG00000258654	AC026495.1	15	4.1414	0.644724	0.199004	3.23975	0.00119634	0.0322647
ENSG00000188910	GJB3	1	9.18256	-0.502385	0.155096	-3.23919	0.00119869	0.032268
ENSG00000213225	NOC2LP1	2	24.265	-0.449861	0.138874	-3.23935	0.00119802	0.032268
ENSG00000251209	LINC00923	15	3.92782	-0.570856	0.176305	-3.23789	0.00120417	0.0323907
ENSG00000241973	PI4KA	22	8251.57	-0.279292	0.0862777	-3.23712	0.00120741	0.0324528
ENSG00000170142	UBE2E1	3	6634.28	0.149616	0.0462258	3.23664	0.00120945	0.0324828
ENSG00000169084	DHRSX	X	1100.39	0.203779	0.0629659	3.23635	0.00121071	0.0324916
ENSG00000279539	AC006486.2	19	15.8236	-0.357716	0.110544	-3.23596	0.00121236	0.0325112
ENSG00000006377	DLX6	7	93.5908	0.543977	0.168144	3.23519	0.00121561	0.0325235
ENSG00000167741	GGT6	17	1.57418	-0.549421	0.169826	-3.2352	0.00121557	0.0325235
ENSG00000114999	TTL	2	3234.23	-0.167636	0.0518294	-3.23439	0.00121902	0.0325651
ENSG00000135709	KIAA0513	16	6062.43	-0.37348	0.115464	-3.2346	0.00121812	0.0325651
ENSG00000108375	RNF43	17	97.7965	-0.483897	0.149723	-3.23194	0.00122953	0.0328209
ENSG00000010818	HIVEP2	6	3119.75	-0.278553	0.0861936	-3.23172	0.0012305	0.0328217
ENSG00000198929	NOS1AP	1	779.024	-0.381284	0.118013	-3.23087	0.00123414	0.0328689
ENSG00000269028	MTRNR2L12	3	186.534	0.373881	0.115716	3.23101	0.00123356	0.0328689
ENSG00000115718	PROC	2	26.4838	-0.423646	0.131157	-3.23007	0.00123761	0.0329361
ENSG00000168539	CHRM1	11	1135.72	-0.531331	0.164532	-3.22935	0.00124073	0.0329692
ENSG00000169410	PTPN9	15	2396.87	-0.194913	0.0603554	-3.22943	0.00124038	0.0329692
ENSG00000112146	FBXO9	6	2859.67	-0.139383	0.0431734	-3.22846	0.0012446	0.0330038
ENSG00000135452	TSPAN31	12	2987.24	-0.212889	0.0659349	-3.22877	0.00124322	0.0330038
ENSG00000277531	PNMA8C	19	308.672	-0.312701	0.0968596	-3.2284	0.00124486	0.0330038
ENSG00000164588	HCN1	5	429.432	-0.593604	0.183903	-3.22781	0.00124743	0.033013
ENSG00000171603	CLSTN1	1	28840.5	-0.220475	0.0683016	-3.22796	0.00124678	0.033013
ENSG00000257346	AC011603.2	12	1.40829	-0.563407	0.174555	-3.22767	0.00124803	0.033013
ENSG00000104490	NCALD	8	4843.63	-0.347273	0.107612	-3.2271	0.00125051	0.0330537
ENSG00000124203	ZNF831	20	49.4316	-0.549972	0.170497	-3.2257	0.00125665	0.0331658
ENSG00000177098	SCN4B	11	3371.32	-0.400028	0.124008	-3.22582	0.00125613	0.0331658
ENSG00000182256	GABRG3	15	162.486	-0.579879	0.179823	-3.22472	0.00126095	0.0332113
ENSG00000257913	DDN-AS1	12	19.5554	-0.326923	0.101381	-3.22469	0.00126109	0.0332113
ENSG00000269743	SLC25A53	X	841.701	0.263597	0.0817439	3.22466	0.00126121	0.0332113
ENSG00000081818	PCDHB4	5	645.609	-0.494959	0.153525	-3.22396	0.00126433	0.0332683
ENSG00000167487	KLHL26	19	783.502	-0.423877	0.131496	-3.22349	0.0012664	0.0332979
ENSG00000099960	SLC7A4	22	104.213	-0.518768	0.160996	-3.22224	0.00127193	0.0334183
ENSG00000048991	R3HDM1	2	2767.74	-0.22199	0.0689173	-3.22111	0.00127697	0.0335042
ENSG00000159708	LRRC36	16	41.8221	-0.413339	0.128323	-3.22107	0.00127712	0.0335042
ENSG00000232358	AL050404.1	20	1.34126	-0.64161	0.199226	-3.22051	0.00127963	0.033545
ENSG00000121753	ADGRB2	1	9980.65	-0.240064	0.0745651	-3.21952	0.00128404	0.0336355
ENSG00000118156	ZNF541	19	15.2376	-0.417022	0.129547	-3.21908	0.00128602	0.0336372
ENSG00000170962	PDGFD	11	313.244	-0.542972	0.16872	-3.21819	0.00129004	0.0337172
ENSG00000145198	VWA5B2	3	651.719	-0.419337	0.130316	-3.21785	0.00129157	0.0337319
ENSG00000184992	BRI3BP	12	1427.34	-0.218221	0.0678519	-3.21614	0.00129926	0.0339075
ENSG00000082397	EPB41L3	18	4747.18	-0.341421	0.106173	-3.2157	0.00130126	0.033911
ENSG00000261377	PDCD6IPP2	15	186.481	-0.397753	0.123692	-3.21569	0.00130133	0.033911
ENSG00000113504	SLC12A7	5	1351.82	-0.291599	0.0906952	-3.21515	0.00130376	0.0339491
ENSG00000261857	MIA	19	9.69257	-0.54644	0.17006	-3.21322	0.00131255	0.0341527
ENSG00000134533	RERG	12	204.989	-0.398803	0.124194	-3.21113	0.00132212	0.0342792
ENSG00000181652	ATG9B	7	90.3202	-0.397462	0.123766	-3.2114	0.00132089	0.0342792
ENSG00000227014	AC007285.1	7	9.37034	-0.316162	0.0984592	-3.21109	0.00132231	0.0342792
ENSG00000243323	PTPRVP	1	64.759	0.365149	0.113711	3.21119	0.00132187	0.0342792
ENSG00000269586	CT45A10	X	5.09692	-0.567559	0.176711	-3.2118	0.00131908	0.0342792
ENSG00000248174	LINC02268	4	23.6804	0.54619	0.170133	3.21038	0.00132561	0.0343394
ENSG00000177283	FZD8	10	340.578	-0.380215	0.118492	-3.20878	0.00133298	0.0345049
ENSG00000173253	DMRT2	9	89.1616	-0.523389	0.16313	-3.20842	0.00133464	0.0345225
ENSG00000100628	ASB2	14	70.2709	-0.500009	0.155878	-3.2077	0.001338	0.0345327
ENSG00000178947	SMIM10L2A	X	1544.1	-0.351272	0.109508	-3.20772	0.00133793	0.0345327
ENSG00000184792	OSBP2	22	1216.71	-0.220187	0.0686369	-3.20799	0.00133665	0.0345327
ENSG00000160014	CALM3	19	32360.9	-0.301144	0.0939145	-3.20658	0.00134324	0.0346426
ENSG00000121390	PSPC1	13	2271.62	-0.1223	0.0381543	-3.20541	0.00134869	0.0347576
ENSG00000106683	LIMK1	7	4572.4	-0.22156	0.0691682	-3.2032	0.00135907	0.0349729
ENSG00000183145	RIPPLY3	21	3.79633	-0.577298	0.180237	-3.203	0.00136004	0.0349729
ENSG00000184702	SEPTIN5	22	7504.89	-0.378073	0.11803	-3.2032	0.00135911	0.0349729
ENSG00000214050	FBXO16	8	123.636	-0.260019	0.0811959	-3.20236	0.00136305	0.0350247
ENSG00000279199	AC068669.1	17	23.4313	0.36725	0.114705	3.2017	0.0013662	0.0350798
ENSG00000186472	PCLO	7	1168.55	-0.509042	0.159039	-3.20073	0.00137081	0.0351724
ENSG00000167754	KLK5	19	18.4463	-0.640482	0.200157	-3.19989	0.00137481	0.0352492
ENSG00000234773	AC012618.3	19	69.4497	-0.3143	0.0982409	-3.19928	0.00137773	0.0352982
ENSG00000267092	AC027307.1	19	16.6791	0.372599	0.116521	3.1977	0.00138531	0.0354665
ENSG00000095203	EPB41L4B	9	648.429	-0.434765	0.135986	-3.19713	0.001388	0.0355095
ENSG00000154027	AK5	1	3510.64	-0.516661	0.161623	-3.19671	0.00139006	0.0355103
ENSG00000181938	GINS3	16	806.819	0.28191	0.0881842	3.19683	0.00138946	0.0355103
ENSG00000152931	PART1	5	372.727	-0.526624	0.16482	-3.19514	0.00139764	0.0356779
ENSG00000224153	LINC02054	3	6.31509	0.44922	0.140613	3.19472	0.00139968	0.0357041
ENSG00000009335	UBE3C	7	3557.23	-0.142982	0.0447723	-3.19355	0.00140537	0.0357451
ENSG00000086289	EPDR1	7	2663.28	-0.263704	0.0825629	-3.19397	0.00140329	0.0357451
ENSG00000215915	ATAD3C	1	88.1807	-0.424498	0.132924	-3.19355	0.00140535	0.0357451
ENSG00000230951	GPS2P2	3	0.795547	-0.650465	0.203673	-3.19368	0.00140473	0.0357451
ENSG00000137216	TMEM63B	6	3214.21	-0.139152	0.0435759	-3.19333	0.00140644	0.0357465
ENSG00000126259	KIRREL2	19	127.015	-0.342482	0.107268	-3.19277	0.00140915	0.0357894
ENSG00000132681	ATP1A4	1	92.2735	0.361117	0.113125	3.1922	0.00141193	0.0358339
ENSG00000095777	MYO3A	10	7.82616	0.583669	0.182873	3.19166	0.00141459	0.0358495
ENSG00000163485	ADORA1	1	3802.58	-0.361976	0.113411	-3.19172	0.00141427	0.0358495
ENSG00000138031	ADCY3	2	1901.44	-0.192589	0.0603761	-3.18982	0.00142362	0.0360524
ENSG00000184374	COLEC10	8	3.64299	-0.479395	0.150304	-3.1895	0.0014252	0.0360664
ENSG00000139182	CLSTN3	12	5480.26	-0.360647	0.113116	-3.1883	0.00143112	0.0361639
ENSG00000135960	EDAR	2	21.8405	0.515005	0.161588	3.18715	0.00143683	0.0362147
ENSG00000145945	FAM50B	6	470.543	-0.397552	0.124735	-3.18718	0.00143668	0.0362147
ENSG00000164591	MYOZ3	5	94.2889	-0.46613	0.146255	-3.18712	0.00143699	0.0362147
ENSG00000230104	AC018712.1	2	1.93078	-0.587681	0.184396	-3.18706	0.00143727	0.0362147
ENSG00000113810	SMC4	3	849.884	-0.373139	0.117096	-3.1866	0.00143954	0.036216
ENSG00000186889	TMEM17	2	315.877	-0.206785	0.0648944	-3.18648	0.00144014	0.036216
ENSG00000255966	AC006064.3	12	23.5484	0.285261	0.0895237	3.18643	0.00144042	0.036216
ENSG00000277159	AL139384.2	13	65.4552	-0.349297	0.109638	-3.18591	0.00144299	0.0362548
ENSG00000104059	FAM189A1	15	606.934	-0.428888	0.134674	-3.18462	0.00144942	0.0363641
ENSG00000185290	NUPR2	7	11.2273	-0.616861	0.193699	-3.18463	0.00144937	0.0363641
ENSG00000249304	AC104779.1	4	0.923128	-0.633013	0.198786	-3.1844	0.00145055	0.0363665
ENSG00000221823	PPP3R1	2	4411.34	-0.271414	0.0852455	-3.18391	0.00145299	0.0364017
ENSG00000115756	HPCAL1	2	2704.53	-0.299552	0.0940906	-3.18365	0.00145429	0.0364081
ENSG00000196565	HBG2	11	5.66162	-0.48449	0.152203	-3.18319	0.00145663	0.0364147
ENSG00000128641	MYO1B	2	1143.03	-0.345958	0.10872	-3.1821	0.00146211	0.0365257
ENSG00000154096	THY1	11	13351.7	-0.325	0.102186	-3.18049	0.00147027	0.0366871
ENSG00000277103	AL445670.1	9	3.25021	-0.526782	0.165633	-3.18041	0.00147066	0.0366871
ENSG00000073969	NSF	17	5432.01	-0.33912	0.106658	-3.17952	0.0014752	0.0367739
ENSG00000158113	LRRC43	12	108.488	-0.415269	0.130622	-3.17917	0.00147696	0.0367918
ENSG00000204049	AL391421.1	10	1.01738	0.592335	0.186359	3.17846	0.00148061	0.0368565
ENSG00000144736	SHQ1	3	474.648	-0.123937	0.0389998	-3.17788	0.00148358	0.0368923
ENSG00000250345	AC104090.1	4	2.13739	0.651321	0.204965	3.17772	0.00148436	0.0368923
ENSG00000259234	ANKRD34C-AS1	15	12.2181	-0.641132	0.201769	-3.17756	0.00148521	0.0368923
ENSG00000070388	FGF22	19	26.1954	-0.414046	0.130331	-3.17687	0.00148873	0.0369537
ENSG00000135503	ACVR1B	12	3132.18	-0.164614	0.0518258	-3.17629	0.00149173	0.037002
ENSG00000182230	FAM153B	5	64.1891	-0.585851	0.184481	-3.17567	0.00149493	0.0370551
ENSG00000070729	CNGB1	16	61.2614	-0.624296	0.196662	-3.17446	0.00150114	0.0371271
ENSG00000130032	PRRG3	X	187.06	-0.568254	0.179018	-3.17428	0.00150207	0.0371271
ENSG00000136854	STXBP1	9	12229.3	-0.374074	0.117845	-3.17429	0.00150204	0.0371271
ENSG00000256581	NLRP9P1	12	1.64105	-0.609991	0.192139	-3.17474	0.00149971	0.0371271
ENSG00000163399	ATP1A1	1	21874.3	-0.244526	0.077044	-3.17385	0.00150432	0.0371498
ENSG00000176383	B3GNT4	12	84.4465	-0.412248	0.129895	-3.1737	0.00150511	0.0371498
ENSG00000146674	IGFBP3	7	3692.27	-0.491419	0.154856	-3.17339	0.00150671	0.037163
ENSG00000265313	LINC01476	17	11.6448	-0.670365	0.211262	-3.17315	0.00150794	0.0371673
ENSG00000259889	AC093802.2	2	5.96636	0.501132	0.15796	3.17252	0.00151122	0.037222
ENSG00000240764	PCDHGC5	5	1072.56	-0.403944	0.127335	-3.1723	0.00151237	0.037224
ENSG00000102057	KCND1	X	984.226	0.344359	0.108559	3.17208	0.00151351	0.037226
ENSG00000225518	LINC01703	1	20.8616	-0.364169	0.114817	-3.17172	0.00151537	0.0372455
ENSG00000270457	AC093424.1	1	4.75589	-0.424773	0.133941	-3.17135	0.0015173	0.0372668
ENSG00000236514	AL135791.1	10	20.616	0.301735	0.0951542	3.17102	0.00151907	0.0372843
ENSG00000100593	ISM2	14	17.2158	-0.493194	0.155556	-3.17053	0.00152159	0.0373199
ENSG00000246273	SBF2-AS1	11	79.3596	-0.406436	0.128202	-3.17027	0.00152298	0.0373279
ENSG00000260288	AC019294.2	15	6.48725	-0.377277	0.119021	-3.16984	0.0015252	0.0373563
ENSG00000148408	CACNA1B	9	879.02	-0.502248	0.158481	-3.16913	0.00152897	0.0373963
ENSG00000198570	RD3	1	11.3075	-0.578699	0.182604	-3.16914	0.00152888	0.0373963
ENSG00000105993	DNAJB6	7	4373.16	-0.115588	0.0364807	-3.16847	0.00153245	0.0374553
ENSG00000167705	RILP	17	235.264	-0.256108	0.0808465	-3.16783	0.00153584	0.0375119
ENSG00000167131	CCDC103	17	5.34616	0.436814	0.138015	3.16498	0.00155094	0.0378543
ENSG00000259038	AL121820.2	14	30.8824	-0.517193	0.163436	-3.1645	0.00155351	0.0378907
ENSG00000170629	DPY19L2P2	7	350.396	-0.34678	0.109621	-3.16344	0.00155918	0.0379785
ENSG00000239472	RN7SL221P	6	1.04227	-0.518353	0.163859	-3.16342	0.00155928	0.0379785
ENSG00000136535	TBR1	2	574.592	-0.580041	0.183379	-3.16307	0.00156113	0.0379972
ENSG00000188157	AGRN	1	12288.2	-0.223563	0.0706848	-3.16281	0.00156253	0.038005
ENSG00000189325	BNIP5	6	2.46178	-0.595201	0.18825	-3.16176	0.00156818	0.0381158
ENSG00000164107	HAND2	4	75.224	-0.66517	0.21043	-3.161	0.00157228	0.0381626
ENSG00000251322	SHANK3	22	3186.27	-0.29885	0.0945382	-3.16115	0.00157146	0.0381626
ENSG00000215244	LINC02649	10	99.1124	0.243064	0.0769213	3.1599	0.00157822	0.0382802
ENSG00000175182	FAM131A	3	3044.44	-0.257602	0.0815544	-3.15866	0.00158497	0.0384173
ENSG00000101443	WFDC2	20	75.773	-0.442102	0.140056	-3.1566	0.00159621	0.0386292
ENSG00000128487	SPECC1	17	7579.41	0.132477	0.0419659	3.15679	0.00159518	0.0386292
ENSG00000281832	LINC00602	6	0.718017	-0.637649	0.202015	-3.15645	0.00159701	0.0386292
ENSG00000138078	PREPL	2	8332.97	-0.247061	0.0783218	-3.15443	0.00160813	0.0388188
ENSG00000171509	RXFP1	4	205.776	-0.557048	0.176587	-3.15453	0.0016076	0.0388188
ENSG00000225742	LINC02036	3	3.73966	-0.611139	0.193741	-3.15442	0.00160817	0.0388188
ENSG00000254612	AP001000.1	11	341.035	-0.170774	0.054146	-3.15394	0.0016108	0.0388554
ENSG00000165209	STRBP	9	1601.37	-0.160002	0.0507448	-3.15308	0.0016156	0.0389443
ENSG00000116731	PRDM2	1	3004.36	-0.220855	0.070076	-3.15165	0.0016235	0.0389969
ENSG00000128422	KRT17	17	129.612	-0.58519	0.185678	-3.15164	0.00162358	0.0389969
ENSG00000161179	YDJC	22	264.583	-0.323891	0.102758	-3.15197	0.00162172	0.0389969
ENSG00000174403	MIR1-1HG-AS1	20	18.1908	-0.577092	0.183061	-3.15245	0.00161905	0.0389969
ENSG00000198754	OXCT2	1	11.9946	-0.399118	0.126644	-3.1515	0.00162432	0.0389969
ENSG00000277249	MIR6784	17	3.06109	0.449904	0.14276	3.15148	0.00162445	0.0389969
ENSG00000201098	RNY1	7	5.03571	0.544791	0.172902	3.15087	0.00162784	0.0390515
ENSG00000250794	ALG1L12P	8	6.86564	-0.406573	0.129095	-3.1494	0.00163605	0.0392178
ENSG00000259124	AC008050.1	14	10.5748	-0.335705	0.106599	-3.14923	0.00163701	0.0392178
ENSG00000116260	QSOX1	1	4685.09	-0.223442	0.0709577	-3.14895	0.0016386	0.0392291
ENSG00000116604	MEF2D	1	4210.43	-0.211424	0.0671608	-3.14803	0.00164376	0.0393256
ENSG00000100395	L3MBTL2	22	2567.38	-0.110757	0.0351961	-3.14686	0.00165035	0.0394564
ENSG00000237250	AL359924.1	1	1.43114	-0.666037	0.211697	-3.14619	0.00165415	0.0395115
ENSG00000248673	LINC01331	5	4.10173	-0.665029	0.211385	-3.14605	0.00165491	0.0395115
ENSG00000127585	FBXL16	16	9892.14	-0.413903	0.131584	-3.14554	0.00165778	0.0395532
ENSG00000140284	SLC27A2	15	31.0438	-0.543568	0.172819	-3.1453	0.00165916	0.0395592
ENSG00000185442	FAM174B	15	501.415	-0.268654	0.085447	-3.1441	0.00166598	0.0396408
ENSG00000196787	H2AC11	6	50.3399	-0.469802	0.149422	-3.14413	0.00166581	0.0396408
ENSG00000259583	AC015712.2	15	134.516	-0.468316	0.148935	-3.14443	0.00166409	0.0396408
ENSG00000254746	AC103855.2	11	11.9432	-0.6017	0.191395	-3.14376	0.00166794	0.0396605
ENSG00000158710	TAGLN2	1	5224.87	-0.400648	0.127471	-3.14305	0.00167199	0.0397298
ENSG00000204052	LRRC73	6	254.149	-0.378493	0.120474	-3.14171	0.00167963	0.0398574
ENSG00000267166	AC007993.1	17	1.81954	-0.507978	0.16168	-3.14187	0.00167873	0.0398574
ENSG00000119703	ZC2HC1C	14	151.169	-0.328506	0.1046	-3.14059	0.00168605	0.0399681
ENSG00000228127	LINC01649	1	9.49111	-0.543903	0.17319	-3.1405	0.00168658	0.0399681
ENSG00000084234	APLP2	11	33148.2	-0.159242	0.0507188	-3.1397	0.0016912	0.0399965
ENSG00000254401	LINC02752	11	9.52171	0.405128	0.12903	3.1398	0.00169066	0.0399965
ENSG00000259823	LYPD8	1	37.2039	-0.603426	0.192181	-3.13989	0.00169011	0.0399965
ENSG00000119915	ELOVL3	10	6.64091	-0.499759	0.15919	-3.13938	0.00169305	0.0400133
ENSG00000186895	FGF3	11	0.653971	-0.592837	0.188858	-3.13906	0.00169489	0.0400297
ENSG00000081803	CADPS2	7	1272.78	-0.391021	0.124588	-3.13851	0.00169806	0.0400507
ENSG00000165995	CACNB2	10	842.101	-0.335272	0.10682	-3.13868	0.00169712	0.0400507
ENSG00000243836	WDR86-AS1	7	37.5839	0.398967	0.127143	3.13794	0.00170142	0.0401029
ENSG00000163704	PRRT3	3	801.108	-0.253723	0.0808628	-3.13771	0.00170276	0.0401076
ENSG00000211750	TRBV24-1	7	1.07799	0.657552	0.209624	3.13682	0.00170794	0.0402025
ENSG00000011347	SYT7	11	2578.13	-0.508738	0.162278	-3.13497	0.00171871	0.0402399
ENSG00000102970	CCL17	16	10.7138	-0.361804	0.115383	-3.13567	0.0017146	0.0402399
ENSG00000108821	COL1A1	17	2108.81	-0.532035	0.169643	-3.1362	0.00171151	0.0402399
ENSG00000188263	IL17REL	22	2.91123	-0.564171	0.17996	-3.13498	0.00171863	0.0402399
ENSG00000188859	FAM78B	1	439.027	-0.323727	0.103254	-3.13525	0.00171708	0.0402399
ENSG00000217241	CBX3P9	6	7.01501	-0.326838	0.104223	-3.13594	0.00171302	0.0402399
ENSG00000241360	PDXP	22	193.855	-0.334817	0.106766	-3.13599	0.00171275	0.0402399
ENSG00000267577	AC010327.4	19	3.24489	-0.517105	0.164931	-3.13528	0.00171688	0.0402399
ENSG00000074706	IPCEF1	6	950.459	-0.459504	0.146686	-3.13257	0.00173282	0.0403683
ENSG00000120217	CD274	9	166.472	-0.390044	0.12452	-3.13238	0.00173396	0.0403683
ENSG00000125968	ID1	20	4295.42	0.346722	0.110649	3.13352	0.00172724	0.0403683
ENSG00000160207	HSF2BP	21	164.499	0.328462	0.104839	3.13301	0.00173021	0.0403683
ENSG00000182979	MTA1	14	4987.98	0.179875	0.0574298	3.13208	0.00173571	0.0403683
ENSG00000204936	CD177	19	6.46985	-0.543584	0.173504	-3.13298	0.00173041	0.0403683
ENSG00000246394	ZNF84-DT	12	1.99814	-0.53542	0.170915	-3.13267	0.00173223	0.0403683
ENSG00000256713	PGA5	11	25.6047	0.426678	0.136222	3.13222	0.00173489	0.0403683
ENSG00000261040	WFDC21P	17	6.47113	-0.509898	0.162752	-3.13297	0.00173044	0.0403683
ENSG00000261120	AL133299.1	14	1.83028	-0.534386	0.170562	-3.1331	0.00172973	0.0403683
ENSG00000213398	LCAT	16	2797.26	0.303272	0.0968933	3.12996	0.00174831	0.0406344
ENSG00000141668	CBLN2	18	507.167	-0.513028	0.163946	-3.12925	0.00175251	0.040651
ENSG00000157693	TMEM268	9	1565.11	-0.217483	0.0694998	-3.12926	0.0017525	0.040651
ENSG00000174600	CMKLR1	12	1193.59	0.360581	0.115223	3.12942	0.00175149	0.040651
ENSG00000047597	XK	X	205.647	-0.510139	0.163037	-3.12898	0.00175417	0.0406625
ENSG00000177272	KCNA3	1	67.7166	-0.453583	0.144987	-3.12843	0.0017574	0.0407106
ENSG00000274353	AC103564.3	2	3.76839	-0.567611	0.181498	-3.12737	0.00176377	0.0408042
ENSG00000120899	PTK2B	8	3654.63	-0.351602	0.112455	-3.12661	0.00176835	0.0408833
ENSG00000166707	ZCCHC18	X	660.333	0.212107	0.067845	3.12635	0.00176991	0.0408924
ENSG00000188693	CYP51A1-AS1	7	31.7505	-0.26979	0.0863247	-3.12529	0.00177631	0.041013
ENSG00000164112	TMEM155	4	368.234	-0.573719	0.183603	-3.12478	0.00177937	0.0410568
ENSG00000124721	DNAH8	6	6.98386	-0.447613	0.143321	-3.12314	0.0017893	0.0412587
ENSG00000155495	MAGEC1	X	0.733271	-0.665377	0.21314	-3.12178	0.0017976	0.0414229
ENSG00000131885	KRT17P1	17	15.4754	-0.545951	0.17491	-3.12133	0.00180039	0.0414597
ENSG00000261175	LINC02188	16	4.27172	-0.522437	0.167452	-3.11992	0.00180901	0.0416311
ENSG00000117152	RGS4	1	2873.96	-0.569656	0.1826	-3.1197	0.00181037	0.0416349
ENSG00000118733	OLFM3	1	325.192	-0.562982	0.180541	-3.11831	0.00181889	0.0418034
ENSG00000145863	GABRA6	5	4.98285	-0.623698	0.200025	-3.1181	0.00182022	0.0418067
ENSG00000261143	ADAMTS7P3	15	4.64578	-0.466324	0.149574	-3.11768	0.0018228	0.0418383
ENSG00000151773	CCDC122	13	64.7529	-0.403157	0.129372	-3.11627	0.00183156	0.042012
ENSG00000261037	AC010266.2	5	22.8769	-0.546932	0.175605	-3.11455	0.00184226	0.0422298
ENSG00000104881	PPP1R13L	19	594.771	0.32098	0.103118	3.11273	0.00185363	0.0424269
ENSG00000266709	AC005224.3	17	5.93153	-0.543428	0.17459	-3.1126	0.00185449	0.0424269
ENSG00000053438	NNAT	20	2009.48	-0.56741	0.182346	-3.11173	0.00185997	0.0425033
ENSG00000228318	AP001610.2	21	2.74592	-0.573242	0.184223	-3.11168	0.00186025	0.0425033
ENSG00000119125	GDA	9	1829.15	-0.575721	0.185059	-3.11101	0.00186446	0.0425631
ENSG00000279259	AC087741.3	17	91.5097	0.24627	0.0791639	3.11088	0.0018653	0.0425631
ENSG00000143001	TMEM61	1	6.77885	-0.57821	0.185949	-3.1095	0.00187404	0.0427346
ENSG00000136478	TEX2	17	4587.09	-0.174962	0.0562815	-3.1087	0.00187909	0.0428221
ENSG00000101076	HNF4A	20	6.85744	-0.608319	0.195712	-3.10823	0.00188211	0.0428435
ENSG00000156642	NPTN	15	5154.21	-0.255958	0.08235	-3.10817	0.00188248	0.0428435
ENSG00000229111	MED4-AS1	13	3.04296	0.335025	0.107819	3.10728	0.00188814	0.0428951
ENSG00000240583	AQP1	7	27627.4	-0.545785	0.17563	-3.10758	0.00188627	0.0428951
ENSG00000255041	AC103855.3	11	0.762275	-0.62568	0.201362	-3.10724	0.00188842	0.0428951
ENSG00000215771	LRRC37A14P	22	0.768683	-0.633672	0.203994	-3.10632	0.0018943	0.042973
ENSG00000259772	AC012236.1	15	37.6105	0.31821	0.102434	3.10647	0.00189333	0.042973
ENSG00000248115	AC023154.1	4	8.75985	-0.451478	0.145396	-3.10516	0.00190174	0.0431139
ENSG00000166669	ATF7IP2	16	123	-0.327653	0.10553	-3.10483	0.00190388	0.0431346
ENSG00000070371	CLTCL1	22	858.974	0.213218	0.068683	3.10438	0.00190677	0.043172
ENSG00000214193	SH3D21	1	150.007	-0.297563	0.095889	-3.1032	0.00191442	0.0433057
ENSG00000253734	LINC01289	8	2.82588	-0.65566	0.211293	-3.10309	0.00191514	0.0433057
ENSG00000267908	ZSCAN5DP	19	3.79862	0.440417	0.141966	3.10227	0.0019204	0.0433966
ENSG00000102241	HTATSF1	X	9437.8	0.133396	0.0430054	3.10185	0.00192315	0.0434307
ENSG00000163536	SERPINI1	3	3035.54	-0.455539	0.146933	-3.10031	0.00193315	0.0436004
ENSG00000250050	MTND4P9	4	1.9393	-0.604454	0.194957	-3.10045	0.00193227	0.0436004
ENSG00000182698	RESP18	2	10.4181	-0.595583	0.192139	-3.09975	0.00193686	0.043656
ENSG00000108370	RGS9	17	1223.56	0.381091	0.122977	3.09889	0.00194249	0.0437169
ENSG00000251720	RNU7-123P	1	7.73394	-0.331652	0.107027	-3.09876	0.0019433	0.0437169
ENSG00000267852	AC119396.2	19	8.86969	0.278604	0.0899007	3.09902	0.00194165	0.0437169
ENSG00000226620	LINC00343	13	0.971292	-0.659973	0.213005	-3.09839	0.00194578	0.0437444
ENSG00000132517	SLC52A1	17	15.3837	-0.40455	0.130596	-3.09773	0.0019501	0.0438136
ENSG00000238243	OR2W3	1	15.0737	-0.521663	0.168418	-3.09743	0.00195209	0.04383
ENSG00000107679	PLEKHA1	10	1648.81	-0.254765	0.0822669	-3.09681	0.00195618	0.0438937
ENSG00000079101	CLUL1	18	67.8983	-0.460531	0.148846	-3.09402	0.00197466	0.0442518
ENSG00000189181	OR14I1	1	10.7151	-0.649992	0.210103	-3.09368	0.0019769	0.0442736
ENSG00000260992	DOCK9-DT	13	27.1059	-0.36716	0.118704	-3.09307	0.001981	0.0443373
ENSG00000225156	AC012354.1	2	3.40329	-0.51279	0.165813	-3.09258	0.00198426	0.0443818
ENSG00000102349	KLF8	X	96.9842	-0.371791	0.12023	-3.09232	0.00198597	0.0443918
ENSG00000187678	SPRY4	5	1897.26	-0.49043	0.158623	-3.0918	0.00198945	0.0444412
ENSG00000099958	DERL3	22	101.411	-0.376953	0.121946	-3.09115	0.0019938	0.044478
ENSG00000167178	ISLR2	15	502.443	-0.504279	0.163155	-3.0908	0.00199617	0.044478
ENSG00000226197	AL583785.1	9	17.4377	0.480617	0.155497	3.09084	0.00199592	0.044478
ENSG00000233293	AL133343.2	20	3.38552	-0.535739	0.17333	-3.09087	0.00199574	0.044478
ENSG00000153347	FAM81B	5	22.0207	-0.570621	0.18464	-3.09046	0.00199846	0.0444821
ENSG00000163075	CFAP221	2	226.158	-0.390574	0.126383	-3.0904	0.0019989	0.0444821
ENSG00000075073	TACR2	10	34.0857	-0.360875	0.116794	-3.08985	0.00200257	0.0445176
ENSG00000114654	EFCC1	3	84.5191	-0.355175	0.114951	-3.08978	0.00200303	0.0445176
ENSG00000183977	PP2D1	3	24.8974	-0.234257	0.0758288	-3.08928	0.00200641	0.0445645
ENSG00000188549	CCDC9B	15	2031.64	0.245842	0.079603	3.08835	0.00201273	0.044667
ENSG00000234921	AC006450.2	9	8.13008	-0.452018	0.146368	-3.08822	0.00201358	0.044667
ENSG00000225953	SATB2-AS1	2	120.056	-0.353162	0.1144	-3.08708	0.00202131	0.0448102
ENSG00000153898	MCOLN2	1	44.9074	-0.48435	0.156932	-3.08636	0.0020262	0.0448111
ENSG00000158806	NPM2	8	378.591	-0.488033	0.158127	-3.08633	0.00202646	0.0448111
ENSG00000167210	LOXHD1	18	11.8796	-0.571226	0.185063	-3.08666	0.00202416	0.0448111
ENSG00000125861	GFRA4	20	1.59749	-0.608641	0.197221	-3.08609	0.00202808	0.0448183
ENSG00000140943	MBTPS1	16	5585.49	-0.101757	0.0329765	-3.08575	0.00203036	0.0448183
ENSG00000228340	MIR646HG	20	10.8498	-0.396108	0.128368	-3.08572	0.00203062	0.0448183
ENSG00000120053	GOT1	10	3504.79	-0.33218	0.107665	-3.08532	0.00203335	0.0448501
ENSG00000154146	NRGN	11	10162.9	-0.570181	0.184829	-3.08491	0.00203613	0.0448833
ENSG00000100558	PLEK2	14	22.2561	-0.446523	0.144772	-3.08432	0.00204017	0.0449291
ENSG00000255867	DENND5B-AS1	12	20.3741	0.273894	0.0888047	3.08423	0.00204077	0.0449291
ENSG00000165912	PACSIN3	11	725.242	-0.345888	0.112171	-3.08357	0.00204534	0.0450012
ENSG00000224404	Z68323.1	22	5.22097	-0.651832	0.211463	-3.08249	0.00205276	0.0451362
ENSG00000111199	TRPV4	12	53.5255	-0.3611	0.117167	-3.08192	0.00205669	0.0451798
ENSG00000254781	GVINP2	11	1.97984	-0.614582	0.199421	-3.08183	0.00205732	0.0451798
ENSG00000112640	PPP2R5D	6	3932.47	-0.125114	0.040608	-3.08101	0.00206301	0.045248
ENSG00000255837	TAS2R20	12	32.7819	0.283791	0.092108	3.08107	0.00206259	0.045248
ENSG00000237530	AL136140.1	6	1.87954	0.495855	0.160959	3.08063	0.00206565	0.0452776
ENSG00000170412	GPRC5C	17	866.491	-0.343113	0.111392	-3.08022	0.00206846	0.0452826
ENSG00000189398	OR7E12P	11	1.54438	-0.625332	0.203009	-3.08032	0.00206779	0.0452826
ENSG00000107779	BMPR1A	10	2469.46	0.175526	0.0570158	3.07856	0.00208006	0.0454229
ENSG00000189431	RASSF10	11	36.7657	-0.563248	0.182941	-3.07885	0.00207802	0.0454229
ENSG00000225968	ELFN1	7	734.127	-0.406946	0.132165	-3.07908	0.0020764	0.0454229
ENSG00000239389	PCDHA13	5	43.8779	0.546815	0.17763	3.0784	0.00208117	0.0454229
ENSG00000246350	AL049543.1	6	2.29128	-0.576844	0.187386	-3.07837	0.00208135	0.0454229
ENSG00000079841	RIMS1	6	1066.58	-0.454943	0.147821	-3.07766	0.0020863	0.0454573
ENSG00000112394	SLC16A10	6	141.595	-0.411464	0.133697	-3.07759	0.00208682	0.0454573
ENSG00000273329	AC078846.1	7	394.303	0.188135	0.0611259	3.07783	0.00208514	0.0454573
ENSG00000147647	DPYS	8	24.4455	-0.393298	0.127857	-3.07607	0.00209747	0.0456326
ENSG00000172673	THEMIS	6	51.7956	-0.503887	0.1638	-3.07624	0.0020963	0.0456326
ENSG00000181449	SOX2	3	25533.5	0.213286	0.0693421	3.07585	0.002099	0.0456377
ENSG00000273812	BX640514.2	20	1.74496	-0.610613	0.198535	-3.07559	0.00210086	0.0456498
ENSG00000110448	CD5	11	35.0069	-0.419837	0.13659	-3.07371	0.00211415	0.0457807
ENSG00000160539	PLPP7	9	730.822	-0.261346	0.08502	-3.07394	0.00211251	0.0457807
ENSG00000163827	LRRC2	3	243.754	-0.489726	0.159296	-3.07431	0.00210991	0.0457807
ENSG00000234602	MCIDAS	5	2.24483	-0.588241	0.191383	-3.07363	0.00211472	0.0457807
ENSG00000246100	LINC00900	11	110.083	-0.438609	0.142691	-3.07384	0.00211324	0.0457807
ENSG00000251893	AC078820.1	12	0.678444	-0.613854	0.199732	-3.07339	0.00211644	0.0457895
ENSG00000166923	GREM1	15	359.226	-0.535645	0.174324	-3.07269	0.00212139	0.0458684
ENSG00000225140	AL358216.1	10	193.2	-0.526429	0.171421	-3.07096	0.00213369	0.0461058
ENSG00000109625	CPZ	4	10.2947	0.528032	0.172011	3.06977	0.00214226	0.046234
ENSG00000259347	AC087482.1	15	9.7658	-0.460418	0.149977	-3.06992	0.00214119	0.046234
ENSG00000182472	CAPN12	19	6.46545	-0.420851	0.137128	-3.06903	0.00214754	0.0463194
ENSG00000101188	NTSR1	20	52.4558	-0.5325	0.173557	-3.06815	0.00215389	0.0463708
ENSG00000214788	AP000790.1	11	0.843191	-0.613781	0.200043	-3.06825	0.00215317	0.0463708
ENSG00000241878	PISD	22	1954.84	-0.128728	0.041955	-3.06823	0.00215331	0.0463708
ENSG00000171786	NHLH1	1	54.995	-0.409416	0.13346	-3.06771	0.00215707	0.0464107
ENSG00000143845	ETNK2	1	769.076	-0.283561	0.092459	-3.06688	0.00216308	0.0465115
ENSG00000127824	TUBA4A	2	2945.89	-0.452917	0.14771	-3.06627	0.00216751	0.0465503
ENSG00000165704	HPRT1	X	1004.95	-0.339131	0.110603	-3.06619	0.00216804	0.0465503
ENSG00000273079	GRIN2B	12	1723.4	-0.517532	0.168793	-3.06608	0.00216887	0.0465503
ENSG00000139697	SBNO1	12	2779.96	-0.137872	0.0449716	-3.06576	0.00217118	0.0465714
ENSG00000183775	KCTD16	5	721.383	-0.441816	0.144161	-3.06475	0.00217854	0.0466823
ENSG00000138604	GLCE	15	962.222	-0.242339	0.0790912	-3.06405	0.00218363	0.0467241
ENSG00000171450	CDK5R2	2	1519.12	-0.466262	0.152163	-3.06423	0.0021823	0.0467241
ENSG00000134545	KLRC1	12	19.8848	0.361121	0.117901	3.06293	0.00219183	0.0468499
ENSG00000097021	ACOT7	1	3075.64	-0.289621	0.0945656	-3.06265	0.00219389	0.0468579
ENSG00000211660	IGLV2-23	22	10.209	-0.65245	0.213088	-3.06188	0.00219952	0.0469495
ENSG00000137266	SLC22A23	6	2461.06	-0.190923	0.0623646	-3.0614	0.00220306	0.0469963
ENSG00000138698	RAP1GDS1	4	3603.96	-0.191687	0.0626352	-3.06038	0.00221057	0.047128
ENSG00000147697	GSDMC	8	89.0218	0.51054	0.16684	3.06005	0.00221298	0.0471505
ENSG00000088766	CRLS1	20	3434.1	0.178351	0.058308	3.05877	0.00222246	0.0473087
ENSG00000279601	AC005052.1	X	1.98031	-0.442523	0.144677	-3.05869	0.0022231	0.0473087
ENSG00000069966	GNB5	15	2121.34	-0.25745	0.0841787	-3.05838	0.00222541	0.047329
ENSG00000165973	NELL1	11	493.064	-0.524192	0.171437	-3.05763	0.00223092	0.0474175
ENSG00000104321	TRPA1	8	5.44589	-0.549625	0.179814	-3.05663	0.00223837	0.0475308
ENSG00000188257	PLA2G2A	1	29.4855	-0.651375	0.213107	-3.05656	0.00223896	0.0475308
ENSG00000046651	OFD1	X	1532.84	-0.166802	0.0545782	-3.0562	0.00224165	0.0475591
ENSG00000072518	MARK2	11	2774.97	-0.104764	0.0342844	-3.05573	0.00224513	0.0475807
ENSG00000143494	VASH2	1	220.447	-0.400477	0.131059	-3.0557	0.00224539	0.0475807
ENSG00000183826	BTBD9	6	2246.09	-0.191973	0.0628431	-3.05481	0.00225206	0.0476933
ENSG00000213424	KRT222	17	122.267	-0.541696	0.177343	-3.05452	0.00225423	0.0477104
ENSG00000272695	GAS6-DT	13	59.5776	-0.339104	0.111027	-3.05426	0.00225619	0.0477231
ENSG00000138755	CXCL9	4	78.6349	-0.528724	0.173144	-3.05366	0.00226068	0.0477892
ENSG00000115884	SDC1	2	357.525	-0.436864	0.143098	-3.05291	0.00226636	0.0477949
ENSG00000142197	DOP1B	21	1322.95	-0.188418	0.0617155	-3.05302	0.00226552	0.0477949
ENSG00000163412	EIF4E3	3	1484.87	-0.250841	0.0821646	-3.0529	0.0022664	0.0477949
ENSG00000213171	LINGO4	1	23.6059	0.465045	0.152319	3.05309	0.00226496	0.0477949
ENSG00000267034	AC010980.2	2	72.0985	-0.468177	0.153378	-3.05243	0.00226995	0.0478408
ENSG00000132639	SNAP25	20	19887.4	-0.506802	0.166111	-3.05099	0.00228087	0.0480423
ENSG00000224728	IMPDH1P8	3	44.4893	0.327545	0.107389	3.05008	0.00228784	0.0481466
ENSG00000253368	TRNP1	1	752.277	-0.347128	0.113813	-3.04998	0.00228857	0.0481466
ENSG00000130707	ASS1	9	933.474	-0.410104	0.134506	-3.04897	0.00229627	0.0482505
ENSG00000170681	CAVIN4	9	74.8821	-0.248018	0.0813402	-3.04915	0.0022949	0.0482505
ENSG00000233817	AL162727.1	9	1.81815	-0.570273	0.187076	-3.04835	0.00230104	0.0482929
ENSG00000276386	CNTNAP3P2	9	11.5855	-0.400831	0.131487	-3.04844	0.00230034	0.0482929
ENSG00000198944	SOWAHA	5	797.995	-0.472996	0.155178	-3.04808	0.00230312	0.0483077
ENSG00000197106	SLC6A17	1	2653.36	-0.534714	0.175528	-3.04632	0.00231659	0.0484668
ENSG00000225806	AL121917.1	20	35.7137	0.209794	0.0688551	3.0469	0.00231217	0.0484668
ENSG00000228613	AC141930.1	2	0.658645	-0.632208	0.207541	-3.04619	0.00231762	0.0484668
ENSG00000244515	KRT18P34	3	19.8489	-0.311919	0.102392	-3.04633	0.00231656	0.0484668
ENSG00000248610	HSPA8P4	5	5.57224	-0.418267	0.137293	-3.04653	0.00231497	0.0484668
ENSG00000159128	IFNGR2	21	2581.34	-0.196145	0.0644033	-3.04557	0.00232241	0.0485103
ENSG00000246705	H2AJ	12	555.577	-0.298784	0.0981047	-3.04556	0.00232247	0.0485103
ENSG00000010438	PRSS3	9	193.466	-0.469838	0.154292	-3.04512	0.0023259	0.0485241
ENSG00000143167	GPA33	1	6.59934	-0.424341	0.139348	-3.04518	0.00232537	0.0485241
ENSG00000175352	NRIP3	11	888.526	-0.478527	0.157201	-3.04405	0.00233414	0.0486347
ENSG00000186111	PIP5K1C	19	5497.18	-0.199086	0.0654049	-3.0439	0.00233536	0.0486347
ENSG00000260139	CSPG4P13	15	20.9144	-0.468894	0.154035	-3.04408	0.00233392	0.0486347
ENSG00000125505	MBOAT7	19	3824.78	-0.239964	0.0788557	-3.04308	0.00234171	0.0487227
ENSG00000161091	MFSD12	19	2546.79	-0.153779	0.0505355	-3.04299	0.00234237	0.0487227
ENSG00000102054	RBBP7	X	7804.62	0.132426	0.0435229	3.04268	0.00234484	0.0487432
ENSG00000272347	AC116351.2	5	4.36565	-0.499737	0.164252	-3.04251	0.00234614	0.0487432
ENSG00000119408	NEK6	9	2959.82	-0.278461	0.0915359	-3.0421	0.00234935	0.0487809
ENSG00000248559	AC109454.2	5	21.2674	-0.206269	0.0678298	-3.04097	0.00235814	0.0489345
ENSG00000171532	NEUROD2	17	537.597	-0.545454	0.1794	-3.04043	0.00236242	0.0489654
ENSG00000233532	LINC00460	13	12.8912	-0.592101	0.194738	-3.0405	0.00236182	0.0489654
ENSG00000259288	BUB1B-PAK6	15	1.12607	-0.610877	0.200944	-3.04003	0.00236551	0.0490005
ENSG00000156687	UNC5D	8	519.5	-0.479179	0.157688	-3.03877	0.00237543	0.0491768
ENSG00000069424	KCNAB2	1	4999.92	-0.42452	0.139728	-3.03818	0.0023801	0.0492299
ENSG00000177706	FAM20C	7	3598.89	-0.285834	0.0940833	-3.03809	0.0023808	0.0492299
ENSG00000105971	CAV2	7	614.581	-0.342155	0.112686	-3.03636	0.0023945	0.0494734
ENSG00000156599	ZDHHC5	11	2537.49	-0.119179	0.0392519	-3.03625	0.0023954	0.0494734
ENSG00000163554	SPTA1	1	3.20645	-0.531036	0.174912	-3.03602	0.00239722	0.0494819
ENSG00000142621	FHAD1	1	100.052	-0.428281	0.141097	-3.03536	0.00240248	0.0495612
ENSG00000214336	FOXI3	2	1.58728	-0.618073	0.203643	-3.03509	0.00240466	0.049577
ENSG00000173267	SNCG	10	1600.08	-0.476067	0.156927	-3.03368	0.00241587	0.0497789
ENSG00000162520	SYNC	1	206.313	-0.404489	0.13337	-3.03284	0.00242267	0.0498603
ENSG00000172824	CES4A	16	274.899	-0.439751	0.14499	-3.03297	0.00242159	0.0498603
ENSG00000005381	MPO	17	30.4901	-0.478054	0.15766	-3.03218	0.00242795	0.0499105
ENSG00000233433	AC006144.1	X	0.63182	-0.620955	0.204788	-3.03219	0.0024279	0.0499105
ENSG00000267554	AC015911.8	17	2.72694	-0.554826	0.183037	-3.03122	0.00243572	0.0500407
ENSG00000153266	FEZF2	3	209.698	-0.452089	0.149162	-3.03086	0.0024386	0.0500706
ENSG00000111716	LDHB	12	49505.2	0.18092	0.0597	3.03049	0.00244159	0.0500899
ENSG00000260302	AP005482.2	18	1.37865	-0.585832	0.193319	-3.03039	0.0024424	0.0500899
ENSG00000105711	SCN1B	19	1824.84	-0.373249	0.123212	-3.02933	0.00245099	0.0502366
ENSG00000132915	PDE6A	5	12.9345	-0.422739	0.139561	-3.02906	0.00245319	0.0502524
ENSG00000235020	AL390783.1	10	4.64918	-0.460707	0.152106	-3.02885	0.00245483	0.0502567
ENSG00000130643	CALY	10	1005.37	-0.527967	0.174344	-3.0283	0.00245934	0.0503195
ENSG00000279951	AL138688.2	13	9.36788	-0.399643	0.132012	-3.02733	0.00246722	0.0504513
ENSG00000261671	AL158211.1	10	15.922	-0.374681	0.123827	-3.02583	0.00247949	0.0506726
ENSG00000256616	AP002414.2	18	23.931	-0.465036	0.153719	-3.02523	0.00248447	0.0507449
ENSG00000183090	FREM3	4	528.777	0.567195	0.187542	3.02437	0.00249155	0.0508599
ENSG00000188522	FAM83G	17	36.2585	-0.40783	0.134882	-3.0236	0.00249786	0.0509589
