# Supplementary material for: Identification of Gender-Specific Molecular Differences in Glioblastoma (GBM) and Low-Grade Glioma (LGG) by the Analysis of Large Transcriptomic and Epigenomic Datasets
Source: Front Oncol. 2021 Sep 21;11:699594. doi: 10.3389/fonc.2021.699594 (PMC8491982; doi:10.3389/fonc.2021.699594)
Supplement: Supplementary file 4 [file Table_3.xlsx]

## Sheet: without stratification
ENSG ID	gene_symbol	fold chnage (Male/Female)	ttest (p-value)	corrected p-value
ENSG00000229807	XIST	0.0345791	2.49123e-11	3.2386e-09
ENSG00000172602	RND1	0.54768	0.000251385	0.0326801
ENSG00000225470	JPX	0.699835	4.66694e-06	0.000606703
ENSG00000186312	CA5BP1	0.726571	0.000123459	0.0160496
ENSG00000126012	KDM5C	0.75091	4.25813e-05	0.00553557
ENSG00000173674	EIF1AX	0.77357	0.000252081	0.0327706
ENSG00000147050	KDM6A	0.782864	0.000342268	0.0444948
ENSG00000143258	USP21	1.30463	0.000108866	0.0141526
ENSG00000105856	HBP1	1.34854	0.000306354	0.0398261
ENSG00000158850	B4GALT3	1.43223	5.8729e-05	0.00763477
ENSG00000134899	ERCC5	1.44365	0.000100414	0.0130539
ENSG00000106246	PTCD1	1.51765	0.000169452	0.0220288
ENSG00000176728	TTTY14	9.15688	6.24512e-12	8.11866e-10
ENSG00000154620	TMSB4Y	10.1039	9.90065e-16	1.28708e-13
ENSG00000231535	LINC00278	11.0121	4.11496e-08	5.34944e-06
ENSG00000129824	RPS4Y1	11.1289	4.0398e-22	5.25174e-20
ENSG00000229236	TTTY10	11.8273	7.57574e-10	9.84846e-08
ENSG00000067646	ZFY	13.7297	1.50302e-11	1.95393e-09
ENSG00000114374	TTTY15	14.2451	1.32841e-21	1.72694e-19
ENSG00000114374	USP9Y	14.2835	2.81321e-26	3.65717e-24
ENSG00000183878	UTY	14.3934	2.49693e-10	3.246e-08
ENSG00000198692	EIF1AY	14.9915	1.06051e-19	1.37866e-17
ENSG00000099725	PRKY	18.1425	1.51127e-13	1.96465e-11
ENSG00000165246	NLGN4Y	21.4265	1.4246e-12	1.85198e-10
ENSG00000067048	DDX3Y	22.598	2.4282e-15	3.15667e-13

## Sheet: IDH1_wildtype
ENSGID	gene_symbol	Fold Change (Male/Female)	Ttest	Corrected P value
ENSG00000229807	XIST	0.0343959	5.69042e-07	4.154e-05
ENSG00000225470	JPX	0.614612	0.000213921	0.0156162
ENSG00000126012	KDM5C	0.723165	0.000111136	0.00811294
ENSG00000183323	CCDC125	1.32902	0.000154111	0.0112501
ENSG00000027001	MIPEP	1.41798	0.000196251	0.0143263
ENSG00000222046	DCDC2B	1.51659	0.000511493	0.037339
ENSG00000182791	CCDC87	2.01126	0.000341102	0.0249004
ENSG00000250654	LOC100240735	2.01352	0.000188523	0.0137622
ENSG00000047648	ARHGAP6	2.01428	0.000129374	0.00944432
ENSG00000105991	HOXA1	2.35279	0.000509877	0.037221
ENSG00000154678	PDE1C	2.8694	0.000402224	0.0293624
ENSG00000171714	ANO5	3.58845	0.000454474	0.0331766
ENSG00000281664	LINC00538	3.76101	0.000617984	0.0451128
ENSG00000176728	TTTY14	9.99378	1.39836e-07	1.0208e-05
ENSG00000183878	UTY	10.4205	9.92815e-07	7.24755e-05
ENSG00000154620	TMSB4Y	14.0994	3.92088e-11	2.86224e-09
ENSG00000067646	ZFY	14.2293	1.39742e-13	1.02012e-11
ENSG00000229236	TTTY10	14.6014	8.91045e-08	6.50463e-06
ENSG00000129824	RPS4Y1	16.0733	1.27711e-16	9.3229e-15
ENSG00000099725	PRKY	25.7794	2.93421e-09	2.14197e-07
ENSG00000198692	EIF1AY	25.9584	7.96092e-15	5.81147e-13
ENSG00000114374	TTTY15	28.7129	7.3245e-17	5.34689e-15
ENSG00000114374	USP9Y	29.6318	1.04989e-21	7.66417e-20
ENSG00000231535	LINC00278	89.6644	4.14157e-08	3.02335e-06
ENSG00000165246	NLGN4Y	227.082	9.69723e-13	7.07898e-11
ENSG00000067048	DDX3Y	299.843	4.97866e-10	3.63442e-08
