# Supplementary material for: Identification of Gender-Specific Molecular Differences in Glioblastoma (GBM) and Low-Grade Glioma (LGG) by the Analysis of Large Transcriptomic and Epigenomic Datasets
Source: Front Oncol. 2021 Sep 21;11:699594. doi: 10.3389/fonc.2021.699594 (PMC8491982; doi:10.3389/fonc.2021.699594)
Supplement: Supplementary file 5 [file Table_4.xlsx]

## Sheet: Without Stratification
ENSG ID	gene_symbol	Fold change (Male/Female)	ttest (p-value)	corrected p-value
ENSG00000229807	XIST	0.0245624	3.65e-17	6.53351e-15
ENSG00000005889	ZFX	0.625179	4.64049e-06	0.000830649
ENSG00000225470	JPX	0.625966	2.59686e-17	4.64838e-15
ENSG00000126012	KDM5C	0.68958	1.88955e-09	3.3823e-07
ENSG00000147050	KDM6A	0.708066	1.49694e-13	2.67952e-11
ENSG00000224975	INE1	0.736915	8.63672e-05	0.0154597
ENSG00000130741	EIF2S3	0.792751	2.73751e-06	0.000490014
ENSG00000173674	EIF1AX	0.819082	2.26087e-05	0.00404696
ENSG00000169249	ZRSR2	0.820918	0.000212639	0.0380624
ENSG00000114491	UMPS	1.26303	0.000192724	0.0344976
ENSG00000182378	PLCXD1	1.26366	0.000252572	0.0452104
ENSG00000002586	CD99	2.2493	3.8411e-09	6.87557e-07
ENSG00000229236	TTTY10	8.16184	1.73585e-10	3.10718e-08
ENSG00000067646	ZFY	8.31807	2.75549e-31	4.93233e-29
ENSG00000183878	UTY	11.9245	2.88868e-20	5.17074e-18
ENSG00000165246	NLGN4Y	21.9706	2.73083e-27	4.88818e-25
ENSG00000099725	PRKY	22.068	1.23144e-28	2.20427e-26
ENSG00000154620	TMSB4Y	23.1662	5.77452e-40	1.03364e-37
ENSG00000067048	DDX3Y	25.5489	2.49093e-36	4.45877e-34
ENSG00000114374	TTTY15	27.3261	3.09673e-37	5.54315e-35
ENSG00000129824	RPS4Y1	29.0106	7.9512e-45	1.42327e-42
ENSG00000231535	LINC00278	30.5606	2.62958e-16	4.70695e-14
ENSG00000114374	USP9Y	30.8263	1.78958e-52	3.20334e-50
ENSG00000099715	PCDH11Y	31.6502	1.86183e-16	3.33268e-14
ENSG00000198692	EIF1AY	41.1032	1.90861e-42	3.41641e-40
ENSG00000176728	TTTY14	48.8737	1.03505e-26	1.85273e-24

## Sheet: Wildtype_IDH1
ENSEMBL	SYMBOL	Fold Change	Ttest	corrected P Value
ENSG00000229807	XIST	0.0769238	6.5926e-05	0.00316445
ENSG00000225470	JPX	0.670667	0.000595261	0.0285725
ENSG00000160124	CCDC58	1.53522	0.000229327	0.0110077
ENSG00000131015	ULBP2	2.09068	0.000510895	0.024523
ENSG00000047662	FAM184B	2.28696	0.000291465	0.0139903
ENSG00000183878	UTY	11.2757	5.53701e-07	2.65777e-05
ENSG00000067646	ZFY	14.1939	3.02635e-09	1.45265e-07
ENSG00000099715	PCDH11Y	107.217	0.000478057	0.0229467
ENSG00000067048	DDX3Y	128.213	1.51056e-09	7.25068e-08
ENSG00000099725	PRKY	151.904	6.50444e-06	0.000312213
ENSG00000114374	USP9Y	166.892	8.74082e-12	4.19559e-10
ENSG00000154620	TMSB4Y	187.056	5.32211e-09	2.55461e-07
ENSG00000165246	NLGN4Y	337.676	4.69063e-06	0.00022515
ENSG00000129824	RPS4Y1	953.428	1.24408e-10	5.97157e-09
ENSG00000114374	TTTY15	1504.94	6.49548e-08	3.11783e-06
ENSG00000198692	EIF1AY	1898.63	8.63933e-09	4.14688e-07
ENSG00000176728	TTTY14	#DIV/0!	9.18156e-07	4.40715e-05
ENSG00000229236	TTTY10	#DIV/0!	1.33205e-05	0.000639382
