# Supplementary material for: Identification of Gender-Specific Molecular Differences in Glioblastoma (GBM) and Low-Grade Glioma (LGG) by the Analysis of Large Transcriptomic and Epigenomic Datasets
Source: Front Oncol. 2021 Sep 21;11:699594. doi: 10.3389/fonc.2021.699594 (PMC8491982; doi:10.3389/fonc.2021.699594)
Supplement: Supplementary file 6 [file Table_5.xlsx]

## Sheet: Table 1-GBM ontology Suplementa
Ontological functions of Significant modules as assesed from Geneontology.org in GBM
Module 1
Analysis Type:	PANTHER Overrepresentation Test (Released 20200728)
Annotation Version and Release Date:	GO Ontology database DOI: 10.5281/zenodo.4081749 Released 2020-10-09
Analyzed List:	upload_1 (Homo sapiens)
Reference List:	Homo sapiens (all genes in database)
Test Type:	FISHER
Correction:	FDR
GO biological process complete	Homo sapiens - REFLIST (20851)	upload_1 (931)	upload_1 (expected)	upload_1 (over/under)	upload_1 (fold Enrichment)	upload_1 (raw P-value)	upload_1 (FDR)
interspecies interaction between organisms (GO:0044419)	2129	58	95.06	-	0.61	3.5e-05	0.0463
immune system process (GO:0002376)	2861	68	127.74	-	0.53	2.28e-09	1.81e-05
immune response (GO:0006955)	1952	37	87.16	-	0.42	1.06e-09	1.68e-05
leukocyte activation (GO:0045321)	931	16	41.57	-	0.38	1.11e-05	0.0177
leukocyte mediated immunity (GO:0002443)	760	11	33.93	-	0.32	1.07e-05	0.0189
myeloid leukocyte activation (GO:0002274)	584	7	26.08	-	0.27	1.96e-05	0.0282
detection of stimulus involved in sensory perception (GO:0050906)	550	5	24.56	-	0.2	5.46e-06	0.0108
adaptive immune response (GO:0002250)	628	5	28.04	-	0.18	2.32e-07	0.000919
sensory perception of smell (GO:0007608)	466	3	20.81	-	0.14	4.24e-06	0.00961
detection of chemical stimulus (GO:0009593)	521	3	23.26	-	0.13	4.84e-07	0.00128
detection of chemical stimulus involved in sensory perception (GO:0050907)	485	2	21.66	-	0.09	3.05e-07	0.000967
detection of chemical stimulus involved in sensory perception of smell (GO:0050911)	440	0	19.65	-	< 0.01	6.55e-09	3.47e-05
Module 7
Analysis Type:	PANTHER Overrepresentation Test (Released 20200728)
Annotation Version and Release Date:	GO Ontology database DOI: 10.5281/zenodo.4081749 Released 2020-10-09
Analyzed List:	upload_1 (Homo sapiens)
Reference List:	Homo sapiens (all genes in database)
Test Type:	FISHER
Correction:	FDR
GO biological process complete	Homo sapiens - REFLIST (20851)	upload_1 (305)	upload_1 (expected)	upload_1 (over/under)	upload_1 (fold Enrichment)	upload_1 (raw P-value)	upload_1 (FDR)
central nervous system myelination (GO:0022010)	21	7	0.31	+	22.79	1.1e-07	0.000195
axon ensheathment in central nervous system (GO:0032291)	21	7	0.31	+	22.79	1.1e-07	0.000175
oligodendrocyte development (GO:0014003)	46	9	0.67	+	13.38	8.5e-08	0.000169
nucleus localization (GO:0051647)	28	5	0.41	+	12.21	0.000103	0.0407
cell proliferation in forebrain (GO:0021846)	28	5	0.41	+	12.21	0.000103	0.0397
oligodendrocyte differentiation (GO:0048709)	72	11	1.05	+	10.44	3e-08	6.8e-05
ensheathment of neurons (GO:0007272)	109	15	1.59	+	9.41	3.33e-10	2.64e-06
axon ensheathment (GO:0008366)	109	15	1.59	+	9.41	3.33e-10	1.76e-06
myelination (GO:0042552)	107	14	1.57	+	8.94	2.36e-09	7.49e-06
glial cell development (GO:0021782)	115	11	1.68	+	6.54	2.18e-06	0.00247
regulation of receptor-mediated endocytosis (GO:0048259)	105	9	1.54	+	5.86	4.12e-05	0.0211
glial cell differentiation (GO:0010001)	180	13	2.63	+	4.94	4.86e-06	0.00385
regulation of microtubule cytoskeleton organization (GO:0070507)	145	10	2.12	+	4.71	8.71e-05	0.0355
regulation of endocytosis (GO:0030100)	205	14	3	+	4.67	3.87e-06	0.00341
gliogenesis (GO:0042063)	233	14	3.41	+	4.11	1.53e-05	0.00969
regulation of neuron projection development (GO:0010975)	444	19	6.49	+	2.93	4.72e-05	0.0227
axon development (GO:0061564)	423	18	6.19	+	2.91	8e-05	0.0334
neuron projection development (GO:0031175)	695	27	10.17	+	2.66	6.67e-06	0.0046
regulation of cell projection organization (GO:0031344)	646	25	9.45	+	2.65	1.57e-05	0.00961
regulation of plasma membrane bounded cell projection organization (GO:0120035)	630	24	9.22	+	2.6	2.98e-05	0.0163
neuron development (GO:0048666)	850	31	12.43	+	2.49	6.77e-06	0.00448
neurogenesis (GO:0022008)	1401	51	20.49	+	2.49	3.13e-09	8.28e-06
central nervous system development (GO:0007417)	1019	37	14.91	+	2.48	7.23e-07	0.00104
regulation of ion transport (GO:0043269)	721	26	10.55	+	2.47	4.99e-05	0.0226
nervous system development (GO:0007399)	2203	76	32.22	+	2.36	2.03e-12	3.22e-08
neuron differentiation (GO:0030182)	1050	36	15.36	+	2.34	4.62e-06	0.00386
generation of neurons (GO:0048699)	1278	41	18.69	+	2.19	3.48e-06	0.00345
membrane organization (GO:0061024)	921	29	13.47	+	2.15	0.000135	0.0511
regulation of cellular component organization (GO:0051128)	2373	73	34.71	+	2.1	1.11e-09	4.42e-06
cell development (GO:0048468)	1655	48	24.21	+	1.98	6.52e-06	0.0047
regulation of transport (GO:0051049)	1805	47	26.4	+	1.78	0.000136	0.05
regulation of localization (GO:0032879)	2781	67	40.68	+	1.65	4.29e-05	0.0213
system development (GO:0048731)	4317	100	63.15	+	1.58	1.13e-06	0.00149
multicellular organism development (GO:0007275)	4906	109	71.76	+	1.52	2.41e-06	0.00255
anatomical structure development (GO:0048856)	5301	114	77.54	+	1.47	6.05e-06	0.00457
establishment of localization (GO:0051234)	4713	101	68.94	+	1.47	3.3e-05	0.0174
transport (GO:0006810)	4574	98	66.91	+	1.46	4.98e-05	0.0232
localization (GO:0051179)	5873	125	85.91	+	1.46	1.9e-06	0.00232
developmental process (GO:0032502)	5765	119	84.33	+	1.41	1.99e-05	0.0113
multicellular organismal process (GO:0032501)	6985	136	102.17	+	1.33	6.86e-05	0.0294
regulation of cellular process (GO:0050794)	11395	204	166.68	+	1.22	1.69e-05	0.00995
regulation of biological process (GO:0050789)	11960	210	174.95	+	1.2	5.3e-05	0.0233
cellular process (GO:0009987)	15598	262	228.16	+	1.15	3.73e-06	0.00348
Module 9
Analysis Type:	PANTHER Overrepresentation Test (Released 20200728)
Annotation Version and Release Date:	GO Ontology database DOI: 10.5281/zenodo.4081749 Released 2020-10-09
Analyzed List:	upload_1 (Homo sapiens)
Reference List:	Homo sapiens (all genes in database)
Test Type:	FISHER
Correction:	FDR
GO biological process complete	Homo sapiens - REFLIST (20851)	upload_1 (440)	upload_1 (expected)	upload_1 (over/under)	upload_1 (fold Enrichment)	upload_1 (raw P-value)	upload_1 (FDR)
chondrocyte differentiation (GO:0002062)	70	9	1.48	+	6.09	3.63e-05	0.0137
tRNA modification (GO:0006400)	92	11	1.94	+	5.67	9.38e-06	0.00572
tRNA processing (GO:0008033)	134	13	2.83	+	4.6	1.19e-05	0.00675
rRNA processing (GO:0006364)	260	23	5.49	+	4.19	2.74e-08	2.9e-05
ncRNA processing (GO:0034470)	433	38	9.14	+	4.16	8.86e-13	4.69e-09
RNA modification (GO:0009451)	172	15	3.63	+	4.13	8.51e-06	0.0054
tRNA metabolic process (GO:0006399)	196	17	4.14	+	4.11	2.31e-06	0.00174
ribonucleoprotein complex export from nucleus (GO:0071426)	127	11	2.68	+	4.1	0.000142	0.0442
ribonucleoprotein complex localization (GO:0071166)	128	11	2.7	+	4.07	0.000151	0.0462
rRNA metabolic process (GO:0016072)	270	23	5.7	+	4.04	5.2e-08	5.16e-05
ncRNA metabolic process (GO:0034660)	525	44	11.08	+	3.97	5.63e-14	4.47e-10
chromatin assembly (GO:0031497)	147	12	3.1	+	3.87	0.000121	0.0383
ribosome biogenesis (GO:0042254)	335	27	7.07	+	3.82	1.06e-08	1.29e-05
protein export from nucleus (GO:0006611)	152	12	3.21	+	3.74	0.000162	0.0484
RNA localization (GO:0006403)	227	17	4.79	+	3.55	1.41e-05	0.00722
ribonucleoprotein complex biogenesis (GO:0022613)	468	35	9.88	+	3.54	4.28e-10	7.55e-07
DNA packaging (GO:0006323)	192	14	4.05	+	3.46	0.000104	0.0337
nucleocytoplasmic transport (GO:0006913)	266	18	5.61	+	3.21	2.84e-05	0.0119
nuclear transport (GO:0051169)	269	18	5.68	+	3.17	3.26e-05	0.0126
DNA conformation change (GO:0071103)	309	20	6.52	+	3.07	1.89e-05	0.00908
RNA processing (GO:0006396)	929	52	19.6	+	2.65	4.91e-10	7.79e-07
RNA metabolic process (GO:0016070)	1619	78	34.16	+	2.28	2.51e-11	6.62e-08
nucleic acid metabolic process (GO:0090304)	2241	105	47.29	+	2.22	1.05e-14	1.66e-10
gene expression (GO:0010467)	2105	88	44.42	+	1.98	9.24e-10	1.33e-06
nucleobase-containing compound metabolic process (GO:0006139)	2743	114	57.88	+	1.97	1.74e-12	6.88e-09
chromosome organization (GO:0051276)	1063	44	22.43	+	1.96	3.1e-05	0.0123
heterocycle metabolic process (GO:0046483)	2937	116	61.98	+	1.87	2.26e-11	7.18e-08
cellular aromatic compound metabolic process (GO:0006725)	2987	116	63.03	+	1.84	7.5e-11	1.7e-07
cellular component biogenesis (GO:0044085)	2654	99	56	+	1.77	2.28e-08	2.59e-05
cellular nitrogen compound metabolic process (GO:0034641)	3405	125	71.85	+	1.74	3.28e-10	6.5e-07
organic cyclic compound metabolic process (GO:1901360)	3220	117	67.95	+	1.72	3.69e-09	4.89e-06
regulation of transcription by RNA polymerase II (GO:0006357)	2629	94	55.48	+	1.69	5.01e-07	0.000442
regulation of transcription, DNA-templated (GO:0006355)	3452	109	72.84	+	1.5	1.38e-05	0.00731
regulation of cellular macromolecule biosynthetic process (GO:2000112)	3912	123	82.55	+	1.49	3.56e-06	0.00257
regulation of nucleic acid-templated transcription (GO:1903506)	3521	110	74.3	+	1.48	2.14e-05	0.00943
regulation of RNA biosynthetic process (GO:2001141)	3526	110	74.41	+	1.48	2.17e-05	0.00932
regulation of nucleobase-containing compound metabolic process (GO:0019219)	4073	127	85.95	+	1.48	3.71e-06	0.00256
regulation of RNA metabolic process (GO:0051252)	3801	118	80.21	+	1.47	1.22e-05	0.00666
regulation of macromolecule biosynthetic process (GO:0010556)	4013	124	84.68	+	1.46	7.9e-06	0.00522
regulation of gene expression (GO:0010468)	4894	150	103.27	+	1.45	7.13e-07	0.000566
regulation of cellular biosynthetic process (GO:0031326)	4172	124	88.04	+	1.41	5.37e-05	0.0198
cellular component organization or biogenesis (GO:0071840)	5922	175	124.97	+	1.4	4.76e-07	0.000444
regulation of biosynthetic process (GO:0009889)	4253	125	89.75	+	1.39	7.84e-05	0.0271
macromolecule metabolic process (GO:0043170)	6333	184	133.64	+	1.38	6.02e-07	0.000503
cellular component organization (GO:0016043)	5703	158	120.35	+	1.31	0.0001	0.0332
nitrogen compound metabolic process (GO:0006807)	7091	195	149.64	+	1.3	9.44e-06	0.00555
regulation of macromolecule metabolic process (GO:0060255)	6491	177	136.97	+	1.29	7.51e-05	0.0265
primary metabolic process (GO:0044238)	7578	204	159.91	+	1.28	2.04e-05	0.00923
G protein-coupled receptor signaling pathway (GO:0007186)	1323	8	27.92	-	0.29	1.44e-05	0.00716
detection of chemical stimulus involved in sensory perception (GO:0050907)	485	0	10.23	-	< 0.01	6.52e-05	0.0235
detection of chemical stimulus (GO:0009593)	521	0	10.99	-	< 0.01	2.95e-05	0.012
sensory perception of smell (GO:0007608)	466	0	9.83	-	< 0.01	9.67e-05	0.0326
sensory perception of chemical stimulus (GO:0007606)	538	0	11.35	-	< 0.01	1.97e-05	0.00921
Module 13
Analysis Type:	PANTHER Overrepresentation Test (Released 20200728)
Annotation Version and Release Date:	GO Ontology database DOI: 10.5281/zenodo.4081749 Released 2020-10-09
Analyzed List:	upload_1 (Homo sapiens)
Reference List:	Homo sapiens (all genes in database)
Test Type:	FISHER
Correction:	FDR
GO biological process complete	Homo sapiens - REFLIST (20851)	upload_1 (1066)	upload_1 (expected)	upload_1 (over/under)	upload_1 (fold Enrichment)	upload_1 (raw P-value)	upload_1 (FDR)
retina vasculature morphogenesis in camera-type eye (GO:0061299)	11	5	0.56	+	8.89	0.000751	0.0488
sequestering of extracellular ligand from receptor (GO:0035581)	14	6	0.72	+	8.38	0.000281	0.0221
extracellular negative regulation of signal transduction (GO:1900116)	16	6	0.82	+	7.34	0.000497	0.0354
extracellular regulation of signal transduction (GO:1900115)	16	6	0.82	+	7.34	0.000497	0.0352
endochondral bone growth (GO:0003416)	25	9	1.28	+	7.04	2.57e-05	0.00334
negative regulation of chondrocyte differentiation (GO:0032331)	23	8	1.18	+	6.8	8.84e-05	0.00911
collagen fibril organization (GO:0030199)	50	16	2.56	+	6.26	7.55e-08	2.6e-05
bone growth (GO:0098868)	29	9	1.48	+	6.07	6.69e-05	0.00732
negative regulation of cartilage development (GO:0061037)	29	9	1.48	+	6.07	6.69e-05	0.00727
regulation of chondrocyte differentiation (GO:0032330)	52	16	2.66	+	6.02	1.18e-07	3.91e-05
extracellular matrix assembly (GO:0085029)	32	9	1.64	+	5.5	0.000126	0.0118
embryonic hindlimb morphogenesis (GO:0035116)	29	8	1.48	+	5.4	0.000334	0.0256
ventricular septum morphogenesis (GO:0060412)	41	11	2.1	+	5.25	3.29e-05	0.00415
endochondral bone morphogenesis (GO:0060350)	56	15	2.86	+	5.24	1.29e-06	0.00031
regulation of cartilage development (GO:0061035)	71	18	3.63	+	4.96	2.3e-07	6.77e-05
embryonic eye morphogenesis (GO:0048048)	36	9	1.84	+	4.89	0.000268	0.0214
bone morphogenesis (GO:0060349)	99	23	5.06	+	4.54	2.04e-08	8.3e-06
chondrocyte differentiation (GO:0002062)	70	15	3.58	+	4.19	1.34e-05	0.00199
ureteric bud development (GO:0001657)	85	17	4.35	+	3.91	8.09e-06	0.00138
mesonephros development (GO:0001823)	90	18	4.6	+	3.91	4.42e-06	0.000834
mesonephric tubule development (GO:0072164)	86	17	4.4	+	3.87	9.26e-06	0.00148
mesonephric epithelium development (GO:0072163)	86	17	4.4	+	3.87	9.26e-06	0.00147
ventricular septum development (GO:0003281)	71	14	3.63	+	3.86	5.72e-05	0.00631
canonical Wnt signaling pathway (GO:0060070)	83	16	4.24	+	3.77	2.21e-05	0.00297
cardiac septum morphogenesis (GO:0060411)	73	14	3.73	+	3.75	7.44e-05	0.00793
kidney epithelium development (GO:0072073)	130	24	6.65	+	3.61	4.3e-07	0.00012
regulation of morphogenesis of an epithelium (GO:1905330)	68	12	3.48	+	3.45	0.000467	0.0336
metanephros development (GO:0001656)	82	14	4.19	+	3.34	0.00022	0.0184
negative regulation of transforming growth factor beta receptor signaling pathway (GO:0030512)	82	14	4.19	+	3.34	0.00022	0.0183
skeletal system morphogenesis (GO:0048705)	229	39	11.71	+	3.33	9.17e-10	5.82e-07
positive regulation of JUN kinase activity (GO:0043507)	71	12	3.63	+	3.31	0.000656	0.0443
regulation of JUN kinase activity (GO:0043506)	86	14	4.4	+	3.18	0.000339	0.0258
extracellular matrix organization (GO:0030198)	363	59	18.56	+	3.18	2.58e-13	8.17e-10
extracellular structure organization (GO:0043062)	364	59	18.61	+	3.17	2.86e-13	7.55e-10
mesenchymal cell differentiation (GO:0048762)	156	25	7.98	+	3.13	2.48e-06	0.000538
artery development (GO:0060840)	88	14	4.5	+	3.11	0.000416	0.0304
ossification (GO:0001503)	265	42	13.55	+	3.1	1.43e-09	8.09e-07
neural crest cell differentiation (GO:0014033)	89	14	4.55	+	3.08	0.000461	0.0334
embryonic limb morphogenesis (GO:0030326)	128	20	6.54	+	3.06	3.37e-05	0.0042
embryonic appendage morphogenesis (GO:0035113)	128	20	6.54	+	3.06	3.37e-05	0.00417
cardiac septum development (GO:0003279)	109	17	5.57	+	3.05	0.00013	0.0121
regulation of ossification (GO:0030278)	116	18	5.93	+	3.04	8.85e-05	0.00906
bone development (GO:0060348)	190	29	9.71	+	2.99	9.71e-07	0.000248
regulation of blood vessel endothelial cell migration (GO:0043535)	93	14	4.75	+	2.94	0.000681	0.0457
limb morphogenesis (GO:0035108)	151	22	7.72	+	2.85	3.62e-05	0.00438
appendage morphogenesis (GO:0035107)	151	22	7.72	+	2.85	3.62e-05	0.00435
developmental growth involved in morphogenesis (GO:0060560)	117	17	5.98	+	2.84	0.000277	0.0218
ameboidal-type cell migration (GO:0001667)	182	26	9.3	+	2.79	1e-05	0.00156
regulation of endothelial cell migration (GO:0010594)	170	24	8.69	+	2.76	2.58e-05	0.00333
gastrulation (GO:0007369)	163	23	8.33	+	2.76	3.81e-05	0.00447
negative regulation of transmembrane receptor protein serine/threonine kinase signaling pathway (GO:0090101)	142	20	7.26	+	2.75	0.000122	0.0116
embryonic skeletal system development (GO:0048706)	131	18	6.7	+	2.69	0.000342	0.0259
skeletal system development (GO:0001501)	489	67	25	+	2.68	7.58e-12	1.34e-08
protein autophosphorylation (GO:0046777)	193	26	9.87	+	2.64	2.51e-05	0.00332
cartilage development (GO:0051216)	156	21	7.98	+	2.63	0.000147	0.0134
osteoblast differentiation (GO:0001649)	127	17	6.49	+	2.62	0.000645	0.0437
non-canonical Wnt signaling pathway (GO:0035567)	135	18	6.9	+	2.61	0.000473	0.0339
urogenital system development (GO:0001655)	331	44	16.92	+	2.6	7.09e-08	2.56e-05
mesenchyme development (GO:0060485)	219	29	11.2	+	2.59	1.57e-05	0.00227
kidney development (GO:0001822)	290	38	14.83	+	2.56	7.62e-07	0.000202
morphogenesis of a branching structure (GO:0001763)	168	22	8.59	+	2.56	0.000222	0.0181
renal system development (GO:0072001)	298	39	15.24	+	2.56	5.54e-07	0.000152
connective tissue development (GO:0061448)	209	27	10.69	+	2.53	4.15e-05	0.00481
blood vessel development (GO:0001568)	502	64	25.66	+	2.49	4.86e-10	3.5e-07
limb development (GO:0060173)	181	23	9.25	+	2.49	0.000195	0.0172
appendage development (GO:0048736)	181	23	9.25	+	2.49	0.000195	0.0171
axon guidance (GO:0007411)	277	35	14.16	+	2.47	4.09e-06	0.00079
neuron projection guidance (GO:0097485)	278	35	14.21	+	2.46	6.79e-06	0.0012
morphogenesis of a branching epithelium (GO:0061138)	159	20	8.13	+	2.46	0.000593	0.0405
vasculature development (GO:0001944)	525	66	26.84	+	2.46	3.27e-10	2.59e-07
blood vessel morphogenesis (GO:0048514)	415	52	21.22	+	2.45	2.57e-08	1.02e-05
embryonic organ morphogenesis (GO:0048562)	304	38	15.54	+	2.45	2.58e-06	0.000553
embryonic morphogenesis (GO:0048598)	585	73	29.91	+	2.44	6.62e-11	7e-08
sensory organ morphogenesis (GO:0090596)	267	33	13.65	+	2.42	1.59e-05	0.00227
negative regulation of Wnt signaling pathway (GO:0030178)	220	27	11.25	+	2.4	7.98e-05	0.00827
morphogenesis of an epithelium (GO:0002009)	440	53	22.49	+	2.36	6.3e-08	2.32e-05
tube morphogenesis (GO:0035239)	664	78	33.95	+	2.3	1.56e-10	1.38e-07
epithelial tube morphogenesis (GO:0060562)	309	36	15.8	+	2.28	1.99e-05	0.00277
tissue morphogenesis (GO:0048729)	550	64	28.12	+	2.28	9.65e-09	4.37e-06
regulation of synapse structure or activity (GO:0050803)	215	25	10.99	+	2.27	0.00037	0.0276
respiratory system development (GO:0060541)	198	23	10.12	+	2.27	0.000698	0.0467
axonogenesis (GO:0007409)	389	45	19.89	+	2.26	2.25e-06	0.000503
regulation of cell junction assembly (GO:1901888)	199	23	10.17	+	2.26	0.000722	0.0479
negative regulation of cell migration (GO:0030336)	271	31	13.85	+	2.24	0.000112	0.0108
regulation of cellular response to growth factor stimulus (GO:0090287)	302	34	15.44	+	2.2	5.47e-05	0.00607
embryonic organ development (GO:0048568)	454	51	23.21	+	2.2	9.02e-07	0.000235
regulation of epithelial cell migration (GO:0010632)	232	26	11.86	+	2.19	0.00062	0.0422
anterior/posterior pattern specification (GO:0009952)	215	24	10.99	+	2.18	0.000731	0.0481
axon development (GO:0061564)	423	47	21.63	+	2.17	3.4e-06	0.000675
tube development (GO:0035295)	860	95	43.97	+	2.16	2.78e-11	4.01e-08
cell-cell signaling by wnt (GO:0198738)	346	38	17.69	+	2.15	3.45e-05	0.00424
Wnt signaling pathway (GO:0016055)	346	38	17.69	+	2.15	3.45e-05	0.00421
negative regulation of cellular component movement (GO:0051271)	295	32	15.08	+	2.12	0.000216	0.0182
negative regulation of cell motility (GO:2000146)	286	31	14.62	+	2.12	0.000292	0.0228
negative regulation of locomotion (GO:0040013)	318	34	16.26	+	2.09	0.000142	0.0131
developmental growth (GO:0048589)	377	40	19.27	+	2.08	4.42e-05	0.00501
regulation of epithelial cell proliferation (GO:0050678)	349	37	17.84	+	2.07	0.0001	0.01
cell morphogenesis involved in neuron differentiation (GO:0048667)	456	48	23.31	+	2.06	8.59e-06	0.00142
angiogenesis (GO:0001525)	323	34	16.51	+	2.06	0.000251	0.0202
regionalization (GO:0003002)	335	35	17.13	+	2.04	0.000199	0.0173
growth (GO:0040007)	383	40	19.58	+	2.04	7.94e-05	0.00834
regulation of Wnt signaling pathway (GO:0030111)	375	39	19.17	+	2.03	0.000109	0.0107
positive regulation of cell projection organization (GO:0031346)	356	37	18.2	+	2.03	0.000124	0.0118
cell projection morphogenesis (GO:0048858)	510	53	26.07	+	2.03	5.67e-06	0.00105
animal organ morphogenesis (GO:0009887)	972	101	49.69	+	2.03	2.08e-10	1.74e-07
cell morphogenesis involved in differentiation (GO:0000904)	568	59	29.04	+	2.03	1.73e-06	0.000403
neuron projection morphogenesis (GO:0048812)	502	52	25.66	+	2.03	7.78e-06	0.00134
sensory organ development (GO:0007423)	572	59	29.24	+	2.02	1.86e-06	0.000427
regulation of MAP kinase activity (GO:0043405)	320	33	16.36	+	2.02	0.000383	0.0284
cell surface receptor signaling pathway involved in cell-cell signaling (GO:1905114)	418	43	21.37	+	2.01	4.26e-05	0.00487
plasma membrane bounded cell projection morphogenesis (GO:0120039)	506	52	25.87	+	2.01	8.42e-06	0.00141
circulatory system development (GO:0072359)	871	89	44.53	+	2	5.23e-09	2.59e-06
negative regulation of cell differentiation (GO:0045596)	643	65	32.87	+	1.98	1.15e-06	0.000286
embryo development (GO:0009790)	996	100	50.92	+	1.96	1.34e-09	7.86e-07
cell part morphogenesis (GO:0032990)	532	53	27.2	+	1.95	1.42e-05	0.00206
supramolecular fiber organization (GO:0097435)	504	50	25.77	+	1.94	3.2e-05	0.00406
negative regulation of developmental process (GO:0051093)	887	86	45.35	+	1.9	7.11e-08	2.51e-05
regulation of multicellular organismal development (GO:2000026)	1332	129	68.1	+	1.89	3.39e-11	4.48e-08
anatomical structure morphogenesis (GO:0009653)	2182	210	111.55	+	1.88	6.5e-18	1.03e-13
cell adhesion (GO:0007155)	947	90	48.42	+	1.86	1.09e-07	3.69e-05
biological adhesion (GO:0022610)	953	90	48.72	+	1.85	1.2e-07	3.89e-05
cellular component morphogenesis (GO:0032989)	617	58	31.54	+	1.84	2.51e-05	0.0033
gland development (GO:0048732)	416	39	21.27	+	1.83	0.000583	0.04
anatomical structure formation involved in morphogenesis (GO:0048646)	889	83	45.45	+	1.83	5.62e-07	0.000151
regulation of neuron projection development (GO:0010975)	444	41	22.7	+	1.81	0.000576	0.0397
neuron projection development (GO:0031175)	695	64	35.53	+	1.8	2.12e-05	0.00288
cell morphogenesis (GO:0000902)	721	66	36.86	+	1.79	2.03e-05	0.0028
chordate embryonic development (GO:0043009)	615	56	31.44	+	1.78	7.94e-05	0.00829
regulation of cell development (GO:0060284)	495	45	25.31	+	1.78	0.000502	0.0353
embryo development ending in birth or egg hatching (GO:0009792)	635	57	32.46	+	1.76	0.000101	0.01
heart development (GO:0007507)	524	47	26.79	+	1.75	0.000495	0.0353
regulation of cell migration (GO:0030334)	894	80	45.71	+	1.75	4.13e-06	0.000789
negative regulation of multicellular organismal process (GO:0051241)	1022	90	52.25	+	1.72	1.95e-06	0.000441
regulation of anatomical structure morphogenesis (GO:0022603)	980	85	50.1	+	1.7	7.14e-06	0.00125
regulation of cell differentiation (GO:0045595)	1574	136	80.47	+	1.69	1.04e-08	4.58e-06
positive regulation of cell differentiation (GO:0045597)	837	72	42.79	+	1.68	5.17e-05	0.00578
regulation of growth (GO:0040008)	676	58	34.56	+	1.68	0.000311	0.024
tissue development (GO:0009888)	1763	148	90.13	+	1.64	1.09e-08	4.66e-06
regulation of developmental process (GO:0050793)	2469	207	126.23	+	1.64	4.93e-12	9.78e-09
regulation of cell motility (GO:2000145)	956	80	48.88	+	1.64	4.23e-05	0.00487
neuron development (GO:0048666)	850	71	43.46	+	1.63	0.000117	0.0112
regulation of protein kinase activity (GO:0045859)	804	67	41.1	+	1.63	0.000202	0.0174
regulation of kinase activity (GO:0043549)	914	76	46.73	+	1.63	7.77e-05	0.00822
epithelium development (GO:0060429)	1121	93	57.31	+	1.62	1.35e-05	0.00198
generation of neurons (GO:0048699)	1278	106	65.34	+	1.62	2.94e-06	0.000606
positive regulation of developmental process (GO:0051094)	1278	106	65.34	+	1.62	2.94e-06	0.000598
cell migration (GO:0016477)	977	81	49.95	+	1.62	5.08e-05	0.00571
negative regulation of signal transduction (GO:0009968)	1292	107	66.05	+	1.62	3.24e-06	0.000651
neurogenesis (GO:0022008)	1401	115	71.63	+	1.61	1.66e-06	0.000394
cell development (GO:0048468)	1655	134	84.61	+	1.58	3.94e-07	0.000112
neuron differentiation (GO:0030182)	1050	85	53.68	+	1.58	6.79e-05	0.00733
regulation of cellular component biogenesis (GO:0044087)	970	78	49.59	+	1.57	0.000215	0.0182
regulation of locomotion (GO:0040012)	998	80	51.02	+	1.57	0.000152	0.0137
regulation of cellular component movement (GO:0051270)	1037	83	53.02	+	1.57	0.000144	0.0132
apoptotic process (GO:0006915)	916	73	46.83	+	1.56	0.00036	0.0271
locomotion (GO:0040011)	1346	106	68.81	+	1.54	2.81e-05	0.0036
negative regulation of transcription, DNA-templated (GO:0045892)	1270	100	64.93	+	1.54	4.13e-05	0.00481
regulation of transferase activity (GO:0051338)	1031	81	52.71	+	1.54	0.000323	0.0249
negative regulation of cell communication (GO:0010648)	1388	108	70.96	+	1.52	3.64e-05	0.00434
negative regulation of signaling (GO:0023057)	1391	108	71.11	+	1.52	3.73e-05	0.00441
positive regulation of cell population proliferation (GO:0008284)	941	73	48.11	+	1.52	0.000745	0.0486
movement of cell or subcellular component (GO:0006928)	1599	124	81.75	+	1.52	8.61e-06	0.00141
negative regulation of nucleic acid-templated transcription (GO:1903507)	1310	101	66.97	+	1.51	8.89e-05	0.00904
negative regulation of RNA biosynthetic process (GO:1902679)	1312	101	67.08	+	1.51	9.06e-05	0.00916
regulation of cell population proliferation (GO:0042127)	1667	127	85.22	+	1.49	1.61e-05	0.00228
cell death (GO:0008219)	1086	82	55.52	+	1.48	0.000768	0.0498
nervous system development (GO:0007399)	2203	166	112.63	+	1.47	1.09e-06	0.000274
regulation of multicellular organismal process (GO:0051239)	2698	203	137.93	+	1.47	5.18e-08	1.96e-05
cell projection organization (GO:0030030)	1200	90	61.35	+	1.47	0.000507	0.0354
multicellular organism development (GO:0007275)	4906	366	250.82	+	1.46	8.87e-15	4.69e-11
negative regulation of biosynthetic process (GO:0009890)	1613	120	82.46	+	1.46	7.26e-05	0.00778
negative regulation of cellular macromolecule biosynthetic process (GO:2000113)	1471	109	75.2	+	1.45	0.000202	0.0174
animal organ development (GO:0048513)	3247	240	166	+	1.45	7.67e-09	3.58e-06
system development (GO:0048731)	4317	319	220.71	+	1.45	4.77e-12	1.08e-08
negative regulation of cellular biosynthetic process (GO:0031327)	1584	117	80.98	+	1.44	0.000129	0.0121
regulation of cell death (GO:0010941)	1666	123	85.17	+	1.44	9.07e-05	0.00911
anatomical structure development (GO:0048856)	5301	389	271.01	+	1.44	7.63e-15	6.05e-11
regulation of programmed cell death (GO:0043067)	1529	112	78.17	+	1.43	0.00026	0.0209
regulation of apoptotic process (GO:0042981)	1496	109	76.48	+	1.43	0.000363	0.0271
negative regulation of RNA metabolic process (GO:0051253)	1414	103	72.29	+	1.42	0.000519	0.0361
regulation of cellular component organization (GO:0051128)	2373	172	121.32	+	1.42	6.11e-06	0.00111
regulation of signal transduction (GO:0009966)	3078	223	157.36	+	1.42	1.58e-07	4.92e-05
negative regulation of response to stimulus (GO:0048585)	1824	132	93.25	+	1.42	0.00011	0.0107
negative regulation of macromolecule biosynthetic process (GO:0010558)	1522	110	77.81	+	1.41	0.0005	0.0353
cellular developmental process (GO:0048869)	3596	259	183.84	+	1.41	1.44e-08	6e-06
cell differentiation (GO:0030154)	3540	254	180.98	+	1.4	3.05e-08	1.18e-05
developmental process (GO:0032502)	5765	413	294.73	+	1.4	2.74e-14	1.09e-10
negative regulation of cellular process (GO:0048523)	4952	354	253.17	+	1.4	9.99e-12	1.59e-08
regulation of cell communication (GO:0010646)	3443	244	176.02	+	1.39	1.78e-07	5.33e-05
intracellular signal transduction (GO:0035556)	1689	119	86.35	+	1.38	0.000733	0.048
regulation of signaling (GO:0023051)	3479	245	177.86	+	1.38	2.54e-07	7.32e-05
negative regulation of gene expression (GO:0010629)	2024	142	103.48	+	1.37	0.000222	0.0181
regulation of protein modification process (GO:0031399)	1884	132	96.32	+	1.37	0.0004	0.0294
phosphorus metabolic process (GO:0006793)	2197	151	112.32	+	1.34	0.000305	0.0238
phosphate-containing compound metabolic process (GO:0006796)	2170	149	110.94	+	1.34	0.000346	0.0261
negative regulation of nitrogen compound metabolic process (GO:0051172)	2449	167	125.2	+	1.33	0.000189	0.0167
negative regulation of cellular metabolic process (GO:0031324)	2654	180	135.68	+	1.33	0.000145	0.0133
regulation of transcription, DNA-templated (GO:0006355)	3452	233	176.48	+	1.32	1.22e-05	0.00184
negative regulation of biological process (GO:0048519)	5592	376	285.89	+	1.32	3.53e-09	1.81e-06
regulation of nucleic acid-templated transcription (GO:1903506)	3521	236	180.01	+	1.31	1.71e-05	0.0024
regulation of RNA biosynthetic process (GO:2001141)	3526	236	180.27	+	1.31	2.08e-05	0.00284
regulation of cellular macromolecule biosynthetic process (GO:2000112)	3912	260	200	+	1.3	8.75e-06	0.00142
regulation of biosynthetic process (GO:0009889)	4253	281	217.43	+	1.29	5.5e-06	0.00103
regulation of macromolecule biosynthetic process (GO:0010556)	4013	265	205.16	+	1.29	1.26e-05	0.00189
regulation of RNA metabolic process (GO:0051252)	3801	251	194.32	+	1.29	2.5e-05	0.00333
regulation of cellular biosynthetic process (GO:0031326)	4172	274	213.29	+	1.28	1.18e-05	0.0018
cellular protein modification process (GO:0006464)	3188	209	162.99	+	1.28	0.000222	0.0183
protein modification process (GO:0036211)	3188	209	162.99	+	1.28	0.000222	0.0182
positive regulation of cellular process (GO:0048522)	5695	372	291.15	+	1.28	1.32e-07	4.2e-05
negative regulation of metabolic process (GO:0009892)	3155	204	161.3	+	1.26	0.000565	0.0392
cellular component organization (GO:0016043)	5703	366	291.56	+	1.26	1.22e-06	0.000299
regulation of nucleobase-containing compound metabolic process (GO:0019219)	4073	261	208.23	+	1.25	0.00011	0.0106
cellular protein metabolic process (GO:0044267)	3822	244	195.4	+	1.25	0.000272	0.0216
cellular component organization or biogenesis (GO:0071840)	5922	375	302.76	+	1.24	2.73e-06	0.000578
regulation of primary metabolic process (GO:0080090)	6086	383	311.14	+	1.23	3.84e-06	0.000752
positive regulation of biological process (GO:0048518)	6290	395	321.57	+	1.23	2.88e-06	0.000601
regulation of nitrogen compound metabolic process (GO:0051171)	5895	370	301.38	+	1.23	8.41e-06	0.00142
regulation of cellular metabolic process (GO:0031323)	6304	393	322.29	+	1.22	6.61e-06	0.00119
regulation of gene expression (GO:0010468)	4894	305	250.2	+	1.22	0.000164	0.0146
regulation of macromolecule metabolic process (GO:0060255)	6491	403	331.85	+	1.21	6.68e-06	0.00119
regulation of metabolic process (GO:0019222)	7025	435	359.15	+	1.21	2.45e-06	0.000539
cell communication (GO:0007154)	5611	344	286.86	+	1.2	0.000157	0.0141
multicellular organismal process (GO:0032501)	6985	428	357.11	+	1.2	9.91e-06	0.00156
signaling (GO:0023052)	5520	338	282.21	+	1.2	0.000221	0.0183
signal transduction (GO:0007165)	5168	316	264.21	+	1.2	0.000434	0.0316
regulation of cellular process (GO:0050794)	11395	692	582.57	+	1.19	3.65e-11	4.46e-08
localization (GO:0051179)	5873	352	300.26	+	1.17	0.000726	0.048
regulation of biological process (GO:0050789)	11960	711	611.45	+	1.16	1.16e-09	7.1e-07
cellular response to stimulus (GO:0051716)	6815	405	348.41	+	1.16	0.000394	0.0291
biological regulation (GO:0065007)	12645	744	646.47	+	1.15	1.56e-09	8.54e-07
cellular process (GO:0009987)	15598	887	797.44	+	1.11	1.34e-10	1.25e-07
biological_process (GO:0008150)	18012	987	920.86	+	1.07	6.35e-10	4.38e-07
immune response (GO:0006955)	1952	65	99.8	-	0.65	0.000212	0.0181
Unclassified (UNCLASSIFIED)	2839	79	145.14	-	0.54	6.35e-10	4.2e-07
response to bacterium (GO:0009617)	733	18	37.47	-	0.48	0.000709	0.0472
sensory perception (GO:0007600)	981	22	50.15	-	0.44	1.17e-05	0.00181
detection of stimulus (GO:0051606)	712	15	36.4	-	0.41	0.000103	0.0102
adaptive immune response (GO:0002250)	628	13	32.11	-	0.4	0.00025	0.0203
humoral immune response (GO:0006959)	386	5	19.73	-	0.25	0.000197	0.0171
detection of chemical stimulus (GO:0009593)	521	4	26.64	-	0.15	1.62e-07	4.93e-05
detection of stimulus involved in sensory perception (GO:0050906)	550	3	28.12	-	0.11	5.44e-09	2.62e-06
sensory perception of smell (GO:0007608)	466	1	23.82	-	0.04	2.8e-09	1.48e-06
sensory perception of chemical stimulus (GO:0007606)	538	1	27.51	-	0.04	8.35e-11	8.28e-08
detection of chemical stimulus involved in sensory perception of smell (GO:0050911)	440	0	22.49	-	< 0.01	3.75e-10	2.83e-07
detection of chemical stimulus involved in sensory perception (GO:0050907)	485	0	24.8	-	< 0.01	5.44e-11	6.16e-08
Module 17
Analysis Type:	PANTHER Overrepresentation Test (Released 20200728)
Annotation Version and Release Date:	GO Ontology database DOI: 10.5281/zenodo.4081749 Released 2020-10-09
Analyzed List:	upload_1 (Homo sapiens)
Reference List:	Homo sapiens (all genes in database)
Test Type:	FISHER
Correction:	FDR
GO biological process complete	Homo sapiens - REFLIST (20851)	upload_1 (169)	upload_1 (expected)	upload_1 (over/under)	upload_1 (fold Enrichment)	upload_1 (raw P-value)	upload_1 (FDR)
ncRNA processing (GO:0034470)	433	14	3.51	+	3.99	1.61e-05	0.0284
ncRNA metabolic process (GO:0034660)	525	15	4.26	+	3.53	3.23e-05	0.0427
RNA processing (GO:0006396)	929	26	7.53	+	3.45	4.88e-08	0.000387
RNA metabolic process (GO:0016070)	1619	34	13.12	+	2.59	3.09e-07	0.00122
nucleic acid metabolic process (GO:0090304)	2241	44	18.16	+	2.42	2.76e-08	0.000438
protein-containing complex subunit organization (GO:0043933)	1547	29	12.54	+	2.31	2.42e-05	0.0349
nucleobase-containing compound metabolic process (GO:0006139)	2743	49	22.23	+	2.2	6.99e-08	0.000369
gene expression (GO:0010467)	2105	36	17.06	+	2.11	1.67e-05	0.0264
heterocycle metabolic process (GO:0046483)	2937	49	23.8	+	2.06	6.17e-07	0.00163
cellular aromatic compound metabolic process (GO:0006725)	2987	49	24.21	+	2.02	8.68e-07	0.00197
cellular nitrogen compound metabolic process (GO:0034641)	3405	55	27.6	+	1.99	3.14e-07	0.000998
organic cyclic compound metabolic process (GO:1901360)	3220	51	26.1	+	1.95	1.71e-06	0.00338
Module 20
Analysis Type:	PANTHER Overrepresentation Test (Released 20200728)
Annotation Version and Release Date:	GO Ontology database DOI: 10.5281/zenodo.4081749 Released 2020-10-09
Analyzed List:	upload_1 (Homo sapiens)
Reference List:	Homo sapiens (all genes in database)
Test Type:	FISHER
Correction:	FDR
GO biological process complete	Homo sapiens - REFLIST (20851)	upload_1 (125)	upload_1 (expected)	upload_1 (over/under)	upload_1 (fold Enrichment)	upload_1 (raw P-value)	upload_1 (FDR)
calcium-dependent cell-cell adhesion via plasma membrane cell adhesion molecules (GO:0016339)	42	6	0.25	+	23.83	3.97e-07	0.0063
Module 21
Analysis Type:	PANTHER Overrepresentation Test (Released 20200728)
Annotation Version and Release Date:	GO Ontology database DOI: 10.5281/zenodo.4081749 Released 2020-10-09
Analyzed List:	upload_1 (Homo sapiens)
Reference List:	Homo sapiens (all genes in database)
Test Type:	FISHER
Correction:	FDR
GO biological process complete	Homo sapiens - REFLIST (20851)	upload_1 (196)	upload_1 (expected)	upload_1 (over/under)	upload_1 (fold Enrichment)	upload_1 (raw P-value)	upload_1 (FDR)
metanephric glomerular mesangial cell differentiation (GO:0072254)	2	2	0.02	+	> 100	0.000511	0.031
metanephric glomerular mesangium development (GO:0072223)	3	3	0.03	+	> 100	1.56e-05	0.00192
metanephric mesangial cell differentiation (GO:0072209)	2	2	0.02	+	> 100	0.000511	0.0308
positive regulation of metanephric mesenchymal cell migration (GO:2000591)	3	2	0.03	+	70.92	0.000847	0.0463
glomerular endothelium development (GO:0072011)	3	2	0.03	+	70.92	0.000847	0.0462
positive regulation of metanephric mesenchymal cell migration by platelet-derived growth factor receptor-beta signaling pathway (GO:0035793)	3	2	0.03	+	70.92	0.000847	0.046
regulation of metanephric mesenchymal cell migration by platelet-derived growth factor receptor-beta signaling pathway (GO:1900238)	3	2	0.03	+	70.92	0.000847	0.0459
metanephric glomerulus vasculature development (GO:0072239)	6	3	0.06	+	53.19	6.41e-05	0.00595
glomerular mesangium development (GO:0072109)	8	4	0.08	+	53.19	3.41e-06	0.000551
glomerular mesangial cell differentiation (GO:0072008)	6	3	0.06	+	53.19	6.41e-05	0.00591
mesangial cell differentiation (GO:0072007)	7	3	0.07	+	45.59	9.1e-05	0.00784
metanephric glomerulus development (GO:0072224)	10	4	0.09	+	42.55	6.79e-06	0.00097
pericyte cell differentiation (GO:1904238)	8	3	0.08	+	39.89	0.000124	0.0101
vascular wound healing (GO:0061042)	8	3	0.08	+	39.89	0.000124	0.0101
glomerulus vasculature development (GO:0072012)	19	7	0.18	+	39.19	3.09e-09	1.44e-06
kidney vasculature development (GO:0061440)	21	7	0.2	+	35.46	5.47e-09	2.29e-06
renal system vasculature development (GO:0061437)	21	7	0.2	+	35.46	5.47e-09	2.23e-06
smooth muscle cell migration (GO:0014909)	9	3	0.08	+	35.46	0.000164	0.0127
angiogenesis involved in wound healing (GO:0060055)	17	5	0.16	+	31.29	1.54e-06	0.000298
collagen-activated tyrosine kinase receptor signaling pathway (GO:0038063)	12	3	0.11	+	26.6	0.000333	0.0221
aromatic amino acid transport (GO:0015801)	13	3	0.12	+	24.55	0.000407	0.0261
cell differentiation involved in metanephros development (GO:0072202)	18	4	0.17	+	23.64	4.68e-05	0.0047
retina vasculature development in camera-type eye (GO:0061298)	18	4	0.17	+	23.64	4.68e-05	0.00467
glomerular filtration (GO:0003094)	14	3	0.13	+	22.8	0.000491	0.0303
glomerulus development (GO:0032835)	54	11	0.51	+	21.67	1.99e-11	1.58e-08
collagen-activated signaling pathway (GO:0038065)	15	3	0.14	+	21.28	0.000585	0.0344
renal filtration (GO:0097205)	15	3	0.14	+	21.28	0.000585	0.0343
branching involved in blood vessel morphogenesis (GO:0001569)	29	5	0.27	+	18.34	1.49e-05	0.00186
negative regulation of blood vessel endothelial cell migration (GO:0043537)	35	6	0.33	+	18.24	2.07e-06	0.000373
maintenance of blood-brain barrier (GO:0035633)	35	6	0.33	+	18.24	2.07e-06	0.000369
metanephric nephron development (GO:0072210)	32	5	0.3	+	16.62	2.28e-05	0.00254
epithelial cell differentiation involved in kidney development (GO:0035850)	34	5	0.32	+	15.64	2.96e-05	0.00313
negative regulation of endothelial cell migration (GO:0010596)	52	7	0.49	+	14.32	1.24e-06	0.000245
regulation of systemic arterial blood pressure by hormone (GO:0001990)	38	5	0.36	+	14	4.81e-05	0.00477
peptide catabolic process (GO:0043171)	31	4	0.29	+	13.73	0.000305	0.0208
blood vessel remodeling (GO:0001974)	33	4	0.31	+	12.89	0.000379	0.0244
negative regulation of endothelial cell proliferation (GO:0001937)	43	5	0.4	+	12.37	8.23e-05	0.0073
negative regulation of epithelial cell migration (GO:0010633)	69	8	0.65	+	12.33	5.95e-07	0.000128
negative regulation of blood coagulation (GO:0030195)	52	6	0.49	+	12.27	1.63e-05	0.00198
regulation of endothelial cell differentiation (GO:0045601)	35	4	0.33	+	12.16	0.000465	0.0289
negative regulation of hemostasis (GO:1900047)	53	6	0.5	+	12.04	1.81e-05	0.00214
positive regulation of phosphatidylinositol 3-kinase activity (GO:0043552)	36	4	0.34	+	11.82	0.000513	0.0308
cell differentiation involved in kidney development (GO:0061005)	45	5	0.42	+	11.82	0.0001	0.00838
negative regulation of coagulation (GO:0050819)	57	6	0.54	+	11.2	2.64e-05	0.00289
neuron maturation (GO:0042551)	38	4	0.36	+	11.2	0.000619	0.0357
endothelium development (GO:0003158)	95	10	0.89	+	11.2	5.22e-08	1.56e-05
negative regulation of angiogenesis (GO:0016525)	105	11	0.99	+	11.14	1.16e-08	4.59e-06
negative regulation of blood vessel morphogenesis (GO:2000181)	106	11	1	+	11.04	1.27e-08	4.67e-06
negative regulation of vasculature development (GO:1901343)	107	11	1.01	+	10.94	1.39e-08	4.89e-06
superoxide metabolic process (GO:0006801)	39	4	0.37	+	10.91	0.000678	0.0385
nephron development (GO:0072006)	127	13	1.19	+	10.89	6.78e-10	3.84e-07
regulation of systemic arterial blood pressure mediated by a chemical signal (GO:0003044)	49	5	0.46	+	10.86	0.000145	0.0115
endoderm formation (GO:0001706)	50	5	0.47	+	10.64	0.000159	0.0124
vasculogenesis (GO:0001570)	70	7	0.66	+	10.64	7.56e-06	0.00106
positive regulation of lipid kinase activity (GO:0090218)	40	4	0.38	+	10.64	0.00074	0.0413
endocrine process (GO:0050886)	50	5	0.47	+	10.64	0.000159	0.0123
endodermal cell differentiation (GO:0035987)	40	4	0.38	+	10.64	0.00074	0.0412
regulation of blood coagulation (GO:0030193)	71	7	0.67	+	10.49	8.24e-06	0.00113
positive regulation of mitotic nuclear division (GO:0045840)	41	4	0.39	+	10.38	0.000806	0.0443
regulation of hemostasis (GO:1900046)	72	7	0.68	+	10.34	8.98e-06	0.0012
regulation of blood vessel endothelial cell migration (GO:0043535)	93	9	0.87	+	10.3	4.76e-07	0.000106
endoderm development (GO:0007492)	75	7	0.71	+	9.93	1.15e-05	0.00147
regulation of coagulation (GO:0050818)	77	7	0.72	+	9.67	1.35e-05	0.00171
angiogenesis (GO:0001525)	323	29	3.04	+	9.55	2.92e-19	1.54e-15
positive regulation of cell-matrix adhesion (GO:0001954)	56	5	0.53	+	9.5	0.000259	0.0188
endothelial cell differentiation (GO:0045446)	81	7	0.76	+	9.19	1.83e-05	0.00215
metanephros development (GO:0001656)	82	7	0.77	+	9.08	1.97e-05	0.00227
glycosaminoglycan catabolic process (GO:0006027)	62	5	0.58	+	8.58	0.000403	0.0259
negative regulation of wound healing (GO:0061045)	75	6	0.71	+	8.51	0.00011	0.00912
regulation of focal adhesion assembly (GO:0051893)	65	5	0.61	+	8.18	0.000493	0.0303
regulation of cell-substrate junction assembly (GO:0090109)	65	5	0.61	+	8.18	0.000493	0.0302
positive regulation of actin filament bundle assembly (GO:0032233)	65	5	0.61	+	8.18	0.000493	0.0301
regulation of endothelial cell migration (GO:0010594)	170	13	1.6	+	8.14	1.79e-08	6.03e-06
positive regulation of cell junction assembly (GO:1901890)	105	8	0.99	+	8.11	1.09e-05	0.0014
positive regulation of angiogenesis (GO:0045766)	159	12	1.49	+	8.03	7.34e-08	2.16e-05
positive regulation of vasculature development (GO:1904018)	159	12	1.49	+	8.03	7.34e-08	2.12e-05
regulation of endothelial cell proliferation (GO:0001936)	136	10	1.28	+	7.82	1.15e-06	0.000234
aminoglycan catabolic process (GO:0006026)	68	5	0.64	+	7.82	0.000598	0.0349
blood vessel morphogenesis (GO:0048514)	415	30	3.9	+	7.69	1.84e-17	4.85e-14
tissue remodeling (GO:0048771)	98	7	0.92	+	7.6	5.75e-05	0.00546
regulation of cell-substrate junction organization (GO:0150116)	70	5	0.66	+	7.6	0.000677	0.0387
vasculature development (GO:0001944)	525	37	4.94	+	7.5	4.6e-21	3.65e-17
regulation of angiogenesis (GO:0045765)	284	20	2.67	+	7.49	8.97e-12	8.37e-09
endothelial cell migration (GO:0043542)	71	5	0.67	+	7.49	0.00072	0.0408
transport across blood-brain barrier (GO:0150104)	86	6	0.81	+	7.42	0.000222	0.0166
regulation of vasculature development (GO:1901342)	287	20	2.7	+	7.41	1.07e-11	9.45e-09
vascular transport (GO:0010232)	87	6	0.82	+	7.34	0.000235	0.0174
positive regulation of smooth muscle cell proliferation (GO:0048661)	87	6	0.82	+	7.34	0.000235	0.0173
positive regulation of reactive oxygen species metabolic process (GO:2000379)	102	7	0.96	+	7.3	7.3e-05	0.00661
regulation of systemic arterial blood pressure (GO:0003073)	103	7	0.97	+	7.23	7.73e-05	0.00693
blood vessel development (GO:0001568)	502	34	4.72	+	7.21	6.93e-19	2.75e-15
negative regulation of response to wounding (GO:1903035)	90	6	0.85	+	7.09	0.000279	0.0201
positive regulation of phosphatidylinositol 3-kinase signaling (GO:0014068)	90	6	0.85	+	7.09	0.000279	0.02
regulation of cell junction assembly (GO:1901888)	199	13	1.87	+	6.95	1.02e-07	2.78e-05
regulation of cell-matrix adhesion (GO:0001952)	123	8	1.16	+	6.92	3.19e-05	0.00335
regulation of epithelial cell migration (GO:0010632)	232	15	2.18	+	6.88	1.17e-08	4.53e-06
vascular process in circulatory system (GO:0003018)	266	17	2.5	+	6.8	1.41e-09	6.77e-07
renal system development (GO:0072001)	298	19	2.8	+	6.78	1.51e-10	9.56e-08
kidney development (GO:0001822)	290	18	2.73	+	6.6	7.04e-10	3.85e-07
hematopoietic progenitor cell differentiation (GO:0002244)	97	6	0.91	+	6.58	0.000408	0.026
branching morphogenesis of an epithelial tube (GO:0048754)	132	8	1.24	+	6.45	5.13e-05	0.00499
peptidyl-tyrosine phosphorylation (GO:0018108)	151	9	1.42	+	6.34	1.97e-05	0.00228
renal system process (GO:0003014)	118	7	1.11	+	6.31	0.000172	0.0132
regulation of smooth muscle cell proliferation (GO:0048660)	135	8	1.27	+	6.3	5.96e-05	0.00563
peptidyl-tyrosine modification (GO:0018212)	154	9	1.45	+	6.22	2.28e-05	0.00253
urogenital system development (GO:0001655)	331	19	3.11	+	6.11	7.98e-10	4.22e-07
tissue homeostasis (GO:0001894)	227	13	2.13	+	6.09	4.25e-07	9.63e-05
positive regulation of cell-substrate adhesion (GO:0010811)	125	7	1.18	+	5.96	0.000241	0.0177
regulation of blood vessel diameter (GO:0097746)	144	8	1.35	+	5.91	9.16e-05	0.00785
regulation of tube diameter (GO:0035296)	144	8	1.35	+	5.91	9.16e-05	0.00781
negative regulation of cell migration (GO:0030336)	271	15	2.55	+	5.89	8.16e-08	2.31e-05
regulation of tube size (GO:0035150)	145	8	1.36	+	5.87	9.59e-05	0.00813
positive regulation of endothelial cell migration (GO:0010595)	109	6	1.02	+	5.86	0.000733	0.0412
myeloid leukocyte migration (GO:0097529)	129	7	1.21	+	5.77	0.000289	0.0205
circulatory system process (GO:0003013)	498	27	4.68	+	5.77	5.9e-13	8.5e-10
circulatory system development (GO:0072359)	871	47	8.19	+	5.74	3.89e-22	6.17e-18
retina development in camera-type eye (GO:0060041)	149	8	1.4	+	5.71	0.000115	0.00948
regulation of wound healing (GO:0061041)	131	7	1.23	+	5.68	0.000316	0.0213
tube morphogenesis (GO:0035239)	664	35	6.24	+	5.61	3.22e-16	7.29e-13
negative regulation of cell motility (GO:2000146)	286	15	2.69	+	5.58	1.58e-07	4.06e-05
extracellular matrix organization (GO:0030198)	363	19	3.41	+	5.57	3.39e-09	1.54e-06
extracellular structure organization (GO:0043062)	364	19	3.42	+	5.55	3.54e-09	1.56e-06
regulation of blood pressure (GO:0008217)	192	10	1.8	+	5.54	2.06e-05	0.00236
blood circulation (GO:0008015)	406	21	3.82	+	5.5	5.91e-10	3.47e-07
regulation of cell-substrate adhesion (GO:0010810)	216	11	2.03	+	5.42	9.71e-06	0.00128
negative regulation of cellular component movement (GO:0051271)	295	15	2.77	+	5.41	2.32e-07	5.4e-05
negative regulation of locomotion (GO:0040013)	318	16	2.99	+	5.35	1.04e-07	2.79e-05
morphogenesis of a branching epithelium (GO:0061138)	159	8	1.49	+	5.35	0.000176	0.0134
regulation of response to wounding (GO:1903034)	161	8	1.51	+	5.29	0.000191	0.0144
ameboidal-type cell migration (GO:0001667)	182	9	1.71	+	5.26	7.86e-05	0.00701
regulation of epithelial cell differentiation (GO:0030856)	144	7	1.35	+	5.17	0.000544	0.0325
cell-substrate adhesion (GO:0031589)	188	9	1.77	+	5.09	9.96e-05	0.00836
morphogenesis of a branching structure (GO:0001763)	168	8	1.58	+	5.07	0.000251	0.0184
cellular response to transforming growth factor beta stimulus (GO:0071560)	149	7	1.4	+	5	0.000661	0.038
response to reactive oxygen species (GO:0000302)	194	9	1.82	+	4.94	0.000125	0.0101
positive regulation of epithelial cell migration (GO:0010634)	152	7	1.43	+	4.9	0.000739	0.0414
epithelial tube morphogenesis (GO:0060562)	309	14	2.9	+	4.82	2.18e-06	0.00038
heart morphogenesis (GO:0003007)	244	11	2.29	+	4.8	2.86e-05	0.00305
response to transforming growth factor beta (GO:0071559)	156	7	1.47	+	4.77	0.000856	0.0462
tube development (GO:0035295)	860	37	8.08	+	4.58	1.85e-14	3.27e-11
anatomical structure formation involved in morphogenesis (GO:0048646)	889	38	8.36	+	4.55	9.45e-15	1.87e-11
regulation of reactive oxygen species metabolic process (GO:2000377)	191	8	1.8	+	4.46	0.000571	0.0338
positive regulation of MAP kinase activity (GO:0043406)	239	10	2.25	+	4.45	0.00012	0.00985
multicellular organismal homeostasis (GO:0048871)	363	15	3.41	+	4.4	2.78e-06	0.000469
positive regulation of cytoskeleton organization (GO:0051495)	218	9	2.05	+	4.39	0.000288	0.0205
mesenchyme development (GO:0060485)	219	9	2.06	+	4.37	0.000298	0.0208
adenylate cyclase-modulating G protein-coupled receptor signaling pathway (GO:0007188)	219	9	2.06	+	4.37	0.000298	0.0207
positive regulation of supramolecular fiber organization (GO:1902905)	200	8	1.88	+	4.26	0.000762	0.042
second-messenger-mediated signaling (GO:0019932)	351	14	3.3	+	4.24	8.86e-06	0.00119
in utero embryonic development (GO:0001701)	356	14	3.35	+	4.18	1.03e-05	0.00134
regulation of actin filament-based process (GO:0032970)	409	16	3.84	+	4.16	2.53e-06	0.000437
morphogenesis of an epithelium (GO:0002009)	440	17	4.14	+	4.11	1.43e-06	0.00028
tissue morphogenesis (GO:0048729)	550	21	5.17	+	4.06	9.39e-08	2.61e-05
heart development (GO:0007507)	524	20	4.93	+	4.06	1.94e-07	4.67e-05
positive regulation of ion transport (GO:0043270)	289	11	2.72	+	4.05	0.000123	0.0101
regulation of cell migration (GO:0030334)	894	34	8.4	+	4.05	6.74e-12	7.64e-09
regulation of MAP kinase activity (GO:0043405)	320	12	3.01	+	3.99	6.95e-05	0.00634
anatomical structure homeostasis (GO:0060249)	374	14	3.52	+	3.98	1.76e-05	0.00211
leukocyte migration (GO:0050900)	381	14	3.58	+	3.91	2.14e-05	0.00243
G protein-coupled receptor signaling pathway, coupled to cyclic nucleotide second messenger (GO:0007187)	250	9	2.35	+	3.83	0.000747	0.0415
regulation of cellular component movement (GO:0051270)	1037	37	9.75	+	3.8	4.22e-12	5.58e-09
regulation of cell motility (GO:2000145)	956	34	8.99	+	3.78	3.9e-11	2.81e-08
regulation of actin cytoskeleton organization (GO:0032956)	368	13	3.46	+	3.76	6.24e-05	0.00586
regulation of actin filament organization (GO:0110053)	284	10	2.67	+	3.75	0.000453	0.0285
positive regulation of cell migration (GO:0030335)	523	18	4.92	+	3.66	3.36e-06	0.000549
regulation of epithelial cell proliferation (GO:0050678)	349	12	3.28	+	3.66	0.000153	0.0121
positive regulation of protein serine/threonine kinase activity (GO:0071902)	321	11	3.02	+	3.65	0.000296	0.0208
transmembrane receptor protein tyrosine kinase signaling pathway (GO:0007169)	526	18	4.94	+	3.64	3.63e-06	0.000581
regulation of locomotion (GO:0040012)	998	34	9.38	+	3.62	1.18e-10	7.81e-08
wound healing (GO:0042060)	443	15	4.16	+	3.6	2.72e-05	0.00295
response to wounding (GO:0009611)	544	18	5.11	+	3.52	5.68e-06	0.000842
positive regulation of cell motility (GO:2000147)	546	18	5.13	+	3.51	5.96e-06	0.000876
cell migration (GO:0016477)	977	32	9.18	+	3.48	1.15e-09	5.9e-07
positive regulation of cellular component movement (GO:0051272)	559	18	5.25	+	3.43	8.14e-06	0.00112
eye development (GO:0001654)	373	12	3.51	+	3.42	0.000276	0.0199
positive regulation of locomotion (GO:0040017)	561	18	5.27	+	3.41	8.53e-06	0.00116
visual system development (GO:0150063)	377	12	3.54	+	3.39	0.000303	0.0208
positive regulation of cellular component biogenesis (GO:0044089)	536	17	5.04	+	3.37	1.77e-05	0.00211
cell morphogenesis involved in differentiation (GO:0000904)	568	18	5.34	+	3.37	1e-05	0.00132
regulation of supramolecular fiber organization (GO:1902903)	379	12	3.56	+	3.37	0.000317	0.0212
regulation of anatomical structure morphogenesis (GO:0022603)	980	31	9.21	+	3.37	4.82e-09	2.07e-06
sensory system development (GO:0048880)	383	12	3.6	+	3.33	0.000348	0.0226
cell morphogenesis (GO:0000902)	721	22	6.78	+	3.25	1.79e-06	0.000339
regulation of cell adhesion (GO:0030155)	721	22	6.78	+	3.25	1.79e-06	0.000335
positive regulation of MAPK cascade (GO:0043410)	526	16	4.94	+	3.24	5.1e-05	0.00499
response to oxidative stress (GO:0006979)	400	12	3.76	+	3.19	0.000506	0.0308
anatomical structure morphogenesis (GO:0009653)	2182	65	20.51	+	3.17	1.55e-17	4.93e-14
regulation of lipid metabolic process (GO:0019216)	409	12	3.84	+	3.12	0.000613	0.0355
hemopoiesis (GO:0030097)	587	17	5.52	+	3.08	5.35e-05	0.00517
regulation of cellular component biogenesis (GO:0044087)	970	28	9.12	+	3.07	1.85e-07	4.52e-05
localization of cell (GO:0051674)	1112	32	10.45	+	3.06	2.34e-08	7.74e-06
cell motility (GO:0048870)	1112	32	10.45	+	3.06	2.34e-08	7.58e-06
negative regulation of response to external stimulus (GO:0032102)	557	16	5.24	+	3.06	9.77e-05	0.00825
enzyme linked receptor protein signaling pathway (GO:0007167)	732	21	6.88	+	3.05	7.85e-06	0.00109
negative regulation of multicellular organismal process (GO:0051241)	1022	29	9.61	+	3.02	1.55e-07	4.02e-05
hematopoietic or lymphoid organ development (GO:0048534)	635	18	5.97	+	3.02	4.2e-05	0.00427
regulation of cell development (GO:0060284)	495	14	4.65	+	3.01	0.000312	0.0211
regulation of anatomical structure size (GO:0090066)	531	15	4.99	+	3.01	0.000193	0.0145
regulation of body fluid levels (GO:0050878)	497	14	4.67	+	3	0.000325	0.0216
regulation of protein serine/threonine kinase activity (GO:0071900)	500	14	4.7	+	2.98	0.000344	0.0226
cellular response to growth factor stimulus (GO:0071363)	500	14	4.7	+	2.98	0.000344	0.0225
sensory organ development (GO:0007423)	572	16	5.38	+	2.98	0.000132	0.0105
positive regulation of kinase activity (GO:0033674)	613	17	5.76	+	2.95	8.95e-05	0.00776
embryonic morphogenesis (GO:0048598)	585	16	5.5	+	2.91	0.000169	0.013
tissue development (GO:0009888)	1763	48	16.57	+	2.9	2.02e-11	1.52e-08
muscle structure development (GO:0061061)	478	13	4.49	+	2.89	0.000727	0.0411
negative regulation of developmental process (GO:0051093)	887	24	8.34	+	2.88	4.47e-06	0.000702
regulation of multicellular organismal development (GO:2000026)	1332	36	12.52	+	2.88	1.31e-08	4.73e-06
regulation of MAPK cascade (GO:0043408)	705	19	6.63	+	2.87	4.95e-05	0.00488
immune system development (GO:0002520)	671	18	6.31	+	2.85	8.34e-05	0.00735
animal organ morphogenesis (GO:0009887)	972	26	9.14	+	2.85	2.11e-06	0.000372
response to growth factor (GO:0070848)	528	14	4.96	+	2.82	0.000582	0.0343
cell junction organization (GO:0034330)	491	13	4.62	+	2.82	0.000923	0.0497
cell adhesion (GO:0007155)	947	25	8.9	+	2.81	4.23e-06	0.000671
biological adhesion (GO:0022610)	953	25	8.96	+	2.79	4.71e-06	0.000705
embryo development (GO:0009790)	996	26	9.36	+	2.78	3.25e-06	0.000538
chordate embryonic development (GO:0043009)	615	16	5.78	+	2.77	0.000291	0.0205
locomotion (GO:0040011)	1346	34	12.65	+	2.69	1.72e-07	4.33e-05
embryo development ending in birth or egg hatching (GO:0009792)	635	16	5.97	+	2.68	0.00041	0.026
positive regulation of developmental process (GO:0051094)	1278	32	12.01	+	2.66	5.06e-07	0.00011
epithelium development (GO:0060429)	1121	28	10.54	+	2.66	3e-06	0.000501
epithelial cell differentiation (GO:0030855)	683	17	6.42	+	2.65	0.00031	0.021
regulation of cell population proliferation (GO:0042127)	1667	41	15.67	+	2.62	1.47e-08	5.07e-06
positive regulation of transferase activity (GO:0051347)	693	17	6.51	+	2.61	0.000365	0.0237
positive regulation of cell population proliferation (GO:0008284)	941	23	8.85	+	2.6	3.45e-05	0.00358
positive regulation of hydrolase activity (GO:0051345)	781	19	7.34	+	2.59	0.000182	0.0138
cell development (GO:0048468)	1655	40	15.56	+	2.57	3.66e-08	1.14e-05
positive regulation of multicellular organismal process (GO:0051240)	1431	34	13.45	+	2.53	6.84e-07	0.000145
positive regulation of phosphorus metabolic process (GO:0010562)	1165	27	10.95	+	2.47	2.75e-05	0.00297
positive regulation of phosphate metabolic process (GO:0045937)	1165	27	10.95	+	2.47	2.75e-05	0.00295
movement of cell or subcellular component (GO:0006928)	1599	37	15.03	+	2.46	5e-07	0.00011
positive regulation of catalytic activity (GO:0043085)	1478	34	13.89	+	2.45	1.82e-06	0.000335
positive regulation of phosphorylation (GO:0042327)	1094	25	10.28	+	2.43	6.66e-05	0.00611
positive regulation of protein phosphorylation (GO:0001934)	1017	23	9.56	+	2.41	0.000155	0.0122
positive regulation of molecular function (GO:0044093)	1835	41	17.25	+	2.38	2.05e-07	4.85e-05
regulation of kinase activity (GO:0043549)	914	20	8.59	+	2.33	0.000602	0.035
regulation of response to external stimulus (GO:0032101)	1204	26	11.32	+	2.3	8.61e-05	0.0075
system process (GO:0003008)	2066	44	19.42	+	2.27	2.56e-07	5.89e-05
positive regulation of signal transduction (GO:0009967)	1564	33	14.7	+	2.24	1.53e-05	0.00189
cell differentiation (GO:0030154)	3540	74	33.28	+	2.22	5.33e-12	6.5e-09
positive regulation of cell communication (GO:0010647)	1726	36	16.22	+	2.22	6.52e-06	0.000948
positive regulation of signaling (GO:0023056)	1733	36	16.29	+	2.21	7.02e-06	0.000994
regulation of multicellular organismal process (GO:0051239)	2698	56	25.36	+	2.21	1.19e-08	4.51e-06
positive regulation of cellular component organization (GO:0051130)	1161	24	10.91	+	2.2	0.000428	0.0271
positive regulation of intracellular signal transduction (GO:1902533)	1017	21	9.56	+	2.2	0.000756	0.0418
cellular developmental process (GO:0048869)	3596	74	33.8	+	2.19	1.5e-11	1.25e-08
regulation of developmental process (GO:0050793)	2469	50	23.21	+	2.15	1.74e-07	4.32e-05
animal organ development (GO:0048513)	3247	65	30.52	+	2.13	1.25e-09	6.21e-07
regulation of hydrolase activity (GO:0051336)	1302	26	12.24	+	2.12	0.000305	0.0208
system development (GO:0048731)	4317	86	40.58	+	2.12	5.83e-13	9.25e-10
negative regulation of response to stimulus (GO:0048585)	1824	36	17.15	+	2.1	2.18e-05	0.00245
generation of neurons (GO:0048699)	1278	25	12.01	+	2.08	0.000524	0.0314
intracellular signal transduction (GO:0035556)	1689	33	15.88	+	2.08	6.38e-05	0.00596
neurogenesis (GO:0022008)	1401	27	13.17	+	2.05	0.000467	0.0289
regulation of cellular component organization (GO:0051128)	2373	45	22.31	+	2.02	4.6e-06	0.000708
regulation of localization (GO:0032879)	2781	52	26.14	+	1.99	9.05e-07	0.000187
cell surface receptor signaling pathway (GO:0007166)	2520	47	23.69	+	1.98	4.57e-06	0.00071
multicellular organism development (GO:0007275)	4906	90	46.12	+	1.95	8.81e-12	8.74e-09
regulation of phosphorylation (GO:0042325)	1639	30	15.41	+	1.95	0.000462	0.0289
regulation of molecular function (GO:0065009)	3076	56	28.91	+	1.94	8.14e-07	0.00017
positive regulation of protein metabolic process (GO:0051247)	1706	31	16.04	+	1.93	0.00056	0.0333
nervous system development (GO:0007399)	2203	40	20.71	+	1.93	5.72e-05	0.00546
response to oxygen-containing compound (GO:1901700)	1599	29	15.03	+	1.93	0.000671	0.0384
regulation of catalytic activity (GO:0050790)	2391	43	22.48	+	1.91	3.95e-05	0.00407
regulation of phosphate metabolic process (GO:0019220)	1837	33	17.27	+	1.91	0.000338	0.0223
regulation of phosphorus metabolic process (GO:0051174)	1838	33	17.28	+	1.91	0.00034	0.0224
regulation of intracellular signal transduction (GO:1902531)	1787	32	16.8	+	1.91	0.000462	0.0289
positive regulation of response to stimulus (GO:0048584)	2303	40	21.65	+	1.85	0.000137	0.0109
anatomical structure development (GO:0048856)	5301	92	49.83	+	1.85	1.06e-10	7.33e-08
regulation of cell communication (GO:0010646)	3443	59	32.36	+	1.82	2.67e-06	0.000455
regulation of signaling (GO:0023051)	3479	59	32.7	+	1.8	4.67e-06	0.000706
developmental process (GO:0032502)	5765	96	54.19	+	1.77	3.33e-10	2.03e-07
regulation of signal transduction (GO:0009966)	3078	51	28.93	+	1.76	4.42e-05	0.00446
negative regulation of cellular process (GO:0048523)	4952	82	46.55	+	1.76	2.79e-08	8.84e-06
regulation of response to stimulus (GO:0048583)	4287	70	40.3	+	1.74	1.22e-06	0.000246
multicellular organismal process (GO:0032501)	6985	113	65.66	+	1.72	8.67e-12	9.17e-09
negative regulation of biological process (GO:0048519)	5592	89	52.56	+	1.69	3.77e-08	1.15e-05
regulation of biological quality (GO:0065008)	4033	63	37.91	+	1.66	2.49e-05	0.00274
positive regulation of biological process (GO:0048518)	6290	95	59.13	+	1.61	1.16e-07	3.06e-05
positive regulation of cellular process (GO:0048522)	5695	85	53.53	+	1.59	1.65e-06	0.000315
signal transduction (GO:0007165)	5168	76	48.58	+	1.56	1.94e-05	0.00226
signaling (GO:0023052)	5520	80	51.89	+	1.54	1.44e-05	0.00182
cell communication (GO:0007154)	5611	81	52.74	+	1.54	1.56e-05	0.0019
response to stimulus (GO:0050896)	8527	108	80.15	+	1.35	7.46e-05	0.00673
regulation of cellular process (GO:0050794)	11395	139	107.11	+	1.3	4.64e-06	0.000708
regulation of biological process (GO:0050789)	11960	145	112.42	+	1.29	1.94e-06	0.000353
biological regulation (GO:0065007)	12645	147	118.86	+	1.24	3.41e-05	0.00355
organic cyclic compound metabolic process (GO:1901360)	3220	13	30.27	-	0.43	0.000299	0.0207
cellular nitrogen compound metabolic process (GO:0034641)	3405	13	32.01	-	0.41	8.44e-05	0.0074
heterocycle metabolic process (GO:0046483)	2937	11	27.61	-	0.4	0.000259	0.0189
cellular aromatic compound metabolic process (GO:0006725)	2987	10	28.08	-	0.36	5.39e-05	0.00518
nucleobase-containing compound metabolic process (GO:0006139)	2743	8	25.78	-	0.31	4.04e-05	0.00413
RNA metabolic process (GO:0016070)	1619	3	15.22	-	0.2	0.000224	0.0167
nucleic acid metabolic process (GO:0090304)	2241	4	21.07	-	0.19	6.6e-06	0.000951
RNA processing (GO:0006396)	929	0	8.73	-	< 0.01	0.000301	0.0208
Module 28
Analysis Type:	PANTHER Overrepresentation Test (Released 20200728)
Annotation Version and Release Date:	GO Ontology database DOI: 10.5281/zenodo.4081749 Released 2020-10-09
Analyzed List:	upload_1 (Homo sapiens)
Reference List:	Homo sapiens (all genes in database)
Test Type:	FISHER
Correction:	FDR
GO biological process complete	Homo sapiens - REFLIST (20851)	upload_1 (131)	upload_1 (expected)	upload_1 (over/under)	upload_1 (fold Enrichment)	upload_1 (raw P-value)	upload_1 (FDR)
regulation of cell shape (GO:0008360)	158	9	0.99	+	9.07	1.06e-06	0.00844
regulation of cell morphogenesis (GO:0022604)	311	11	1.95	+	5.63	5.79e-06	0.0306
regulation of anatomical structure morphogenesis (GO:0022603)	980	21	6.16	+	3.41	1.02e-06	0.0162
Module 32
Analysis Type:	PANTHER Overrepresentation Test (Released 20200728)
Annotation Version and Release Date:	GO Ontology database DOI: 10.5281/zenodo.4081749 Released 2020-10-09
Analyzed List:	upload_1 (Homo sapiens)
Reference List:	Homo sapiens (all genes in database)
Test Type:	FISHER
Correction:	FDR
GO biological process complete	Homo sapiens - REFLIST (20851)	upload_1 (119)	upload_1 (expected)	upload_1 (over/under)	upload_1 (fold Enrichment)	upload_1 (raw P-value)	upload_1 (FDR)
vesicle fusion with endoplasmic reticulum-Golgi intermediate compartment (ERGIC) membrane (GO:1990668)	6	3	0.03	+	87.61	1.46e-05	0.00386
antigen processing and presentation of endogenous peptide antigen (GO:0002483)	18	8	0.1	+	77.87	1.22e-12	6.89e-10
antigen processing and presentation of exogenous peptide antigen via MHC class I, TAP-independent (GO:0002480)	9	4	0.05	+	77.87	6.78e-07	0.000211
antigen processing and presentation of endogenous peptide antigen via MHC class I (GO:0019885)	18	8	0.1	+	77.87	1.22e-12	6.65e-10
antigen processing and presentation of peptide antigen via MHC class Ib (GO:0002428)	7	3	0.04	+	75.09	2.08e-05	0.00523
antigen processing and presentation of endogenous peptide antigen via MHC class I via ER pathway, TAP-independent (GO:0002486)	8	3	0.05	+	65.71	2.84e-05	0.00705
antigen processing and presentation of endogenous peptide antigen via MHC class I via ER pathway (GO:0002484)	8	3	0.05	+	65.71	2.84e-05	0.00694
regulation of CD8-positive, alpha-beta T cell proliferation (GO:2000564)	8	3	0.05	+	65.71	2.84e-05	0.00684
regulation of ribonuclease activity (GO:0060700)	9	3	0.05	+	58.41	3.78e-05	0.00894
antigen processing and presentation of endogenous antigen (GO:0019883)	25	8	0.14	+	56.07	1.04e-11	5.35e-09
type I interferon signaling pathway (GO:0060337)	70	20	0.4	+	50.06	8.28e-27	6.57e-23
cellular response to type I interferon (GO:0071357)	70	20	0.4	+	50.06	8.28e-27	4.38e-23
response to type I interferon (GO:0034340)	75	21	0.43	+	49.06	5.89e-28	9.34e-24
CD8-positive, alpha-beta T cell activation (GO:0036037)	12	3	0.07	+	43.8	7.71e-05	0.0177
positive regulation of type I interferon-mediated signaling pathway (GO:0060340)	13	3	0.07	+	40.44	9.45e-05	0.0211
antigen processing and presentation via MHC class Ib (GO:0002475)	13	3	0.07	+	40.44	9.45e-05	0.0208
regulation of CD8-positive, alpha-beta T cell activation (GO:2001185)	19	4	0.11	+	36.89	8.03e-06	0.00228
negative regulation of viral genome replication (GO:0045071)	62	12	0.35	+	33.91	1.03e-14	7.8e-12
response to interferon-beta (GO:0035456)	33	6	0.19	+	31.86	8.23e-08	2.78e-05
interferon-gamma-mediated signaling pathway (GO:0060333)	72	13	0.41	+	31.64	1.69e-15	1.34e-12
pyroptosis (GO:0070269)	17	3	0.1	+	30.92	0.000189	0.039
response to interferon-alpha (GO:0035455)	24	4	0.14	+	29.2	1.82e-05	0.00465
regulation of viral genome replication (GO:0045069)	102	13	0.58	+	22.33	9.73e-14	6.43e-11
negative regulation of viral process (GO:0048525)	111	14	0.63	+	22.1	1.18e-14	8.54e-12
defense response to virus (GO:0051607)	216	26	1.23	+	21.09	4.93e-26	1.96e-22
antigen processing and presentation of exogenous peptide antigen via MHC class I, TAP-dependent (GO:0002479)	76	9	0.43	+	20.75	1.29e-09	5.68e-07
response to interferon-gamma (GO:0034341)	185	21	1.06	+	19.89	1.22e-20	1.61e-17
antigen processing and presentation of exogenous peptide antigen via MHC class I (GO:0042590)	81	9	0.46	+	19.47	2.16e-09	9.01e-07
cellular response to interferon-gamma (GO:0071346)	163	17	0.93	+	18.27	2.64e-16	2.33e-13
antigen processing and presentation of peptide antigen via MHC class I (GO:0002474)	101	10	0.58	+	17.35	7.51e-10	3.41e-07
regulation of viral life cycle (GO:1903900)	161	15	0.92	+	16.32	7.67e-14	5.29e-11
response to virus (GO:0009615)	304	26	1.73	+	14.99	1.57e-22	3.11e-19
positive regulation of T cell mediated immunity (GO:0002711)	49	4	0.28	+	14.3	0.000233	0.0462
positive regulation of cytokine-mediated signaling pathway (GO:0001961)	50	4	0.29	+	14.02	0.00025	0.0479
regulation of cytokine production involved in immune response (GO:0002718)	90	6	0.51	+	11.68	1.8e-05	0.00468
regulation of viral process (GO:0050792)	226	15	1.29	+	11.63	7.47e-12	3.95e-09
regulation of type I interferon production (GO:0032479)	127	8	0.72	+	11.04	1.03e-06	0.000309
regulation of symbiotic process (GO:0043903)	241	15	1.38	+	10.91	1.77e-11	8.77e-09
antigen processing and presentation of peptide antigen (GO:0048002)	194	12	1.11	+	10.84	2.22e-09	9.01e-07
antigen processing and presentation of exogenous peptide antigen (GO:0002478)	178	11	1.02	+	10.83	1.08e-08	3.89e-06
antigen processing and presentation of exogenous antigen (GO:0019884)	185	11	1.06	+	10.42	1.57e-08	5.54e-06
antigen processing and presentation (GO:0019882)	222	12	1.27	+	9.47	9.32e-09	3.44e-06
innate immune response (GO:0045087)	847	39	4.83	+	8.07	1.72e-24	5.47e-21
cytokine-mediated signaling pathway (GO:0019221)	703	29	4.01	+	7.23	7.03e-17	6.97e-14
defense response to other organism (GO:0098542)	1040	42	5.94	+	7.08	2.34e-24	6.2e-21
positive regulation of I-kappaB kinase/NF-kappaB signaling (GO:0043123)	187	7	1.07	+	6.56	0.000122	0.0257
regulation of response to biotic stimulus (GO:0002831)	408	15	2.33	+	6.44	1.78e-08	6.14e-06
regulation of cytokine production (GO:0001817)	740	25	4.22	+	5.92	9.88e-13	5.8e-10
regulation of innate immune response (GO:0045088)	298	10	1.7	+	5.88	1.05e-05	0.00286
positive regulation of innate immune response (GO:0045089)	209	7	1.19	+	5.87	0.000236	0.0462
defense response (GO:0006952)	1433	47	8.18	+	5.75	9.2e-24	2.09e-20
cellular response to cytokine stimulus (GO:0071345)	1038	34	5.92	+	5.74	7.55e-17	7.05e-14
positive regulation of response to biotic stimulus (GO:0002833)	246	8	1.4	+	5.7	0.000102	0.0222
response to cytokine (GO:0034097)	1127	36	6.43	+	5.6	1.58e-17	1.67e-14
response to other organism (GO:0051707)	1431	45	8.17	+	5.51	6.11e-22	1.08e-18
response to external biotic stimulus (GO:0043207)	1433	45	8.18	+	5.5	6.45e-22	1.02e-18
response to biotic stimulus (GO:0009607)	1466	45	8.37	+	5.38	1.56e-21	2.26e-18
immune effector process (GO:0002252)	1095	31	6.25	+	4.96	1.08e-13	6.86e-11
positive regulation of cytokine production (GO:0001819)	454	12	2.59	+	4.63	1.39e-05	0.00375
positive regulation of defense response (GO:0031349)	357	9	2.04	+	4.42	0.000244	0.0472
immune response (GO:0006955)	1952	49	11.14	+	4.4	5.47e-20	6.68e-17
interspecies interaction between organisms (GO:0044419)	2129	50	12.15	+	4.12	3.11e-19	3.52e-16
viral process (GO:0016032)	845	19	4.82	+	3.94	3.99e-07	0.000129
positive regulation of response to external stimulus (GO:0032103)	506	11	2.89	+	3.81	0.000176	0.0368
symbiotic process (GO:0044403)	936	20	5.34	+	3.74	4.18e-07	0.000133
regulation of defense response (GO:0031347)	857	17	4.89	+	3.48	8.9e-06	0.00248
immune system process (GO:0002376)	2861	53	16.33	+	3.25	4.41e-16	3.68e-13
response to external stimulus (GO:0009605)	2538	46	14.48	+	3.18	2.35e-13	1.43e-10
regulation of response to external stimulus (GO:0032101)	1204	21	6.87	+	3.06	5.02e-06	0.00145
cellular response to organic substance (GO:0071310)	2355	39	13.44	+	2.9	4.74e-10	2.21e-07
regulation of immune response (GO:0050776)	1137	18	6.49	+	2.77	8.9e-05	0.0202
cell surface receptor signaling pathway (GO:0007166)	2520	39	14.38	+	2.71	3.27e-09	1.27e-06
negative regulation of protein metabolic process (GO:0051248)	1110	17	6.33	+	2.68	0.00021	0.0427
regulation of immune system process (GO:0002682)	1708	26	9.75	+	2.67	3.7e-06	0.00109
cellular response to chemical stimulus (GO:0070887)	2932	43	16.73	+	2.57	1.81e-09	7.75e-07
response to organic substance (GO:0010033)	3013	43	17.2	+	2.5	4.15e-09	1.57e-06
response to stress (GO:0006950)	3663	52	20.91	+	2.49	3.87e-11	1.86e-08
regulation of multicellular organismal process (GO:0051239)	2698	37	15.4	+	2.4	2.79e-07	9.23e-05
response to chemical (GO:0042221)	4401	49	25.12	+	1.95	7.81e-07	0.000238
regulation of response to stimulus (GO:0048583)	4287	42	24.47	+	1.72	0.000229	0.0459
response to stimulus (GO:0050896)	8527	81	48.66	+	1.66	3.01e-09	1.19e-06
negative regulation of biological process (GO:0048519)	5592	52	31.91	+	1.63	0.000103	0.022
cellular response to stimulus (GO:0051716)	6815	60	38.89	+	1.54	7.53e-05	0.0176
Module 35
Analysis Type:	PANTHER Overrepresentation Test (Released 20200728)
Annotation Version and Release Date:	GO Ontology database DOI: 10.5281/zenodo.4081749 Released 2020-10-09
Analyzed List:	upload_1 (Homo sapiens)
Reference List:	Homo sapiens (all genes in database)
Test Type:	FISHER
Correction:	FDR
GO biological process complete	Homo sapiens - REFLIST (20851)	upload_1 (102)	upload_1 (expected)	upload_1 (over/under)	upload_1 (fold Enrichment)	upload_1 (raw P-value)	upload_1 (FDR)
electron transport coupled proton transport (GO:0015990)	5	3	0.02	+	> 100	6.16e-06	0.00489
energy coupled proton transmembrane transport, against electrochemical gradient (GO:0015988)	5	3	0.02	+	> 100	6.16e-06	0.00466
negative regulation of execution phase of apoptosis (GO:1900118)	23	5	0.11	+	44.44	2.23e-07	0.000252
regulation of execution phase of apoptosis (GO:1900117)	31	5	0.15	+	32.97	8.28e-07	0.000821
mitochondrial electron transport, NADH to ubiquinone (GO:0006120)	49	7	0.24	+	29.2	1e-08	1.59e-05
mitochondrial ATP synthesis coupled electron transport (GO:0042775)	89	10	0.44	+	22.97	5.18e-11	2.74e-07
ATP synthesis coupled electron transport (GO:0042773)	90	10	0.44	+	22.71	5.73e-11	2.27e-07
NADH dehydrogenase complex assembly (GO:0010257)	66	7	0.32	+	21.68	6.59e-08	9.5e-05
mitochondrial respiratory chain complex I assembly (GO:0032981)	66	7	0.32	+	21.68	6.59e-08	8.71e-05
oxidative phosphorylation (GO:0006119)	121	12	0.59	+	20.27	2.15e-12	3.41e-08
respiratory electron transport chain (GO:0022904)	110	10	0.54	+	18.58	3.55e-10	8.04e-07
aerobic respiration (GO:0009060)	78	7	0.38	+	18.35	1.9e-07	0.000232
negative regulation of signaling receptor activity (GO:2000272)	61	5	0.3	+	16.76	1.75e-05	0.0121
cellular respiration (GO:0045333)	160	12	0.78	+	15.33	4.53e-11	3.59e-07
mitochondrial respiratory chain complex assembly (GO:0033108)	103	7	0.5	+	13.89	1.11e-06	0.00104
electron transport chain (GO:0022900)	178	11	0.87	+	12.63	2.1e-09	3.7e-06
proton transmembrane transport (GO:1902600)	138	8	0.68	+	11.85	5.78e-07	0.000612
ATP metabolic process (GO:0046034)	210	12	1.03	+	11.68	8.68e-10	1.72e-06
energy derivation by oxidation of organic compounds (GO:0015980)	230	13	1.13	+	11.55	1.87e-10	5.93e-07
generation of precursor metabolites and energy (GO:0006091)	413	16	2.02	+	7.92	2.74e-10	7.24e-07
oxidation-reduction process (GO:0055114)	970	18	4.75	+	3.79	1.21e-06	0.00107
phosphorylation (GO:0016310)	1301	21	6.36	+	3.3	1.27e-06	0.00106
phosphate-containing compound metabolic process (GO:0006796)	2170	26	10.62	+	2.45	1.32e-05	0.00954
phosphorus metabolic process (GO:0006793)	2197	26	10.75	+	2.42	2.69e-05	0.0178
Module 36
Analysis Type:	PANTHER Overrepresentation Test (Released 20200728)
Annotation Version and Release Date:	GO Ontology database DOI: 10.5281/zenodo.4081749 Released 2020-10-09
Analyzed List:	upload_1 (Homo sapiens)
Reference List:	Homo sapiens (all genes in database)
Test Type:	FISHER
Correction:	FDR
GO biological process complete	Homo sapiens - REFLIST (20851)	upload_1 (21)	upload_1 (expected)	upload_1 (over/under)	upload_1 (fold Enrichment)	upload_1 (raw P-value)	upload_1 (FDR)
regulation of high voltage-gated calcium channel activity (GO:1901841)	15	3	0.02	+	> 100	7.09e-07	0.0113
Module 39
Analysis Type:	PANTHER Overrepresentation Test (Released 20200728)
Annotation Version and Release Date:	GO Ontology database DOI: 10.5281/zenodo.4081749 Released 2020-10-09
Analyzed List:	upload_1 (Homo sapiens)
Reference List:	Homo sapiens (all genes in database)
Test Type:	FISHER
Correction:	FDR
GO biological process complete	Homo sapiens - REFLIST (20851)	upload_1 (30)	upload_1 (expected)	upload_1 (over/under)	upload_1 (fold Enrichment)	upload_1 (raw P-value)	upload_1 (FDR)
cell-cell junction organization (GO:0045216)	187	6	0.27	+	22.3	2.85e-07	0.00452
cell junction organization (GO:0034330)	491	7	0.71	+	9.91	5.32e-06	0.0422
