# Supplementary material for: Identification of Gender-Specific Molecular Differences in Glioblastoma (GBM) and Low-Grade Glioma (LGG) by the Analysis of Large Transcriptomic and Epigenomic Datasets
Source: Front Oncol. 2021 Sep 21;11:699594. doi: 10.3389/fonc.2021.699594 (PMC8491982; doi:10.3389/fonc.2021.699594)
Supplement: Supplementary file 7 [file Table_6.xlsx]

## Sheet: LGG_Module_Ontological Function
Module 34
Analysis Type:	PANTHER Overrepresentation Test (Released 20210224)
Annotation Version and Release Date:	GO Ontology database DOI: 10.5281/zenodo.4735677 Released 2021-05-01
Analyzed List:	upload_1 (Homo sapiens)
Reference List:	Homo sapiens (all genes in database)
Test Type:	FISHER
Correction:	FDR
GO biological process complete	Homo sapiens - REFLIST (20595)	upload_1 (108)	upload_1 (expected)	upload_1 (over/under)	upload_1 (fold Enrichment)	upload_1 (raw P-value)	upload_1 (FDR)
MDA-5 signaling pathway (GO:0039530)	4	3	0.02	+	> 100	4.76e-06	0.000537
antigen processing and presentation of exogenous peptide antigen via MHC class I, TAP-independent (GO:0002480)	9	6	0.05	+	> 100	8.44e-11	1.8e-08
antigen processing and presentation of exogenous peptide antigen via MHC class Ib (GO:0002477)	3	2	0.02	+	> 100	0.000267	0.017
negative regulation of IP-10 production (GO:0071659)	3	2	0.02	+	> 100	0.000267	0.0169
antigen processing and presentation of endogenous peptide antigen via MHC class I via ER pathway, TAP-independent (GO:0002486)	8	5	0.04	+	> 100	4.38e-09	8.05e-07
antigen processing and presentation of endogenous peptide antigen via MHC class I via ER pathway (GO:0002484)	8	5	0.04	+	> 100	4.38e-09	7.96e-07
antigen processing and presentation of endogenous peptide antigen via MHC class I (GO:0019885)	17	10	0.09	+	> 100	7.63e-17	2.94e-14
antigen processing and presentation of peptide antigen via MHC class Ib (GO:0002428)	7	4	0.04	+	> 100	2.25e-07	3.2e-05
antigen processing and presentation of endogenous peptide antigen (GO:0002483)	19	10	0.1	+	> 100	1.8e-16	6.6e-14
antigen processing and presentation of endogenous peptide antigen via MHC class Ib (GO:0002476)	6	3	0.03	+	95.35	1.13e-05	0.00114
regulation of IP-10 production (GO:0071658)	4	2	0.02	+	95.35	0.000399	0.0237
negative regulation of chemokine (C-X-C motif) ligand 2 production (GO:2000342)	4	2	0.02	+	95.35	0.000399	0.0236
vesicle fusion with endoplasmic reticulum-Golgi intermediate compartment (ERGIC) membrane (GO:1990668)	6	3	0.03	+	95.35	1.13e-05	0.00113
ISG15-protein conjugation (GO:0032020)	6	3	0.03	+	95.35	1.13e-05	0.00113
positive regulation of MDA-5 signaling pathway (GO:1900245)	4	2	0.02	+	95.35	0.000399	0.0235
cytosol to endoplasmic reticulum transport (GO:0046967)	4	2	0.02	+	95.35	0.000399	0.0234
protection from natural killer cell mediated cytotoxicity (GO:0042270)	6	3	0.03	+	95.35	1.13e-05	0.00112
regulation of type III interferon production (GO:0034344)	4	2	0.02	+	95.35	0.000399	0.0234
regulation of ribonuclease activity (GO:0060700)	9	4	0.05	+	84.75	4.83e-07	6.26e-05
type I interferon signaling pathway (GO:0060337)	68	30	0.36	+	84.13	4.41e-46	1.16e-42
cellular response to type I interferon (GO:0071357)	69	30	0.36	+	82.91	6.3e-46	1.42e-42
response to type I interferon (GO:0034340)	75	31	0.39	+	78.82	6.38e-47	2.52e-43
metanephric mesenchymal cell differentiation (GO:0072162)	5	2	0.03	+	76.28	0.000557	0.0312
cytoplasmic pattern recognition receptor signaling pathway in response to virus (GO:0039528)	10	4	0.05	+	76.28	6.73e-07	8.52e-05
antigen processing and presentation of endogenous antigen (GO:0019883)	26	10	0.14	+	73.34	2.21e-15	7.28e-13
negative regulation of type I interferon-mediated signaling pathway (GO:0060339)	19	7	0.1	+	70.26	5.23e-11	1.17e-08
positive regulation of RIG-I signaling pathway (GO:1900246)	11	4	0.06	+	69.34	9.15e-07	0.000113
antiviral innate immune response (GO:0140374)	14	5	0.07	+	68.11	3.86e-08	5.92e-06
positive regulation of interferon-gamma-mediated signaling pathway (GO:0060335)	6	2	0.03	+	63.56	0.00074	0.04
positive regulation of response to interferon-gamma (GO:0060332)	6	2	0.03	+	63.56	0.00074	0.0399
protein mono-ADP-ribosylation (GO:0140289)	12	4	0.06	+	63.56	1.21e-06	0.000148
detection of virus (GO:0009597)	6	2	0.03	+	63.56	0.00074	0.0398
interleukin-27-mediated signaling pathway (GO:0070106)	15	5	0.08	+	63.56	5.13e-08	7.57e-06
response to interferon-alpha (GO:0035455)	24	7	0.13	+	55.62	2.05e-10	4.26e-08
regulation of metanephric nephron tubule epithelial cell differentiation (GO:0072307)	7	2	0.04	+	54.48	0.000948	0.0499
antigen processing and presentation via MHC class Ib (GO:0002475)	14	4	0.07	+	54.48	2.03e-06	0.000237
negative regulation of viral genome replication (GO:0045071)	56	16	0.29	+	54.48	3.06e-22	1.67e-19
synaptic vesicle budding from presynaptic endocytic zone membrane (GO:0016185)	7	2	0.04	+	54.48	0.000948	0.0498
regulation of MDA-5 signaling pathway (GO:0039533)	7	2	0.04	+	54.48	0.000948	0.0496
RIG-I signaling pathway (GO:0039529)	7	2	0.04	+	54.48	0.000948	0.0494
interferon-gamma-mediated signaling pathway (GO:0060333)	72	20	0.38	+	52.97	2.15e-27	1.47e-24
negative regulation of viral release from host cell (GO:1902187)	15	4	0.08	+	50.85	2.56e-06	0.000295
negative regulation of viral process (GO:0048525)	96	23	0.5	+	45.69	3.81e-30	3.35e-27
regulation of type I interferon-mediated signaling pathway (GO:0060338)	38	9	0.2	+	45.16	2.35e-12	6.31e-10
positive regulation of type I interferon-mediated signaling pathway (GO:0060340)	13	3	0.07	+	44.01	7.36e-05	0.00579
cellular response to interferon-alpha (GO:0035457)	13	3	0.07	+	44.01	7.36e-05	0.00576
negative regulation of natural killer cell mediated cytotoxicity (GO:0045953)	18	4	0.09	+	42.38	4.76e-06	0.000534
positive regulation of interferon-beta production (GO:0032728)	41	9	0.22	+	41.86	4.27e-12	1.11e-09
negative regulation of innate immune response (GO:0045824)	70	15	0.37	+	40.86	2.8e-19	1.26e-16
response to interferon-beta (GO:0035456)	33	7	0.17	+	40.45	1.4e-09	2.76e-07
negative regulation of natural killer cell mediated immunity (GO:0002716)	19	4	0.1	+	40.15	5.74e-06	0.000618
positive regulation of interferon-alpha production (GO:0032727)	24	5	0.13	+	39.73	3.78e-07	5.02e-05
negative regulation of type I interferon production (GO:0032480)	45	9	0.24	+	38.14	8.91e-12	2.24e-09
regulation of interferon-alpha production (GO:0032647)	30	6	0.16	+	38.14	3e-08	4.7e-06
regulation of viral genome replication (GO:0045069)	85	17	0.45	+	38.14	2.82e-21	1.48e-18
defense response to symbiont (GO:0140546)	215	42	1.13	+	37.25	2.33e-52	3.68e-48
defense response to virus (GO:0051607)	215	42	1.13	+	37.25	2.33e-52	1.84e-48
regulation of RIG-I signaling pathway (GO:0039535)	21	4	0.11	+	36.32	8.14e-06	0.000858
negative regulation of viral transcription (GO:0032897)	16	3	0.08	+	35.76	0.000126	0.009
regulation of nuclease activity (GO:0032069)	22	4	0.12	+	34.67	9.58e-06	0.000984
regulation of interferon-beta production (GO:0032648)	57	10	0.3	+	33.46	1.89e-12	5.14e-10
positive regulation of T cell mediated cytotoxicity (GO:0001916)	29	5	0.15	+	32.88	8.68e-07	0.000108
antigen processing and presentation of exogenous peptide antigen via MHC class I, TAP-dependent (GO:0002479)	76	13	0.4	+	32.62	1.02e-15	3.58e-13
negative regulation of leukocyte mediated cytotoxicity (GO:0001911)	24	4	0.13	+	31.78	1.3e-05	0.00128
regulation of viral-induced cytoplasmic pattern recognition receptor signaling pathway (GO:0039531)	24	4	0.13	+	31.78	1.3e-05	0.00127
antigen processing and presentation of exogenous peptide antigen via MHC class I (GO:0042590)	81	13	0.42	+	30.61	2.14e-15	7.18e-13
cellular response to virus (GO:0098586)	50	8	0.26	+	30.51	6.51e-10	1.32e-07
regulation of chemokine (C-X-C motif) ligand 2 production (GO:2000341)	19	3	0.1	+	30.11	0.000198	0.0132
cellular response to exogenous dsRNA (GO:0071360)	19	3	0.1	+	30.11	0.000198	0.0131
regulation of viral life cycle (GO:1903900)	148	23	0.78	+	29.63	2.68e-26	1.69e-23
regulation of interferon-gamma-mediated signaling pathway (GO:0060334)	26	4	0.14	+	29.34	1.73e-05	0.00164
regulation of response to interferon-gamma (GO:0060330)	26	4	0.14	+	29.34	1.73e-05	0.00163
regulation of viral release from host cell (GO:1902186)	27	4	0.14	+	28.25	1.98e-05	0.00184
positive regulation of defense response to virus by host (GO:0002230)	34	5	0.18	+	28.04	1.76e-06	0.000211
negative regulation of cell killing (GO:0031342)	28	4	0.15	+	27.24	2.25e-05	0.00201
negative regulation of response to biotic stimulus (GO:0002832)	106	15	0.56	+	26.99	7.21e-17	2.85e-14
response to virus (GO:0009615)	313	44	1.64	+	26.81	2.57e-49	1.35e-45
antigen processing and presentation of peptide antigen via MHC class I (GO:0002474)	100	14	0.52	+	26.7	9.41e-16	3.38e-13
positive regulation of type I interferon production (GO:0032481)	86	12	0.45	+	26.61	1.21e-13	3.69e-11
protein ADP-ribosylation (GO:0006471)	29	4	0.15	+	26.3	2.55e-05	0.00226
regulation of type I interferon production (GO:0032479)	133	18	0.7	+	25.81	9.61e-20	4.6e-17
positive regulation of pattern recognition receptor signaling pathway (GO:0062208)	45	6	0.24	+	25.43	2.61e-07	3.65e-05
regulation of viral process (GO:0050792)	189	25	0.99	+	25.22	5.61e-27	3.7e-24
cellular response to interferon-gamma (GO:0071346)	160	21	0.84	+	25.03	1.16e-22	6.55e-20
cellular response to dsRNA (GO:0071359)	23	3	0.12	+	24.87	0.000329	0.0201
regulation of T cell mediated cytotoxicity (GO:0001914)	39	5	0.2	+	24.45	3.25e-06	0.000372
response to interferon-gamma (GO:0034341)	183	23	0.96	+	23.97	2.22e-24	1.35e-21
cellular response to interferon-beta (GO:0035458)	24	3	0.13	+	23.84	0.000369	0.0223
positive regulation of T cell cytokine production (GO:0002726)	24	3	0.13	+	23.84	0.000369	0.0222
positive regulation of response to cytokine stimulus (GO:0060760)	57	7	0.3	+	23.42	4.2e-08	6.32e-06
negative regulation of cytokine-mediated signaling pathway (GO:0001960)	67	8	0.35	+	22.77	5.33e-09	9.46e-07
regulation of defense response to virus by host (GO:0050691)	44	5	0.23	+	21.67	5.59e-06	0.000609
regulation of viral entry into host cell (GO:0046596)	44	5	0.23	+	21.67	5.59e-06	0.000605
regulation of defense response to virus (GO:0050688)	71	8	0.37	+	21.49	8.09e-09	1.42e-06
negative regulation of response to cytokine stimulus (GO:0060761)	71	8	0.37	+	21.49	8.09e-09	1.41e-06
negative regulation of viral life cycle (GO:1903901)	27	3	0.14	+	21.19	0.000506	0.0285
regulation of T cell cytokine production (GO:0002724)	37	4	0.19	+	20.62	6.11e-05	0.00488
positive regulation of T cell mediated immunity (GO:0002711)	56	6	0.29	+	20.43	8.5e-07	0.000107
positive regulation of cytokine-mediated signaling pathway (GO:0001961)	50	5	0.26	+	19.07	9.95e-06	0.00101
modulation by symbiont of entry into host (GO:0052372)	51	5	0.27	+	18.7	1.09e-05	0.0011
cytoplasmic pattern recognition receptor signaling pathway (GO:0002753)	41	4	0.22	+	18.6	8.85e-05	0.00676
T cell mediated immunity (GO:0002456)	31	3	0.16	+	18.45	0.000734	0.0399
translesion synthesis (GO:0019985)	42	4	0.22	+	18.16	9.65e-05	0.0073
regulation of natural killer cell mediated cytotoxicity (GO:0042269)	43	4	0.23	+	17.74	0.000105	0.00784
positive regulation of cytokine production involved in immune response (GO:0002720)	67	6	0.35	+	17.08	2.25e-06	0.000261
positive regulation of leukocyte mediated cytotoxicity (GO:0001912)	56	5	0.29	+	17.03	1.66e-05	0.00159
regulation of natural killer cell mediated immunity (GO:0002715)	47	4	0.25	+	16.23	0.000145	0.0101
regulation of innate immune response (GO:0045088)	322	26	1.69	+	15.4	5.7e-23	3.34e-20
negative regulation of leukocyte mediated immunity (GO:0002704)	63	5	0.33	+	15.13	2.82e-05	0.00248
regulation of response to biotic stimulus (GO:0002831)	434	34	2.28	+	14.94	9.79e-30	8.15e-27
regulation of response to cytokine stimulus (GO:0060759)	179	14	0.94	+	14.91	1.51e-12	4.35e-10
regulation of biological process involved in symbiotic interaction (GO:0043903)	77	6	0.4	+	14.86	4.77e-06	0.000531
postreplication repair (GO:0006301)	52	4	0.27	+	14.67	0.000209	0.0138
DNA synthesis involved in DNA repair (GO:0000731)	53	4	0.28	+	14.39	0.000224	0.0147
negative regulation of lymphocyte mediated immunity (GO:0002707)	53	4	0.28	+	14.39	0.000224	0.0147
antigen processing and presentation of exogenous peptide antigen (GO:0002478)	178	13	0.93	+	13.93	2.23e-11	5.42e-09
antigen processing and presentation of peptide antigen (GO:0048002)	193	14	1.01	+	13.83	3.93e-12	1.03e-09
regulation of cytokine-mediated signaling pathway (GO:0001959)	168	12	0.88	+	13.62	1.74e-10	3.67e-08
regulation of cytokine production involved in immune response (GO:0002718)	98	7	0.51	+	13.62	1.29e-06	0.000156
regulation of T cell mediated immunity (GO:0002709)	85	6	0.45	+	13.46	8.15e-06	0.000853
antigen processing and presentation of exogenous antigen (GO:0019884)	186	13	0.98	+	13.33	3.73e-11	8.56e-09
positive regulation of cell killing (GO:0031343)	73	5	0.38	+	13.06	5.49e-05	0.00445
positive regulation of response to biotic stimulus (GO:0002833)	264	18	1.38	+	13	7.02e-15	2.27e-12
regulation of hematopoietic stem cell differentiation (GO:1902036)	74	5	0.39	+	12.88	5.84e-05	0.00471
regulation of pattern recognition receptor signaling pathway (GO:0062207)	105	7	0.55	+	12.71	2e-06	0.000235
innate immune response (GO:0045087)	848	54	4.45	+	12.14	1.87e-44	3.69e-41
interleukin-1-mediated signaling pathway (GO:0070498)	96	6	0.5	+	11.92	1.57e-05	0.00152
positive regulation of innate immune response (GO:0045089)	224	14	1.17	+	11.92	2.58e-11	6.17e-09
antigen processing and presentation (GO:0019882)	225	14	1.18	+	11.87	2.72e-11	6.43e-09
positive regulation of tumor necrosis factor production (GO:0032760)	98	6	0.51	+	11.68	1.76e-05	0.00164
cytokine-mediated signaling pathway (GO:0019221)	687	42	3.6	+	11.66	5.59e-33	5.52e-30
regulation of leukocyte mediated cytotoxicity (GO:0001910)	82	5	0.43	+	11.63	9.26e-05	0.00704
regulation of cellular amino acid metabolic process (GO:0006521)	66	4	0.35	+	11.56	0.000493	0.0279
pre-replicative complex assembly (GO:0036388)	66	4	0.35	+	11.56	0.000493	0.0278
positive regulation of tumor necrosis factor superfamily cytokine production (GO:1903557)	102	6	0.53	+	11.22	2.18e-05	0.00196
vesicle fusion (GO:0006906)	87	5	0.46	+	10.96	0.000121	0.00871
defense response to other organism (GO:0098542)	1038	59	5.44	+	10.84	1.54e-46	4.88e-43
positive regulation of chemokine production (GO:0032722)	71	4	0.37	+	10.74	0.00064	0.0354
positive regulation of adaptive immune response based on somatic recombination of immune receptors built from immunoglobulin superfamily domains (GO:0002824)	107	6	0.56	+	10.69	2.82e-05	0.00249
regulation of hematopoietic progenitor cell differentiation (GO:1901532)	91	5	0.48	+	10.48	0.000148	0.0103
organelle membrane fusion (GO:0090174)	91	5	0.48	+	10.48	0.000148	0.0102
positive regulation of interferon-gamma production (GO:0032729)	74	4	0.39	+	10.31	0.000743	0.0398
pattern recognition receptor signaling pathway (GO:0002221)	130	7	0.68	+	10.27	7.62e-06	0.000814
positive regulation of adaptive immune response (GO:0002821)	112	6	0.59	+	10.22	3.6e-05	0.00304
positive regulation of lymphocyte mediated immunity (GO:0002708)	112	6	0.59	+	10.22	3.6e-05	0.00302
positive regulation of I-kappaB kinase/NF-kappaB signaling (GO:0043123)	187	10	0.98	+	10.2	8.35e-08	1.21e-05
negative regulation of protein modification by small protein conjugation or removal (GO:1903321)	94	5	0.49	+	10.14	0.000171	0.0115
negative regulation of cytokine production (GO:0001818)	286	15	1.5	+	10	5.03e-11	1.14e-08
positive regulation of leukocyte mediated immunity (GO:0002705)	134	7	0.7	+	9.96	9.2e-06	0.000957
regulation of transcription from RNA polymerase II promoter in response to hypoxia (GO:0061418)	78	4	0.41	+	9.78	0.000896	0.0474
positive regulation of production of molecular mediator of immune response (GO:0002702)	119	6	0.62	+	9.61	4.97e-05	0.00409
T cell receptor signaling pathway (GO:0050852)	180	9	0.94	+	9.53	6.54e-07	8.34e-05
regulation of I-kappaB kinase/NF-kappaB signaling (GO:0043122)	246	12	1.29	+	9.3	1.05e-08	1.75e-06
membrane fusion (GO:0061025)	153	7	0.8	+	8.72	2.09e-05	0.00191
negative regulation of immune effector process (GO:0002698)	111	5	0.58	+	8.59	0.000357	0.0217
organelle fusion (GO:0048284)	112	5	0.59	+	8.51	0.000371	0.0223
regulation of establishment of planar polarity (GO:0090175)	115	5	0.6	+	8.29	0.000417	0.0242
cellular response to cytokine stimulus (GO:0071345)	1016	44	5.33	+	8.26	1.14e-28	8.22e-26
regulation of stem cell differentiation (GO:2000736)	116	5	0.61	+	8.22	0.000433	0.0251
regulation of cell killing (GO:0031341)	116	5	0.61	+	8.22	0.000433	0.025
protein polyubiquitination (GO:0000209)	325	14	1.7	+	8.21	2.66e-09	5.13e-07
response to other organism (GO:0051707)	1425	61	7.47	+	8.16	1.9e-41	3e-38
regulation of cytokine production (GO:0001817)	748	32	3.92	+	8.16	2.58e-20	1.31e-17
defense response (GO:0006952)	1426	61	7.48	+	8.16	1.98e-41	2.84e-38
response to external biotic stimulus (GO:0043207)	1426	61	7.48	+	8.16	1.98e-41	2.6e-38
response to cytokine (GO:0034097)	1106	47	5.8	+	8.1	1.73e-30	1.61e-27
positive regulation of NF-kappaB transcription factor activity (GO:0051092)	166	7	0.87	+	8.04	3.46e-05	0.00295
regulation of production of molecular mediator of immune response (GO:0002700)	166	7	0.87	+	8.04	3.46e-05	0.00294
response to biotic stimulus (GO:0009607)	1547	64	8.11	+	7.89	4.44e-43	7.8e-40
positive regulation of cytokine production (GO:0001819)	489	20	2.56	+	7.8	1.78e-12	4.94e-10
negative regulation of immune response (GO:0050777)	373	15	1.96	+	7.67	1.7e-09	3.31e-07
activation of innate immune response (GO:0002218)	150	6	0.79	+	7.63	0.000169	0.0114
cellular response to interleukin-1 (GO:0071347)	177	7	0.93	+	7.54	5.12e-05	0.00417
tumor necrosis factor-mediated signaling pathway (GO:0033209)	127	5	0.67	+	7.51	0.000644	0.0355
positive regulation of defense response (GO:0031349)	362	14	1.9	+	7.37	9.95e-09	1.67e-06
positive regulation of immune effector process (GO:0002699)	234	9	1.23	+	7.33	5.2e-06	0.000571
biological process involved in interspecies interaction between organisms (GO:0044419)	1593	61	8.35	+	7.3	9.9e-39	1.12e-35
regulation of adaptive immune response (GO:0002819)	183	7	0.96	+	7.29	6.27e-05	0.00498
regulation of tumor necrosis factor production (GO:0032680)	159	6	0.83	+	7.2	0.000229	0.015
regulation of defense response (GO:0031347)	852	32	4.47	+	7.16	1.04e-18	4.44e-16
negative regulation of defense response (GO:0031348)	402	15	2.11	+	7.12	4.51e-09	8.1e-07
non-canonical Wnt signaling pathway (GO:0035567)	135	5	0.71	+	7.06	0.00084	0.0447
positive regulation of response to external stimulus (GO:0032103)	514	19	2.7	+	7.05	3.65e-11	8.49e-09
regulation of tumor necrosis factor superfamily cytokine production (GO:1903555)	164	6	0.86	+	6.98	0.000269	0.017
regulation of lymphocyte mediated immunity (GO:0002706)	167	6	0.88	+	6.85	0.000295	0.0185
regulation of adaptive immune response based on somatic recombination of immune receptors built from immunoglobulin superfamily domains (GO:0002822)	168	6	0.88	+	6.81	0.000305	0.0189
regulation of mRNA catabolic process (GO:0061013)	252	9	1.32	+	6.81	9.25e-06	0.000955
regulation of leukocyte mediated immunity (GO:0002703)	226	8	1.19	+	6.75	3.15e-05	0.00274
intracellular receptor signaling pathway (GO:0030522)	198	7	1.04	+	6.74	0.000101	0.00756
response to interleukin-1 (GO:0070555)	203	7	1.06	+	6.58	0.000117	0.0085
regulation of mRNA stability (GO:0043488)	241	8	1.26	+	6.33	4.89e-05	0.00405
positive regulation of DNA-binding transcription factor activity (GO:0051091)	273	9	1.43	+	6.29	1.71e-05	0.00163
regulation of animal organ morphogenesis (GO:2000027)	183	6	0.96	+	6.25	0.000473	0.027
immune response (GO:0006955)	2075	68	10.88	+	6.25	4.01e-40	4.87e-37
negative regulation of translation (GO:0017148)	184	6	0.96	+	6.22	0.000487	0.0277
regulation of immune response (GO:0050776)	1183	38	6.2	+	6.13	4.25e-20	2.1e-17
regulation of RNA stability (GO:0043487)	253	8	1.33	+	6.03	6.81e-05	0.00538
antigen receptor-mediated signaling pathway (GO:0050851)	299	9	1.57	+	5.74	3.42e-05	0.00294
regulation of response to external stimulus (GO:0032101)	1199	36	6.29	+	5.73	4.57e-18	1.9e-15
positive regulation of immune response (GO:0050778)	747	22	3.92	+	5.62	6.11e-11	1.34e-08
negative regulation of cellular amide metabolic process (GO:0034249)	206	6	1.08	+	5.55	0.000864	0.0458
negative regulation of immune system process (GO:0002683)	597	17	3.13	+	5.43	1.92e-08	3.15e-06
negative regulation of response to external stimulus (GO:0032102)	559	15	2.93	+	5.12	2.98e-07	4.1e-05
vesicle organization (GO:0016050)	313	8	1.64	+	4.87	0.000281	0.0176
regulation of DNA-binding transcription factor activity (GO:0051090)	435	11	2.28	+	4.82	2.17e-05	0.00196
positive regulation of immune system process (GO:0002684)	1069	27	5.61	+	4.82	8.59e-12	2.19e-09
protein deubiquitination (GO:0016579)	278	7	1.46	+	4.8	0.000743	0.0397
immune system process (GO:0002376)	2903	73	15.22	+	4.8	2.28e-36	2.41e-33
regulation of immune system process (GO:0002682)	1717	43	9	+	4.78	6.25e-19	2.74e-16
negative regulation of gene expression (GO:0010629)	999	25	5.24	+	4.77	7.21e-11	1.56e-08
modification-dependent macromolecule catabolic process (GO:0043632)	563	14	2.95	+	4.74	1.84e-06	0.000218
response to external stimulus (GO:0009605)	2525	62	13.24	+	4.68	1.09e-28	8.24e-26
regulation of mRNA metabolic process (GO:1903311)	376	9	1.97	+	4.56	0.000188	0.0126
proteasome-mediated ubiquitin-dependent protein catabolic process (GO:0043161)	338	8	1.77	+	4.51	0.000463	0.0265
modification-dependent protein catabolic process (GO:0019941)	552	13	2.89	+	4.49	7.82e-06	0.000829
regulation of immune effector process (GO:0002697)	435	10	2.28	+	4.38	0.000113	0.00837
protein ubiquitination (GO:0016567)	746	17	3.91	+	4.35	4.27e-07	5.63e-05
regulation of response to stress (GO:0080134)	1562	35	8.19	+	4.27	8.79e-14	2.72e-11
posttranscriptional regulation of gene expression (GO:0010608)	581	13	3.05	+	4.27	1.33e-05	0.00129
proteasomal protein catabolic process (GO:0010498)	361	8	1.89	+	4.23	0.000706	0.0388
ubiquitin-dependent protein catabolic process (GO:0006511)	545	12	2.86	+	4.2	3.41e-05	0.00294
protein modification by small protein conjugation (GO:0032446)	822	18	4.31	+	4.18	3.32e-07	4.45e-05
proteolysis involved in cellular protein catabolic process (GO:0051603)	609	13	3.19	+	4.07	2.16e-05	0.00196
cellular response to organic substance (GO:0071310)	2344	50	12.29	+	4.07	1.79e-19	8.33e-17
activation of immune response (GO:0002253)	530	11	2.78	+	3.96	0.000123	0.00883
negative regulation of multicellular organismal process (GO:0051241)	1014	21	5.32	+	3.95	7.54e-08	1.1e-05
positive regulation of gene expression (GO:0010628)	1169	24	6.13	+	3.92	8.66e-09	1.49e-06
immune response-regulating cell surface receptor signaling pathway (GO:0002768)	492	10	2.58	+	3.88	0.000298	0.0185
viral process (GO:0016032)	444	9	2.33	+	3.87	0.000614	0.034
immune response-regulating signaling pathway (GO:0002764)	495	10	2.6	+	3.85	0.000312	0.0192
cellular protein catabolic process (GO:0044257)	644	13	3.38	+	3.85	3.81e-05	0.00318
response to stress (GO:0006950)	3626	72	19.01	+	3.79	4.77e-29	3.77e-26
immune response-activating cell surface receptor signaling pathway (GO:0002429)	455	9	2.39	+	3.77	0.000728	0.0398
immune response-activating signal transduction (GO:0002757)	455	9	2.39	+	3.77	0.000728	0.0397
adaptive immune response (GO:0002250)	658	13	3.45	+	3.77	4.73e-05	0.00393
protein modification by small protein conjugation or removal (GO:0070647)	1035	20	5.43	+	3.68	4.77e-07	6.23e-05
cell surface receptor signaling pathway (GO:0007166)	2495	48	13.08	+	3.67	8.81e-17	3.31e-14
protein catabolic process (GO:0030163)	697	13	3.66	+	3.56	8.38e-05	0.00646
positive regulation of response to stimulus (GO:0048584)	2312	42	12.12	+	3.46	1.33e-13	3.98e-11
response to bacterium (GO:0009617)	721	13	3.78	+	3.44	0.000117	0.0085
regulation of cellular catabolic process (GO:0031329)	899	16	4.71	+	3.39	2.09e-05	0.00192
positive regulation of signal transduction (GO:0009967)	1584	28	8.31	+	3.37	9.61e-09	1.63e-06
response to organic substance (GO:0010033)	3008	53	15.77	+	3.36	3.45e-17	1.4e-14
cellular macromolecule catabolic process (GO:0044265)	925	16	4.85	+	3.3	2.93e-05	0.00256
cellular response to chemical stimulus (GO:0070887)	2914	50	15.28	+	3.27	1.44e-15	4.94e-13
positive regulation of cell communication (GO:0010647)	1755	29	9.2	+	3.15	2.13e-08	3.48e-06
positive regulation of signaling (GO:0023056)	1761	29	9.23	+	3.14	2.3e-08	3.67e-06
regulation of protein localization (GO:0032880)	894	14	4.69	+	2.99	0.000266	0.017
positive regulation of intracellular signal transduction (GO:1902533)	1040	16	5.45	+	2.93	0.000115	0.00847
negative regulation of cellular protein metabolic process (GO:0032269)	1040	16	5.45	+	2.93	0.000115	0.00843
positive regulation of multicellular organismal process (GO:0051240)	1431	22	7.5	+	2.93	4.95e-06	0.000547
macromolecule catabolic process (GO:0009057)	1058	16	5.55	+	2.88	0.000139	0.00978
regulation of catabolic process (GO:0009894)	1066	16	5.59	+	2.86	0.000152	0.0105
regulation of anatomical structure morphogenesis (GO:0022603)	967	14	5.07	+	2.76	0.000578	0.0323
negative regulation of protein metabolic process (GO:0051248)	1112	16	5.83	+	2.74	0.000243	0.0157
regulation of multicellular organismal process (GO:0051239)	2673	38	14.02	+	2.71	3.9e-09	7.25e-07
negative regulation of signal transduction (GO:0009968)	1305	18	6.84	+	2.63	0.000161	0.0109
proteolysis (GO:0006508)	1306	18	6.85	+	2.63	0.000162	0.011
regulation of response to stimulus (GO:0048583)	4306	56	22.58	+	2.48	1.57e-12	4.43e-10
negative regulation of cell communication (GO:0010648)	1401	18	7.35	+	2.45	0.000378	0.0226
negative regulation of macromolecule metabolic process (GO:0010605)	2880	37	15.1	+	2.45	9.9e-08	1.42e-05
negative regulation of signaling (GO:0023057)	1405	18	7.37	+	2.44	0.000391	0.0233
regulation of signal transduction (GO:0009966)	3128	40	16.4	+	2.44	4.11e-08	6.24e-06
cellular response to stress (GO:0033554)	1741	22	9.13	+	2.41	9.69e-05	0.00729
response to chemical (GO:0042221)	4381	55	22.97	+	2.39	1.73e-11	4.26e-09
regulation of gene expression (GO:0010468)	4922	61	25.81	+	2.36	6.13e-13	1.79e-10
positive regulation of macromolecule metabolic process (GO:0010604)	3522	43	18.47	+	2.33	2.38e-08	3.76e-06
negative regulation of response to stimulus (GO:0048585)	1831	22	9.6	+	2.29	0.000238	0.0154
negative regulation of metabolic process (GO:0009892)	3095	37	16.23	+	2.28	1e-06	0.000123
positive regulation of RNA metabolic process (GO:0051254)	1773	21	9.3	+	2.26	0.0004	0.0233
regulation of cell communication (GO:0010646)	3509	41	18.4	+	2.23	2.32e-07	3.27e-05
regulation of signaling (GO:0023051)	3545	41	18.59	+	2.21	2.9e-07	4.02e-05
positive regulation of metabolic process (GO:0009893)	3820	43	20.03	+	2.15	3.06e-07	4.17e-05
regulation of RNA metabolic process (GO:0051252)	3782	42	19.83	+	2.12	6.12e-07	7.87e-05
negative regulation of biological process (GO:0048519)	5501	60	28.85	+	2.08	4.82e-10	9.9e-08
signal transduction (GO:0007165)	5227	57	27.41	+	2.08	1.38e-09	2.75e-07
cellular protein modification process (GO:0006464)	2985	31	15.65	+	1.98	0.000159	0.011
protein modification process (GO:0036211)	2985	31	15.65	+	1.98	0.000159	0.0109
regulation of nucleobase-containing compound metabolic process (GO:0019219)	4049	42	21.23	+	1.98	4.39e-06	0.000499
regulation of molecular function (GO:0065009)	3118	32	16.35	+	1.96	0.000128	0.00907
signaling (GO:0023052)	5565	57	29.18	+	1.95	2.24e-08	3.61e-06
cell communication (GO:0007154)	5656	57	29.66	+	1.92	3.18e-08	4.92e-06
regulation of transcription, DNA-templated (GO:0006355)	3474	35	18.22	+	1.92	8.34e-05	0.00649
regulation of nucleic acid-templated transcription (GO:1903506)	3475	35	18.22	+	1.92	8.36e-05	0.00648
regulation of RNA biosynthetic process (GO:2001141)	3480	35	18.25	+	1.92	8.5e-05	0.00652
macromolecule modification (GO:0043412)	3211	32	16.84	+	1.9	0.000259	0.0166
regulation of macromolecule metabolic process (GO:0060255)	6340	63	33.25	+	1.89	3.84e-09	7.22e-07
response to stimulus (GO:0050896)	8540	84	44.78	+	1.88	2.9e-14	9.17e-12
cellular response to stimulus (GO:0051716)	6807	66	35.7	+	1.85	3.42e-09	6.51e-07
regulation of cellular macromolecule biosynthetic process (GO:2000112)	3968	38	20.81	+	1.83	0.000117	0.00853
regulation of macromolecule biosynthetic process (GO:0010556)	3999	38	20.97	+	1.81	0.000126	0.00898
negative regulation of cellular process (GO:0048523)	4902	46	25.71	+	1.79	2.02e-05	0.00187
positive regulation of biological process (GO:0048518)	6331	59	33.2	+	1.78	3.11e-07	4.2e-05
regulation of metabolic process (GO:0019222)	6874	64	36.05	+	1.78	5.11e-08	7.62e-06
regulation of cellular biosynthetic process (GO:0031326)	4163	38	21.83	+	1.74	0.00028	0.0176
regulation of biosynthetic process (GO:0009889)	4226	38	22.16	+	1.71	0.000454	0.0261
positive regulation of cellular process (GO:0048522)	5741	49	30.11	+	1.63	0.000138	0.00972
regulation of nitrogen compound metabolic process (GO:0051171)	5740	48	30.1	+	1.59	0.000233	0.0152
regulation of cellular metabolic process (GO:0031323)	6138	50	32.19	+	1.55	0.00031	0.0192
regulation of primary metabolic process (GO:0080090)	5925	48	31.07	+	1.54	0.000589	0.0328
regulation of cellular process (GO:0050794)	11351	80	59.52	+	1.34	6.01e-05	0.00482
regulation of biological process (GO:0050789)	11898	83	62.39	+	1.33	5.04e-05	0.00413
biological regulation (GO:0065007)	12568	84	65.91	+	1.27	0.000323	0.0198
Module 16
Analysis Type:	PANTHER Overrepresentation Test (Released 20210224)
Annotation Version and Release Date:	GO Ontology database DOI: 10.5281/zenodo.4735677 Released 2021-05-01
Analyzed List:	upload_1 (Homo sapiens)
Reference List:	Homo sapiens (all genes in database)
Test Type:	FISHER
Correction:	FDR
GO biological process complete	Homo sapiens - REFLIST (20595)	upload_1 (471)	upload_1 (expected)	upload_1 (over/under)	upload_1 (fold Enrichment)	upload_1 (raw P-value)	upload_1 (FDR)
central nervous system myelination (GO:0022010)	20	8	0.46	+	17.49	1.23e-07	0.000217
axon ensheathment in central nervous system (GO:0032291)	20	8	0.46	+	17.49	1.23e-07	0.000195
oligodendrocyte development (GO:0014003)	43	12	0.98	+	12.2	2.49e-09	9.85e-06
ensheathment of neurons (GO:0007272)	108	22	2.47	+	8.91	1.4e-13	2.22e-09
axon ensheathment (GO:0008366)	108	22	2.47	+	8.91	1.4e-13	1.11e-09
oligodendrocyte differentiation (GO:0048709)	69	14	1.58	+	8.87	4.16e-09	1.32e-05
myelination (GO:0042552)	106	21	2.42	+	8.66	8.09e-13	4.26e-09
ceramide biosynthetic process (GO:0046513)	54	8	1.23	+	6.48	6.9e-05	0.0266
glial cell development (GO:0021782)	111	16	2.54	+	6.3	2.54e-08	5.73e-05
sphingolipid biosynthetic process (GO:0030148)	99	11	2.26	+	4.86	3.62e-05	0.0173
ceramide metabolic process (GO:0006672)	94	10	2.15	+	4.65	0.000113	0.039
glial cell differentiation (GO:0010001)	173	18	3.96	+	4.55	3.15e-07	0.000415
membrane lipid biosynthetic process (GO:0046467)	138	14	3.16	+	4.44	8.41e-06	0.00511
gliogenesis (GO:0042063)	223	19	5.1	+	3.73	2.41e-06	0.00254
membrane lipid metabolic process (GO:0006643)	212	16	4.85	+	3.3	5.89e-05	0.0233
lipid biosynthetic process (GO:0008610)	630	35	14.41	+	2.43	3.07e-06	0.0027
central nervous system development (GO:0007417)	1000	45	22.87	+	1.97	3.41e-05	0.0174
cellular lipid metabolic process (GO:0044255)	977	43	22.34	+	1.92	7.34e-05	0.027
neurogenesis (GO:0022008)	1391	59	31.81	+	1.85	7.85e-06	0.00496
lipid metabolic process (GO:0006629)	1222	51	27.95	+	1.82	5.16e-05	0.0214
nervous system development (GO:0007399)	2218	84	50.72	+	1.66	6.22e-06	0.0041
localization (GO:0051179)	5831	175	133.35	+	1.31	4.32e-05	0.019
regulation of gene expression (GO:0010468)	4922	77	112.56	-	0.68	9.58e-05	0.0344
regulation of cellular biosynthetic process (GO:0031326)	4163	57	95.21	-	0.6	5.14e-06	0.00353
regulation of biosynthetic process (GO:0009889)	4226	57	96.65	-	0.59	2.47e-06	0.00244
regulation of cellular macromolecule biosynthetic process (GO:2000112)	3968	53	90.75	-	0.58	4.48e-06	0.00322
regulation of macromolecule biosynthetic process (GO:0010556)	3999	53	91.46	-	0.58	3.54e-06	0.00279
regulation of transcription, DNA-templated (GO:0006355)	3474	46	79.45	-	0.58	1.96e-05	0.0111
regulation of nucleic acid-templated transcription (GO:1903506)	3475	46	79.47	-	0.58	1.97e-05	0.0107
regulation of RNA biosynthetic process (GO:2001141)	3480	46	79.59	-	0.58	1.54e-05	0.00904
regulation of RNA metabolic process (GO:0051252)	3782	49	86.49	-	0.57	2.97e-06	0.00276
regulation of nucleobase-containing compound metabolic process (GO:0019219)	4049	50	92.6	-	0.54	1.92e-07	0.000275
regulation of transcription by RNA polymerase II (GO:0006357)	2595	32	59.35	-	0.54	7.15e-05	0.0269
cellular aromatic compound metabolic process (GO:0006725)	2937	34	67.17	-	0.51	3.4e-06	0.00283
heterocycle metabolic process (GO:0046483)	2891	32	66.12	-	0.48	1.44e-06	0.00175
gene expression (GO:0010467)	2117	23	48.42	-	0.48	3.91e-05	0.0176
nucleobase-containing compound metabolic process (GO:0006139)	2705	29	61.86	-	0.47	1.48e-06	0.00167
positive regulation of nucleobase-containing compound metabolic process (GO:0045935)	1941	20	44.39	-	0.45	3.81e-05	0.0177
RNA metabolic process (GO:0016070)	1582	12	36.18	-	0.33	3.6e-06	0.00271
positive regulation of transcription by RNA polymerase II (GO:0045944)	1212	9	27.72	-	0.32	5.5e-05	0.0223
nucleic acid metabolic process (GO:0090304)	2217	16	50.7	-	0.32	8.67e-09	2.29e-05
DNA metabolic process (GO:0006259)	777	3	17.77	-	0.17	3.48e-05	0.0172
chromatin organization (GO:0006325)	703	2	16.08	-	0.12	2.43e-05	0.0128
chromosome organization (GO:0051276)	1064	3	24.33	-	0.12	1.02e-07	0.000202
DNA repair (GO:0006281)	531	1	12.14	-	0.08	0.000142	0.0476
ribonucleoprotein complex biogenesis (GO:0022613)	462	0	10.57	-	< 0.01	4.35e-05	0.0186
ncRNA processing (GO:0034470)	436	0	9.97	-	< 0.01	9.95e-05	0.035
Module 11
Analysis Type:	PANTHER Overrepresentation Test (Released 20210224)
Annotation Version and Release Date:	GO Ontology database DOI: 10.5281/zenodo.4735677 Released 2021-05-01
Analyzed List:	upload_1 (Homo sapiens)
Reference List:	Homo sapiens (all genes in database)
Test Type:	FISHER
Correction:	FDR
GO biological process complete	Homo sapiens - REFLIST (20595)	upload_1 (684)	upload_1 (expected)	upload_1 (over/under)	upload_1 (fold Enrichment)	upload_1 (raw P-value)	upload_1 (FDR)
protein folding in endoplasmic reticulum (GO:0034975)	11	6	0.37	+	16.42	9.86e-06	0.0015
regulation of integrin-mediated signaling pathway (GO:2001044)	15	6	0.5	+	12.04	3.87e-05	0.00467
regulation of establishment of endothelial barrier (GO:1903140)	17	6	0.56	+	10.63	6.82e-05	0.00765
regulation of endothelial cell development (GO:1901550)	17	6	0.56	+	10.63	6.82e-05	0.00759
positive regulation of cell migration involved in sprouting angiogenesis (GO:0090050)	21	6	0.7	+	8.6	0.000179	0.0151
muscle cell migration (GO:0014812)	23	6	0.76	+	7.85	0.000272	0.0206
basement membrane organization (GO:0071711)	28	7	0.93	+	7.53	0.000105	0.0105
protein hydroxylation (GO:0018126)	27	6	0.9	+	6.69	0.000569	0.0383
regulation of endothelial cell differentiation (GO:0045601)	36	8	1.2	+	6.69	6.96e-05	0.00764
cellular response to interleukin-7 (GO:0098761)	32	7	1.06	+	6.59	0.000216	0.0167
response to interleukin-7 (GO:0098760)	32	7	1.06	+	6.59	0.000216	0.0166
positive regulation of substrate adhesion-dependent cell spreading (GO:1900026)	42	9	1.39	+	6.45	3.16e-05	0.00387
regulation of substrate adhesion-dependent cell spreading (GO:1900024)	58	12	1.93	+	6.23	2.13e-06	0.000421
positive regulation of smooth muscle cell migration (GO:0014911)	39	8	1.3	+	6.18	0.000113	0.0111
maintenance of blood-brain barrier (GO:0035633)	35	7	1.16	+	6.02	0.000348	0.0254
positive regulation of smoothened signaling pathway (GO:0045880)	37	7	1.23	+	5.7	0.000468	0.033
semaphorin-plexin signaling pathway (GO:0071526)	38	7	1.26	+	5.55	0.000539	0.0369
regulation of cell migration involved in sprouting angiogenesis (GO:0090049)	38	7	1.26	+	5.55	0.000539	0.0367
positive regulation of epithelial to mesenchymal transition (GO:0010718)	49	9	1.63	+	5.53	9.05e-05	0.00917
peptidyl-proline modification (GO:0018208)	64	10	2.13	+	4.7	0.000124	0.0116
collagen fibril organization (GO:0030199)	103	16	3.42	+	4.68	1.35e-06	0.000289
cell-matrix adhesion (GO:0007160)	127	19	4.22	+	4.5	2.37e-07	7.36e-05
regulation of smooth muscle cell migration (GO:0014910)	67	10	2.23	+	4.49	0.000174	0.0148
IRE1-mediated unfolded protein response (GO:0036498)	54	8	1.79	+	4.46	0.0008	0.05
platelet degranulation (GO:0002576)	129	19	4.28	+	4.43	2.95e-07	8.79e-05
endothelial cell migration (GO:0043542)	69	10	2.29	+	4.36	0.000215	0.0168
regulation of cell morphogenesis involved in differentiation (GO:0010769)	96	13	3.19	+	4.08	4.8e-05	0.0057
aminoglycan catabolic process (GO:0006026)	68	9	2.26	+	3.99	0.000798	0.0501
viral entry into host cell (GO:0046718)	106	14	3.52	+	3.98	3.18e-05	0.00387
regulation of epithelial to mesenchymal transition (GO:0010717)	91	12	3.02	+	3.97	0.000117	0.0113
cell-substrate adhesion (GO:0031589)	184	24	6.11	+	3.93	6.68e-08	2.46e-05
positive regulation of cell morphogenesis involved in differentiation (GO:0010770)	79	10	2.62	+	3.81	0.00057	0.0382
entry into host (GO:0044409)	114	14	3.79	+	3.7	6.53e-05	0.00743
regulation of epithelial cell differentiation (GO:0030856)	147	17	4.88	+	3.48	2.26e-05	0.00303
extracellular matrix organization (GO:0030198)	383	44	12.72	+	3.46	1.08e-11	4.27e-08
extracellular structure organization (GO:0043062)	384	44	12.75	+	3.45	1.17e-11	3.69e-08
external encapsulating structure organization (GO:0045229)	386	44	12.82	+	3.43	1.36e-11	3.08e-08
movement in host environment (GO:0052126)	124	14	4.12	+	3.4	0.000148	0.0135
regulation of transforming growth factor beta receptor signaling pathway (GO:0017015)	125	14	4.15	+	3.37	0.000159	0.0141
positive regulation of cell-substrate adhesion (GO:0010811)	127	14	4.22	+	3.32	0.000185	0.0155
regulation of cellular response to transforming growth factor beta stimulus (GO:1903844)	128	14	4.25	+	3.29	0.0002	0.0163
regulation of osteoblast differentiation (GO:0045667)	120	13	3.99	+	3.26	0.000363	0.026
regulation of cell-substrate adhesion (GO:0010810)	218	23	7.24	+	3.18	3.56e-06	0.000661
mesenchymal cell differentiation (GO:0048762)	162	17	5.38	+	3.16	6.91e-05	0.00763
blood vessel morphogenesis (GO:0048514)	410	43	13.62	+	3.16	2.6e-10	3.16e-07
regeneration (GO:0031099)	163	17	5.41	+	3.14	7.4e-05	0.0078
regulation of phosphatidylinositol 3-kinase signaling (GO:0014066)	126	13	4.18	+	3.11	0.000556	0.0375
muscle cell development (GO:0055001)	146	15	4.85	+	3.09	0.000224	0.0172
osteoblast differentiation (GO:0001649)	129	13	4.28	+	3.03	0.00068	0.0443
positive regulation of epithelial cell migration (GO:0010634)	150	15	4.98	+	3.01	0.000293	0.0219
angiogenesis (GO:0001525)	318	31	10.56	+	2.94	3.69e-07	0.000104
regulation of cell shape (GO:0008360)	155	15	5.15	+	2.91	0.000404	0.0287
positive regulation of I-kappaB kinase/NF-kappaB signaling (GO:0043123)	187	18	6.21	+	2.9	0.000118	0.0114
striated muscle cell differentiation (GO:0051146)	191	18	6.34	+	2.84	0.000151	0.0134
ossification (GO:0001503)	267	25	8.87	+	2.82	9.37e-06	0.00145
regulation of cell morphogenesis (GO:0022604)	310	29	10.3	+	2.82	1.87e-06	0.00038
blood vessel development (GO:0001568)	492	46	16.34	+	2.82	1.85e-09	1.72e-06
vasculature development (GO:0001944)	514	48	17.07	+	2.81	8.43e-10	8.88e-07
muscle structure development (GO:0061061)	473	44	15.71	+	2.8	4.84e-09	3.83e-06
regulation of response to wounding (GO:1903034)	162	15	5.38	+	2.79	0.000618	0.0407
cell-cell junction organization (GO:0045216)	185	17	6.14	+	2.77	0.000299	0.0222
regulation of epithelial cell migration (GO:0010632)	229	21	7.61	+	2.76	6.28e-05	0.0072
cell junction assembly (GO:0034329)	276	25	9.17	+	2.73	1.58e-05	0.00222
respiratory tube development (GO:0030323)	177	16	5.88	+	2.72	0.000525	0.0363
gliogenesis (GO:0042063)	223	20	7.41	+	2.7	0.000123	0.0116
muscle organ development (GO:0007517)	283	25	9.4	+	2.66	2.32e-05	0.00309
positive regulation of cell motility (GO:2000147)	545	48	18.1	+	2.65	7.77e-09	5.34e-06
tissue morphogenesis (GO:0048729)	545	48	18.1	+	2.65	7.77e-09	5.12e-06
positive regulation of cell adhesion (GO:0045785)	438	38	14.55	+	2.61	4.32e-07	0.00012
positive regulation of cell migration (GO:0030335)	520	45	17.27	+	2.61	3.16e-08	1.39e-05
response to hypoxia (GO:0001666)	347	30	11.52	+	2.6	5.41e-06	0.00091
morphogenesis of an epithelium (GO:0002009)	441	38	14.65	+	2.59	4.66e-07	0.000125
cell adhesion (GO:0007155)	953	82	31.65	+	2.59	3.64e-14	5.76e-10
positive regulation of cellular component movement (GO:0051272)	558	48	18.53	+	2.59	1.16e-08	6.53e-06
protein folding (GO:0006457)	233	20	7.74	+	2.58	0.000212	0.0166
positive regulation of locomotion (GO:0040017)	560	48	18.6	+	2.58	1.25e-08	6.59e-06
biological adhesion (GO:0022610)	959	82	31.85	+	2.57	7.52e-14	5.94e-10
muscle cell differentiation (GO:0042692)	247	21	8.2	+	2.56	0.000168	0.0144
mesenchyme development (GO:0060485)	224	19	7.44	+	2.55	0.000346	0.0253
regulation of cell junction assembly (GO:1901888)	202	17	6.71	+	2.53	0.000755	0.0479
tube morphogenesis (GO:0035239)	654	55	21.72	+	2.53	1.7e-09	1.68e-06
response to decreased oxygen levels (GO:0036293)	361	30	11.99	+	2.5	1.36e-05	0.00193
transmembrane receptor protein tyrosine kinase signaling pathway (GO:0007169)	522	43	17.34	+	2.48	1.85e-07	6.1e-05
protein maturation (GO:0051604)	244	20	8.1	+	2.47	0.000539	0.0366
cell-cell adhesion (GO:0098609)	515	42	17.1	+	2.46	5.13e-07	0.000133
developmental growth (GO:0048589)	358	29	11.89	+	2.44	2.68e-05	0.00345
growth (GO:0040007)	361	29	11.99	+	2.42	3.02e-05	0.00373
response to oxygen levels (GO:0070482)	388	31	12.89	+	2.41	1.72e-05	0.00237
regulation of cell motility (GO:2000145)	954	76	31.68	+	2.4	1.21e-11	3.18e-08
tube development (GO:0035295)	856	68	28.43	+	2.39	1.91e-10	2.75e-07
regulation of cell migration (GO:0030334)	892	70	29.63	+	2.36	2.2e-10	2.89e-07
regulation of locomotion (GO:0040012)	997	78	33.11	+	2.36	1.56e-11	3.09e-08
regulation of cell adhesion (GO:0030155)	731	57	24.28	+	2.35	1.19e-08	6.49e-06
cell junction organization (GO:0034330)	502	39	16.67	+	2.34	2.85e-06	0.000543
regulation of MAP kinase activity (GO:0043405)	310	24	10.3	+	2.33	0.000239	0.0182
regulation of cellular response to growth factor stimulus (GO:0090287)	299	23	9.93	+	2.32	0.000349	0.0253
wound healing (GO:0042060)	444	34	14.75	+	2.31	1.7e-05	0.00236
regulation of cellular component movement (GO:0051270)	1032	79	34.27	+	2.3	3.33e-11	5.85e-08
positive regulation of cell projection organization (GO:0031346)	353	27	11.72	+	2.3	0.000161	0.0142
cellular response to growth factor stimulus (GO:0071363)	497	38	16.51	+	2.3	5.19e-06	0.000882
enzyme linked receptor protein signaling pathway (GO:0007167)	723	55	24.01	+	2.29	6.13e-08	2.36e-05
response to growth factor (GO:0070848)	526	40	17.47	+	2.29	4.54e-06	0.000816
axon guidance (GO:0007411)	277	21	9.2	+	2.28	0.000746	0.0478
negative regulation of locomotion (GO:0040013)	317	24	10.53	+	2.28	0.000467	0.0331
neuron projection guidance (GO:0097485)	278	21	9.23	+	2.27	0.000775	0.0488
response to wounding (GO:0009611)	543	41	18.03	+	2.27	3.57e-06	0.000657
circulatory system development (GO:0072359)	877	66	29.13	+	2.27	3.6e-09	2.99e-06
positive regulation of cell differentiation (GO:0045597)	840	63	27.9	+	2.26	1.03e-08	6.25e-06
post-translational protein modification (GO:0043687)	361	27	11.99	+	2.25	0.000196	0.0162
regulation of leukocyte cell-cell adhesion (GO:1903037)	327	24	10.86	+	2.21	0.000581	0.0387
regulated exocytosis (GO:0045055)	697	50	23.15	+	2.16	1.22e-06	0.000269
actin cytoskeleton organization (GO:0030036)	531	38	17.64	+	2.15	2.86e-05	0.00362
axon development (GO:0061564)	421	30	13.98	+	2.15	0.000198	0.0163
actin filament-based process (GO:0030029)	605	43	20.09	+	2.14	7.42e-06	0.00118
regulation of cell-cell adhesion (GO:0022407)	439	31	14.58	+	2.13	0.000165	0.0143
neutrophil degranulation (GO:0043312)	482	34	16.01	+	2.12	0.00011	0.0108
neutrophil mediated immunity (GO:0002446)	497	35	16.51	+	2.12	8.18e-05	0.00851
neutrophil activation (GO:0042119)	498	35	16.54	+	2.12	8.32e-05	0.0086
gland development (GO:0048732)	414	29	13.75	+	2.11	0.000313	0.023
neutrophil activation involved in immune response (GO:0002283)	488	34	16.21	+	2.1	0.000121	0.0115
granulocyte activation (GO:0036230)	503	35	16.71	+	2.1	9.16e-05	0.00923
regulation of cell projection organization (GO:0031344)	648	45	21.52	+	2.09	8.45e-06	0.00132
skeletal system development (GO:0001501)	479	33	15.91	+	2.07	0.000178	0.0151
positive regulation of MAPK cascade (GO:0043410)	525	36	17.44	+	2.06	8.41e-05	0.00863
cell morphogenesis (GO:0000902)	715	49	23.75	+	2.06	4.91e-06	0.000852
positive regulation of developmental process (GO:0051094)	1271	87	42.21	+	2.06	7.69e-10	8.68e-07
myeloid cell activation involved in immune response (GO:0002275)	528	36	17.54	+	2.05	0.000135	0.0124
regulation of plasma membrane bounded cell projection organization (GO:0120035)	631	43	20.96	+	2.05	1.96e-05	0.00264
cell morphogenesis involved in differentiation (GO:0000904)	559	38	18.57	+	2.05	7.68e-05	0.00804
regulation of neuron projection development (GO:0010975)	447	30	14.85	+	2.02	0.000518	0.0359
leukocyte degranulation (GO:0043299)	507	34	16.84	+	2.02	0.000269	0.0204
myeloid leukocyte mediated immunity (GO:0002444)	522	35	17.34	+	2.02	0.000202	0.0162
animal organ morphogenesis (GO:0009887)	956	64	31.75	+	2.02	3.67e-07	0.000105
anatomical structure formation involved in morphogenesis (GO:0048646)	883	59	29.33	+	2.01	1.02e-06	0.00023
supramolecular fiber organization (GO:0097435)	601	40	19.96	+	2	8.47e-05	0.00864
regulation of anatomical structure morphogenesis (GO:0022603)	967	64	32.12	+	1.99	4.55e-07	0.000124
myeloid leukocyte activation (GO:0002274)	590	39	19.6	+	1.99	0.000119	0.0114
chemotaxis (GO:0006935)	547	36	18.17	+	1.98	0.000188	0.0156
taxis (GO:0042330)	550	36	18.27	+	1.97	0.000202	0.0163
regulation of growth (GO:0040008)	661	43	21.95	+	1.96	7.12e-05	0.00766
exocytosis (GO:0006887)	785	51	26.07	+	1.96	1.29e-05	0.00189
regulation of protein serine/threonine kinase activity (GO:0071900)	493	32	16.37	+	1.95	0.000596	0.0394
anatomical structure morphogenesis (GO:0009653)	2158	139	71.67	+	1.94	1.05e-13	5.55e-10
tissue development (GO:0009888)	1729	111	57.42	+	1.93	7.14e-11	1.13e-07
export from cell (GO:0140352)	982	63	32.61	+	1.93	1.48e-06	0.000311
cell migration (GO:0016477)	968	62	32.15	+	1.93	1.94e-06	0.000388
cytokine-mediated signaling pathway (GO:0019221)	687	44	22.82	+	1.93	6.62e-05	0.00748
regulation of cell development (GO:0060284)	500	32	16.61	+	1.93	0.000683	0.0443
negative regulation of cell differentiation (GO:0045596)	644	41	21.39	+	1.92	0.000148	0.0133
secretion by cell (GO:0032940)	932	59	30.95	+	1.91	4.98e-06	0.000856
response to cytokine (GO:0034097)	1106	70	36.73	+	1.91	6.11e-07	0.000153
secretion (GO:0046903)	1047	66	34.77	+	1.9	1.79e-06	0.000367
regulation of MAPK cascade (GO:0043408)	707	44	23.48	+	1.87	0.000128	0.0118
cellular response to cytokine stimulus (GO:0071345)	1016	63	33.74	+	1.87	4.87e-06	0.000855
cell activation (GO:0001775)	1089	67	36.17	+	1.85	2.89e-06	0.000543
leukocyte activation involved in immune response (GO:0002366)	635	39	21.09	+	1.85	0.000493	0.0346
response to hormone (GO:0009725)	819	50	27.2	+	1.84	7.22e-05	0.00766
cell activation involved in immune response (GO:0002263)	639	39	21.22	+	1.84	0.000516	0.0359
positive regulation of intracellular signal transduction (GO:1902533)	1040	63	34.54	+	1.82	9.56e-06	0.00147
positive regulation of signal transduction (GO:0009967)	1584	95	52.61	+	1.81	6.89e-08	2.48e-05
positive regulation of cell population proliferation (GO:0008284)	939	56	31.19	+	1.8	4.49e-05	0.00538
localization of cell (GO:0051674)	1109	66	36.83	+	1.79	1.16e-05	0.00174
cell motility (GO:0048870)	1109	66	36.83	+	1.79	1.16e-05	0.00172
positive regulation of multicellular organismal process (GO:0051240)	1431	85	47.53	+	1.79	4.76e-07	0.000125
epithelium development (GO:0060429)	1113	66	36.96	+	1.79	1.2e-05	0.00178
locomotion (GO:0040011)	1345	79	44.67	+	1.77	2.44e-06	0.00047
regulation of cell differentiation (GO:0045595)	1586	93	52.67	+	1.77	2.34e-07	7.41e-05
positive regulation of signaling (GO:0023056)	1761	103	58.49	+	1.76	4.35e-08	1.81e-05
regulation of apoptotic process (GO:0042981)	1493	87	49.59	+	1.75	7.84e-07	0.000188
negative regulation of multicellular organismal process (GO:0051241)	1014	59	33.68	+	1.75	5.64e-05	0.00655
negative regulation of apoptotic process (GO:0043066)	895	52	29.72	+	1.75	0.000205	0.0162
regulation of programmed cell death (GO:0043067)	1532	89	50.88	+	1.75	7.18e-07	0.000175
negative regulation of programmed cell death (GO:0043069)	914	53	30.36	+	1.75	0.000165	0.0143
positive regulation of cellular component organization (GO:0051130)	1161	67	38.56	+	1.74	2.59e-05	0.00336
leukocyte mediated immunity (GO:0002443)	764	44	25.37	+	1.73	0.000708	0.0457
regulation of cell death (GO:0010941)	1668	96	55.4	+	1.73	3.06e-07	8.96e-05
positive regulation of cell communication (GO:0010647)	1755	101	58.29	+	1.73	1.32e-07	4.62e-05
leukocyte activation (GO:0045321)	939	54	31.19	+	1.73	0.000199	0.0163
positive regulation of phosphorus metabolic process (GO:0010562)	998	57	33.15	+	1.72	0.000148	0.0134
positive regulation of phosphate metabolic process (GO:0045937)	998	57	33.15	+	1.72	0.000148	0.0133
response to endogenous stimulus (GO:0009719)	1426	81	47.36	+	1.71	4.68e-06	0.000831
carbohydrate derivative metabolic process (GO:1901135)	1008	57	33.48	+	1.7	0.000163	0.0143
negative regulation of cell death (GO:0060548)	1008	57	33.48	+	1.7	0.000163	0.0142
embryo development (GO:0009790)	991	56	32.91	+	1.7	0.000203	0.0162
positive regulation of phosphorylation (GO:0042327)	921	52	30.59	+	1.7	0.000363	0.0261
immune effector process (GO:0002252)	939	53	31.19	+	1.7	0.000294	0.0219
regulation of developmental process (GO:0050793)	2461	138	81.73	+	1.69	2.11e-09	1.85e-06
cellular response to organic substance (GO:0071310)	2344	131	77.85	+	1.68	6.37e-09	4.8e-06
regulation of protein phosphorylation (GO:0001932)	1218	68	40.45	+	1.68	5.62e-05	0.00658
response to organic cyclic compound (GO:0014070)	900	50	29.89	+	1.67	0.000645	0.0423
regulation of multicellular organismal development (GO:2000026)	1332	74	44.24	+	1.67	2.93e-05	0.00365
regulation of cellular component organization (GO:0051128)	2390	131	79.38	+	1.65	1.82e-08	8.7e-06
cellular response to endogenous stimulus (GO:0071495)	1152	63	38.26	+	1.65	0.000204	0.0162
cell development (GO:0048468)	1646	90	54.67	+	1.65	6.58e-06	0.00107
positive regulation of gene expression (GO:0010628)	1169	63	38.82	+	1.62	0.000313	0.0231
regulation of phosphate metabolic process (GO:0019220)	1578	85	52.41	+	1.62	2.35e-05	0.00309
regulation of phosphorus metabolic process (GO:0051174)	1578	85	52.41	+	1.62	2.35e-05	0.00306
regulation of cell population proliferation (GO:0042127)	1654	89	54.93	+	1.62	1.34e-05	0.00193
regulation of phosphorylation (GO:0042325)	1391	74	46.2	+	1.6	0.000112	0.011
regulation of multicellular organismal process (GO:0051239)	2673	141	88.78	+	1.59	5.62e-08	2.22e-05
response to organic substance (GO:0010033)	3008	158	99.9	+	1.58	7.72e-09	5.55e-06
positive regulation of response to stimulus (GO:0048584)	2312	121	76.79	+	1.58	8.88e-07	0.000207
vesicle-mediated transport (GO:0016192)	1969	102	65.39	+	1.56	1.34e-05	0.00194
neurogenesis (GO:0022008)	1391	72	46.2	+	1.56	0.000289	0.0218
movement of cell or subcellular component (GO:0006928)	1596	82	53.01	+	1.55	0.000126	0.0117
animal organ development (GO:0048513)	3220	165	106.94	+	1.54	1.49e-08	7.35e-06
regulation of localization (GO:0032879)	2753	141	91.43	+	1.54	2.86e-07	8.7e-05
cellular response to chemical stimulus (GO:0070887)	2914	148	96.78	+	1.53	2.22e-07	7.17e-05
regulation of signal transduction (GO:0009966)	3128	157	103.89	+	1.51	1.56e-07	5.36e-05
regulation of signaling (GO:0023051)	3545	177	117.74	+	1.5	2.74e-08	1.24e-05
regulation of cell communication (GO:0010646)	3509	175	116.54	+	1.5	3.28e-08	1.4e-05
cell surface receptor signaling pathway (GO:0007166)	2495	124	82.86	+	1.5	8.27e-06	0.00131
response to external stimulus (GO:0009605)	2525	124	83.86	+	1.48	1.58e-05	0.00221
regulation of intracellular signal transduction (GO:1902531)	1839	89	61.08	+	1.46	0.000526	0.0361
system development (GO:0048731)	4330	207	143.81	+	1.44	2.46e-08	1.14e-05
cell differentiation (GO:0030154)	3575	170	118.73	+	1.43	1.15e-06	0.000257
cellular developmental process (GO:0048869)	3634	172	120.69	+	1.43	1.34e-06	0.000289
response to stress (GO:0006950)	3626	171	120.43	+	1.42	2.14e-06	0.000417
anatomical structure development (GO:0048856)	5330	247	177.02	+	1.4	7.84e-09	4.96e-06
regulation of response to stimulus (GO:0048583)	4306	199	143.01	+	1.39	6.85e-07	0.000169
multicellular organism development (GO:0007275)	4941	228	164.1	+	1.39	6.15e-08	2.32e-05
response to chemical (GO:0042221)	4381	200	145.5	+	1.37	1.64e-06	0.000342
regulation of catalytic activity (GO:0050790)	2433	111	80.8	+	1.37	0.00077	0.0487
positive regulation of cellular process (GO:0048522)	5741	261	190.67	+	1.37	1.06e-08	6.2e-06
developmental process (GO:0032502)	5797	260	192.53	+	1.35	5.09e-08	2.06e-05
positive regulation of biological process (GO:0048518)	6331	282	210.26	+	1.34	1.27e-08	6.47e-06
establishment of localization (GO:0051234)	4631	203	153.8	+	1.32	1.88e-05	0.00256
transport (GO:0006810)	4476	196	148.66	+	1.32	2.84e-05	0.00362
signal transduction (GO:0007165)	5227	221	173.6	+	1.27	7.14e-05	0.00762
localization (GO:0051179)	5831	245	193.66	+	1.27	2.89e-05	0.00363
signaling (GO:0023052)	5565	230	184.82	+	1.24	0.000201	0.0163
negative regulation of cellular process (GO:0048523)	4902	202	162.8	+	1.24	0.000744	0.0478
response to stimulus (GO:0050896)	8540	350	283.63	+	1.23	5.26e-07	0.000134
cell communication (GO:0007154)	5656	231	187.85	+	1.23	0.000362	0.0262
cellular response to stimulus (GO:0051716)	6807	275	226.07	+	1.22	0.000122	0.0116
multicellular organismal process (GO:0032501)	6926	273	230.03	+	1.19	0.000748	0.0477
cellular process (GO:0009987)	15495	565	514.62	+	1.1	5.95e-06	0.000979
biological_process (GO:0008150)	17851	627	592.87	+	1.06	7.03e-05	0.00766
cellular aromatic compound metabolic process (GO:0006725)	2937	67	97.54	-	0.69	0.000652	0.0426
Unclassified (UNCLASSIFIED)	2744	57	91.13	-	0.63	7.03e-05	0.00761
nucleic acid metabolic process (GO:0090304)	2217	46	73.63	-	0.62	0.000502	0.0351
chromosome organization (GO:0051276)	1064	15	35.34	-	0.42	0.000177	0.0151
cellular protein-containing complex assembly (GO:0034622)	867	12	28.79	-	0.42	0.000591	0.0393
RNA processing (GO:0006396)	930	11	30.89	-	0.36	6.18e-05	0.00713
detection of stimulus (GO:0051606)	721	7	23.95	-	0.29	9.78e-05	0.00979
mRNA processing (GO:0006397)	486	3	16.14	-	0.19	0.000213	0.0167
ribonucleoprotein complex biogenesis (GO:0022613)	462	2	15.34	-	0.13	5.05e-05	0.00595
sensory perception of chemical stimulus (GO:0007606)	543	2	18.03	-	0.11	5.81e-06	0.000967
detection of stimulus involved in sensory perception (GO:0050906)	557	2	18.5	-	0.11	4.09e-06	0.000744
sensory perception of smell (GO:0007608)	468	1	15.54	-	0.06	7.02e-06	0.00113
detection of chemical stimulus (GO:0009593)	522	1	17.34	-	0.06	9.97e-07	0.000229
detection of chemical stimulus involved in sensory perception of smell (GO:0050911)	441	0	14.65	-	< 0.01	8.17e-07	0.000193
detection of chemical stimulus involved in sensory perception (GO:0050907)	486	0	16.14	-	< 0.01	1.66e-07	5.6e-05
Module 12
Analysis Type:	PANTHER Overrepresentation Test (Released 20210224)
Annotation Version and Release Date:	GO Ontology database DOI: 10.5281/zenodo.4735677 Released 2021-05-01
Analyzed List:	upload_1 (Homo sapiens)
Reference List:	Homo sapiens (all genes in database)
Test Type:	FISHER
Correction:	FDR
GO biological process complete	Homo sapiens - REFLIST (20595)	upload_1 (355)	upload_1 (expected)	upload_1 (over/under)	upload_1 (fold Enrichment)	upload_1 (raw P-value)	upload_1 (FDR)
mRNA processing (GO:0006397)	486	29	8.38	+	3.46	1.83e-08	0.00029
RNA splicing (GO:0008380)	409	24	7.05	+	3.4	4.28e-07	0.00169
mRNA splicing, via spliceosome (GO:0000398)	303	17	5.22	+	3.25	3.61e-05	0.026
RNA splicing, via transesterification reactions with bulged adenosine as nucleophile (GO:0000377)	303	17	5.22	+	3.25	3.61e-05	0.0248
RNA splicing, via transesterification reactions (GO:0000375)	306	17	5.27	+	3.22	4.06e-05	0.0257
RNA processing (GO:0006396)	930	39	16.03	+	2.43	5.86e-07	0.00185
mRNA metabolic process (GO:0016071)	697	29	12.01	+	2.41	2.24e-05	0.0197
nucleic acid metabolic process (GO:0090304)	2217	64	38.21	+	1.67	4.74e-05	0.0288
cellular process (GO:0009987)	15495	223	267.09	-	0.83	3.24e-07	0.00171
response to stimulus (GO:0050896)	8540	102	147.21	-	0.69	8.93e-07	0.00176
cellular response to stimulus (GO:0051716)	6807	79	117.33	-	0.67	1.06e-05	0.012
localization (GO:0051179)	5831	65	100.51	-	0.65	1.71e-05	0.0159
signal transduction (GO:0007165)	5227	53	90.1	-	0.59	2.52e-06	0.00398
cell communication (GO:0007154)	5656	57	97.49	-	0.58	7e-07	0.00185
transport (GO:0006810)	4476	45	77.15	-	0.58	1.62e-05	0.016
establishment of localization (GO:0051234)	4631	46	79.83	-	0.58	8.17e-06	0.00993
regulation of response to stimulus (GO:0048583)	4306	42	74.22	-	0.57	1.18e-05	0.0125
signaling (GO:0023052)	5565	54	95.92	-	0.56	1.72e-07	0.00136
regulation of signal transduction (GO:0009966)	3128	27	53.92	-	0.5	2.48e-05	0.0196
regulation of localization (GO:0032879)	2753	22	47.45	-	0.46	2.46e-05	0.0205
regulation of cell communication (GO:0010646)	3509	28	60.49	-	0.46	9.61e-07	0.00169
regulation of signaling (GO:0023051)	3545	28	61.11	-	0.46	7.2e-07	0.00163
positive regulation of response to stimulus (GO:0048584)	2312	17	39.85	-	0.43	3.75e-05	0.0247
anatomical structure morphogenesis (GO:0009653)	2158	15	37.2	-	0.4	3.15e-05	0.0237
positive regulation of signal transduction (GO:0009967)	1584	9	27.3	-	0.33	6.72e-05	0.0379
positive regulation of cell communication (GO:0010647)	1755	9	30.25	-	0.3	7e-06	0.0101
positive regulation of signaling (GO:0023056)	1761	9	30.35	-	0.3	7.12e-06	0.00937
epithelium development (GO:0060429)	1113	4	19.18	-	0.21	6.21e-05	0.0364
Module 22
Analysis Type:	PANTHER Overrepresentation Test (Released 20210224)
Annotation Version and Release Date:	GO Ontology database DOI: 10.5281/zenodo.4735677 Released 2021-05-01
Analyzed List:	upload_1 (Homo sapiens)
Reference List:	Homo sapiens (all genes in database)
Test Type:	FISHER
Correction:	FDR
GO biological process complete	Homo sapiens - REFLIST (20595)	upload_1 (248)	upload_1 (expected)	upload_1 (over/under)	upload_1 (fold Enrichment)	upload_1 (raw P-value)	upload_1 (FDR)
SRP-dependent cotranslational protein targeting to membrane (GO:0006614)	96	66	1.16	+	57.09	7.65e-86	6.04e-82
cotranslational protein targeting to membrane (GO:0006613)	101	67	1.22	+	55.09	2.08e-86	3.29e-82
protein targeting to ER (GO:0045047)	112	66	1.35	+	48.94	1.69e-82	3.83e-79
viral transcription (GO:0019083)	116	66	1.4	+	47.25	1.01e-81	1.78e-78
establishment of protein localization to endoplasmic reticulum (GO:0072599)	116	66	1.4	+	47.25	1.01e-81	1.6e-78
nuclear-transcribed mRNA catabolic process, nonsense-mediated decay (GO:0000184)	120	68	1.45	+	47.06	3.41e-84	1.08e-80
cytoplasmic translation (GO:0002181)	122	69	1.47	+	46.97	1.97e-85	1.04e-81
positive regulation of intrinsic apoptotic signaling pathway by p53 class mediator (GO:1902255)	6	3	0.07	+	41.52	0.000133	0.016
translational initiation (GO:0006413)	143	71	1.72	+	41.23	7.4e-85	2.92e-81
protein localization to endoplasmic reticulum (GO:0070972)	143	67	1.72	+	38.91	1.48e-78	2.13e-75
negative regulation of ubiquitin protein ligase activity (GO:1904667)	13	6	0.16	+	38.33	6.37e-08	9.68e-06
viral gene expression (GO:0019080)	172	68	2.07	+	32.83	1.03e-75	1.25e-72
protein targeting to membrane (GO:0006612)	182	69	2.19	+	31.48	7.7e-76	1.01e-72
ribosomal large subunit assembly (GO:0000027)	28	10	0.34	+	29.66	1.67e-11	2.7e-09
nuclear-transcribed mRNA catabolic process (GO:0000956)	195	69	2.35	+	29.38	3.94e-74	4.15e-71
mRNA catabolic process (GO:0006402)	215	71	2.59	+	27.42	1.34e-74	1.52e-71
negative regulation of ubiquitin-protein transferase activity (GO:0051444)	20	6	0.24	+	24.91	5.04e-07	7.31e-05
RNA catabolic process (GO:0006401)	248	71	2.99	+	23.77	6.89e-71	6.05e-68
ribosomal large subunit biogenesis (GO:0042273)	72	20	0.87	+	23.07	5.83e-20	1.08e-17
formation of cytoplasmic translation initiation complex (GO:0001732)	16	4	0.19	+	20.76	8.16e-05	0.0101
tRNA 5'-end processing (GO:0099116)	16	4	0.19	+	20.76	8.16e-05	0.01
rRNA processing (GO:0006364)	262	63	3.15	+	19.97	1.57e-58	9.91e-56
establishment of protein localization to membrane (GO:0090150)	313	73	3.77	+	19.37	2e-67	1.67e-64
translation (GO:0006412)	387	90	4.66	+	19.31	3.46e-84	9.11e-81
rRNA metabolic process (GO:0016072)	272	63	3.28	+	19.23	1.19e-57	6.96e-55
ribosome assembly (GO:0042255)	62	14	0.75	+	18.75	2.82e-13	4.84e-11
protein targeting (GO:0006605)	322	72	3.88	+	18.57	2.56e-65	2.02e-62
positive regulation of signal transduction by p53 class mediator (GO:1901798)	27	6	0.33	+	18.45	2.26e-06	0.000313
peptide biosynthetic process (GO:0043043)	414	90	4.99	+	18.05	6.66e-82	1.32e-78
regulation of ubiquitin protein ligase activity (GO:1904666)	28	6	0.34	+	17.8	2.72e-06	0.000373
ribosome biogenesis (GO:0042254)	329	66	3.96	+	16.66	6.01e-57	3.28e-54
nucleobase-containing compound catabolic process (GO:0034655)	373	73	4.49	+	16.25	1.3e-62	9.75e-60
ncRNA 5'-end processing (GO:0034471)	21	4	0.25	+	15.82	0.000203	0.0236
maturation of LSU-rRNA (GO:0000470)	28	5	0.34	+	14.83	4.14e-05	0.00528
ribosomal small subunit biogenesis (GO:0042274)	73	13	0.88	+	14.79	2.82e-11	4.46e-09
establishment of protein localization to organelle (GO:0072594)	394	70	4.74	+	14.75	2.37e-57	1.34e-54
heterocycle catabolic process (GO:0046700)	417	73	5.02	+	14.54	1.55e-59	1.06e-56
RNA 5'-end processing (GO:0000966)	23	4	0.28	+	14.44	0.000277	0.0317
cellular nitrogen compound catabolic process (GO:0044270)	423	73	5.09	+	14.33	3.84e-59	2.53e-56
amide biosynthetic process (GO:0043604)	537	90	6.47	+	13.92	5.07e-73	4.72e-70
peptide metabolic process (GO:0006518)	544	91	6.55	+	13.89	7.69e-74	7.6e-71
aromatic compound catabolic process (GO:0019439)	438	73	5.27	+	13.84	3.54e-58	2.15e-55
negative regulation of ubiquitin-dependent protein catabolic process (GO:2000059)	49	8	0.59	+	13.56	3.59e-07	5.25e-05
ncRNA processing (GO:0034470)	436	71	5.25	+	13.52	7.14e-56	3.64e-53
viral process (GO:0016032)	444	70	5.35	+	13.09	3.47e-54	1.57e-51
organic cyclic compound catabolic process (GO:1901361)	466	73	5.61	+	13.01	1.84e-56	9.68e-54
ribonucleoprotein complex biogenesis (GO:0022613)	462	72	5.56	+	12.94	1.67e-55	8.25e-53
negative regulation of proteasomal ubiquitin-dependent protein catabolic process (GO:0032435)	35	5	0.42	+	11.86	0.000107	0.013
ncRNA metabolic process (GO:0034660)	521	73	6.27	+	11.64	2.26e-53	9.68e-51
protein localization to membrane (GO:0072657)	542	75	6.53	+	11.49	1.43e-54	6.66e-52
maturation of SSU-rRNA from tricistronic rRNA transcript (SSU-rRNA, 5.8S rRNA, LSU-rRNA) (GO:0000462)	37	5	0.45	+	11.22	0.000136	0.0163
negative regulation of proteolysis involved in cellular protein catabolic process (GO:1903051)	63	8	0.76	+	10.55	2e-06	0.00028
localization within membrane (GO:0051668)	615	76	7.41	+	10.26	4.42e-52	1.79e-49
regulation of ubiquitin-protein transferase activity (GO:0051438)	57	7	0.69	+	10.2	1.08e-05	0.00146
maturation of SSU-rRNA (GO:0030490)	50	6	0.6	+	9.97	5.27e-05	0.00661
mRNA metabolic process (GO:0016071)	697	82	8.39	+	9.77	5.55e-55	2.66e-52
cellular amide metabolic process (GO:0043603)	820	93	9.87	+	9.42	8.33e-62	5.98e-59
negative regulation of cellular protein catabolic process (GO:1903363)	74	8	0.89	+	8.98	5.99e-06	0.000816
negative regulation of proteasomal protein catabolic process (GO:1901799)	47	5	0.57	+	8.83	0.000377	0.0423
protein localization to organelle (GO:0033365)	742	76	8.93	+	8.51	1.11e-46	4.08e-44
ribonucleoprotein complex assembly (GO:0022618)	189	19	2.28	+	8.35	7.2e-12	1.2e-09
intracellular protein transport (GO:0006886)	781	77	9.4	+	8.19	3.11e-46	1.07e-43
negative regulation of protein ubiquitination (GO:0031397)	82	8	0.99	+	8.1	1.2e-05	0.00161
ribonucleoprotein complex subunit organization (GO:0071826)	196	19	2.36	+	8.05	1.29e-11	2.12e-09
translational elongation (GO:0006414)	127	12	1.53	+	7.85	1.08e-07	1.63e-05
positive regulation of translation (GO:0045727)	137	12	1.65	+	7.27	2.32e-07	3.46e-05
negative regulation of protein modification by small protein conjugation or removal (GO:1903321)	94	8	1.13	+	7.07	3e-05	0.00389
RNA processing (GO:0006396)	930	79	11.2	+	7.05	4.11e-43	1.33e-40
negative regulation of gene expression (GO:0010629)	999	82	12.03	+	6.82	7.58e-44	2.5e-41
cellular macromolecule catabolic process (GO:0044265)	925	75	11.14	+	6.73	1.84e-39	5.7e-37
positive regulation of cellular amide metabolic process (GO:0034250)	168	13	2.02	+	6.43	2.76e-07	4.07e-05
macromolecule catabolic process (GO:0009057)	1058	77	12.74	+	6.04	1.6e-37	4.44e-35
organonitrogen compound biosynthetic process (GO:1901566)	1379	98	16.61	+	5.9	3.53e-48	1.36e-45
mitochondrial gene expression (GO:0140053)	142	10	1.71	+	5.85	1.45e-05	0.00193
RNA metabolic process (GO:0016070)	1582	108	19.05	+	5.67	2.74e-52	1.14e-49
cellular nitrogen compound biosynthetic process (GO:0044271)	1553	104	18.7	+	5.56	2.75e-49	1.09e-46
negative regulation of protein catabolic process (GO:0042177)	121	8	1.46	+	5.49	0.000159	0.0187
protein transport (GO:0015031)	1300	83	15.65	+	5.3	9.74e-37	2.65e-34
cellular macromolecule biosynthetic process (GO:0034645)	1639	104	19.74	+	5.27	3.3e-47	1.24e-44
establishment of protein localization (GO:0045184)	1397	88	16.82	+	5.23	9e-39	2.74e-36
macromolecule biosynthetic process (GO:0009059)	1680	104	20.23	+	5.14	2.94e-46	1.03e-43
cellular protein localization (GO:0034613)	1470	89	17.7	+	5.03	5.55e-38	1.62e-35
regulation of ubiquitin-dependent protein catabolic process (GO:2000058)	166	10	2	+	5	5.12e-05	0.00647
cellular macromolecule localization (GO:0070727)	1480	89	17.82	+	4.99	9.18e-38	2.64e-35
tRNA processing (GO:0008033)	134	8	1.61	+	4.96	0.000306	0.0348
gene expression (GO:0010467)	2117	123	25.49	+	4.82	1.16e-53	5.08e-51
intracellular transport (GO:0046907)	1464	83	17.63	+	4.71	3.51e-33	8.68e-31
regulation of translation (GO:0006417)	415	23	5	+	4.6	3.05e-09	4.77e-07
nitrogen compound transport (GO:0071705)	1708	90	20.57	+	4.38	5.72e-34	1.43e-31
nucleic acid metabolic process (GO:0090304)	2217	116	26.7	+	4.35	1.77e-45	5.95e-43
regulation of cellular amide metabolic process (GO:0034248)	479	24	5.77	+	4.16	8.85e-09	1.36e-06
protein localization (GO:0008104)	2063	97	24.84	+	3.9	4.29e-33	1.04e-30
regulation of protein ubiquitination (GO:0031396)	213	10	2.56	+	3.9	0.000355	0.0401
posttranscriptional regulation of gene expression (GO:0010608)	581	27	7	+	3.86	4.59e-09	7.11e-07
organic substance catabolic process (GO:1901575)	1769	82	21.3	+	3.85	5.99e-27	1.35e-24
regulation of protein modification by small protein conjugation or removal (GO:1903320)	245	11	2.95	+	3.73	0.000262	0.0303
nucleobase-containing compound metabolic process (GO:0006139)	2705	121	32.57	+	3.71	4.78e-41	1.51e-38
cellular catabolic process (GO:0044248)	1812	81	21.82	+	3.71	1.4e-25	3.03e-23
organic substance transport (GO:0071702)	2079	92	25.03	+	3.67	3.34e-29	7.87e-27
negative regulation of cellular catabolic process (GO:0031330)	257	11	3.09	+	3.55	0.000387	0.0431
cellular biosynthetic process (GO:0044249)	2715	115	32.69	+	3.52	2.6e-36	6.96e-34
heterocycle metabolic process (GO:0046483)	2891	121	34.81	+	3.48	3.4e-38	1.02e-35
cellular nitrogen compound metabolic process (GO:0034641)	3395	141	40.88	+	3.45	2.6e-46	9.35e-44
macromolecule localization (GO:0033036)	2496	103	30.06	+	3.43	7.83e-31	1.87e-28
cellular aromatic compound metabolic process (GO:0006725)	2937	121	35.37	+	3.42	1.6e-37	4.51e-35
organic substance biosynthetic process (GO:1901576)	2803	115	33.75	+	3.41	4.95e-35	1.28e-32
biosynthetic process (GO:0009058)	2865	115	34.5	+	3.33	3.69e-34	9.41e-32
catabolic process (GO:0009056)	2096	83	25.24	+	3.29	6.62e-23	1.29e-20
organic cyclic compound metabolic process (GO:1901360)	3182	123	38.32	+	3.21	1.41e-35	3.7e-33
establishment of localization in cell (GO:0051649)	2335	89	28.12	+	3.17	1.18e-23	2.39e-21
negative regulation of macromolecule metabolic process (GO:0010605)	2880	101	34.68	+	2.91	1.25e-24	2.6e-22
cellular component biogenesis (GO:0044085)	2754	96	33.16	+	2.89	5.25e-23	1.04e-20
cellular localization (GO:0051641)	2985	99	35.94	+	2.75	2.84e-22	5.35e-20
negative regulation of metabolic process (GO:0009892)	3095	102	37.27	+	2.74	7.1e-23	1.37e-20
cellular protein metabolic process (GO:0044267)	3590	117	43.23	+	2.71	1.1e-26	2.41e-24
cellular protein-containing complex assembly (GO:0034622)	867	26	10.44	+	2.49	2.53e-05	0.00333
protein metabolic process (GO:0019538)	4203	120	50.61	+	2.37	1.78e-22	3.39e-20
cellular macromolecule metabolic process (GO:0044260)	4909	139	59.11	+	2.35	6.85e-27	1.53e-24
protein-containing complex subunit organization (GO:0043933)	1605	43	19.33	+	2.22	1.13e-06	0.000163
macromolecule metabolic process (GO:0043170)	6151	157	74.07	+	2.12	4.06e-27	9.44e-25
regulation of gene expression (GO:0010468)	4922	124	59.27	+	2.09	1.27e-18	2.34e-16
organonitrogen compound metabolic process (GO:1901564)	5246	128	63.17	+	2.03	3.97e-18	7.22e-16
protein-containing complex assembly (GO:0065003)	1358	33	16.35	+	2.02	0.000155	0.0185
nitrogen compound metabolic process (GO:0006807)	6886	164	82.92	+	1.98	2.14e-25	4.57e-23
establishment of localization (GO:0051234)	4631	110	55.77	+	1.97	3.64e-14	6.39e-12
transport (GO:0006810)	4476	105	53.9	+	1.95	6.36e-13	1.08e-10
cellular metabolic process (GO:0044237)	7542	175	90.82	+	1.93	5.2e-27	1.19e-24
primary metabolic process (GO:0044238)	7352	169	88.53	+	1.91	7.43e-25	1.57e-22
negative regulation of biological process (GO:0048519)	5501	124	66.24	+	1.87	1.02e-14	1.84e-12
organic substance metabolic process (GO:0071704)	7840	174	94.41	+	1.84	3.34e-24	6.86e-22
cellular component organization or biogenesis (GO:0071840)	6006	131	72.32	+	1.81	1.05e-14	1.86e-12
metabolic process (GO:0008152)	8313	178	100.1	+	1.78	4.28e-23	8.56e-21
regulation of macromolecule metabolic process (GO:0060255)	6340	133	76.34	+	1.74	1.42e-13	2.46e-11
localization (GO:0051179)	5831	121	70.22	+	1.72	1.39e-11	2.27e-09
regulation of metabolic process (GO:0019222)	6874	137	82.78	+	1.66	2.42e-12	4.07e-10
cellular process (GO:0009987)	15495	228	186.59	+	1.22	1.87e-11	2.98e-09
biological regulation (GO:0065007)	12568	180	151.34	+	1.19	0.000177	0.0207
biological_process (GO:0008150)	17851	238	214.96	+	1.11	1.72e-06	0.000244
signal transduction (GO:0007165)	5227	39	62.94	-	0.62	0.00039	0.0431
signaling (GO:0023052)	5565	40	67.01	-	0.6	6.82e-05	0.00849
cell communication (GO:0007154)	5656	40	68.11	-	0.59	3.94e-05	0.00506
Unclassified (UNCLASSIFIED)	2744	10	33.04	-	0.3	1.72e-06	0.000242
G protein-coupled receptor signaling pathway (GO:0007186)	1305	2	15.71	-	0.13	2.98e-05	0.00389
Module 14
Analysis Type:	PANTHER Overrepresentation Test (Released 20210224)
Annotation Version and Release Date:	GO Ontology database DOI: 10.5281/zenodo.4735677 Released 2021-05-01
Analyzed List:	upload_1 (Homo sapiens)
Reference List:	Homo sapiens (all genes in database)
Test Type:	FISHER
Correction:	FDR
GO biological process complete	Homo sapiens - REFLIST (20595)	upload_1 (908)	upload_1 (expected)	upload_1 (over/under)	upload_1 (fold Enrichment)	upload_1 (raw P-value)	upload_1 (FDR)
polysaccharide metabolic process (GO:0005976)	87	16	3.84	+	4.17	6.42e-06	0.00483
cellular polysaccharide metabolic process (GO:0044264)	83	15	3.66	+	4.1	1.49e-05	0.0102
cellular carbohydrate metabolic process (GO:0044262)	177	23	7.8	+	2.95	1.34e-05	0.00962
carbohydrate metabolic process (GO:0005975)	476	42	20.99	+	2	5.5e-05	0.0348
regulation of transcription by RNA polymerase II (GO:0006357)	2595	214	114.41	+	1.87	1.1e-18	1.74e-14
regulation of transcription, DNA-templated (GO:0006355)	3474	250	153.16	+	1.63	5.34e-15	4.22e-11
regulation of nucleic acid-templated transcription (GO:1903506)	3475	250	153.21	+	1.63	5.39e-15	2.84e-11
regulation of RNA biosynthetic process (GO:2001141)	3480	250	153.43	+	1.63	5.74e-15	2.27e-11
regulation of RNA metabolic process (GO:0051252)	3782	265	166.74	+	1.59	1.03e-14	3.26e-11
regulation of nucleobase-containing compound metabolic process (GO:0019219)	4049	275	178.51	+	1.54	9.34e-14	2.46e-10
regulation of cellular macromolecule biosynthetic process (GO:2000112)	3968	268	174.94	+	1.53	5.6e-13	1.11e-09
regulation of macromolecule biosynthetic process (GO:0010556)	3999	270	176.31	+	1.53	3.58e-13	8.08e-10
regulation of cellular biosynthetic process (GO:0031326)	4163	275	183.54	+	1.5	2.62e-12	4.14e-09
regulation of biosynthetic process (GO:0009889)	4226	278	186.32	+	1.49	2.6e-12	4.56e-09
regulation of gene expression (GO:0010468)	4922	295	217	+	1.36	1.09e-08	1.33e-05
regulation of primary metabolic process (GO:0080090)	5925	348	261.22	+	1.33	1.67e-09	2.4e-06
regulation of nitrogen compound metabolic process (GO:0051171)	5740	334	253.07	+	1.32	1.18e-08	1.34e-05
regulation of cellular metabolic process (GO:0031323)	6138	355	270.61	+	1.31	5.99e-09	7.89e-06
regulation of macromolecule metabolic process (GO:0060255)	6340	354	279.52	+	1.27	3.35e-07	0.000294
regulation of metabolic process (GO:0019222)	6874	382	303.06	+	1.26	1.04e-07	0.000109
immune system process (GO:0002376)	2903	80	127.99	-	0.63	2.32e-06	0.00193
immune response (GO:0006955)	2075	46	91.48	-	0.5	1.04e-07	0.000103
defense response (GO:0006952)	1426	26	62.87	-	0.41	1.59e-07	0.000147
defense response to other organism (GO:0098542)	1038	18	45.76	-	0.39	4.51e-06	0.00356
innate immune response (GO:0045087)	848	14	37.39	-	0.37	1.97e-05	0.013
regulation of immune effector process (GO:0002697)	435	4	19.18	-	0.21	6.26e-05	0.038
Module 21
Analysis Type:	PANTHER Overrepresentation Test (Released 20210224)
Annotation Version and Release Date:	GO Ontology database DOI: 10.5281/zenodo.4735677 Released 2021-05-01
Analyzed List:	upload_1 (Homo sapiens)
Reference List:	Homo sapiens (all genes in database)
Test Type:	FISHER
Correction:	FDR
GO biological process complete	Homo sapiens - REFLIST (20595)	upload_1 (273)	upload_1 (expected)	upload_1 (over/under)	upload_1 (fold Enrichment)	upload_1 (raw P-value)	upload_1 (FDR)
mRNA metabolic process (GO:0016071)	697	24	9.24	+	2.6	2.91e-05	0.0256
RNA metabolic process (GO:0016070)	1582	43	20.97	+	2.05	1.04e-05	0.0103
regulation of transcription by RNA polymerase II (GO:0006357)	2595	66	34.4	+	1.92	2.03e-07	0.000401
regulation of transcription, DNA-templated (GO:0006355)	3474	85	46.05	+	1.85	8.68e-09	6.86e-05
regulation of nucleic acid-templated transcription (GO:1903506)	3475	85	46.06	+	1.85	8.75e-09	4.61e-05
regulation of RNA biosynthetic process (GO:2001141)	3480	85	46.13	+	1.84	9.13e-09	3.61e-05
regulation of nucleobase-containing compound metabolic process (GO:0019219)	4049	97	53.67	+	1.81	1.42e-09	2.24e-05
regulation of RNA metabolic process (GO:0051252)	3782	90	50.13	+	1.8	1.03e-08	3.27e-05
nucleic acid metabolic process (GO:0090304)	2217	52	29.39	+	1.77	5.16e-05	0.0408
regulation of macromolecule biosynthetic process (GO:0010556)	3999	92	53.01	+	1.74	3.43e-08	9.03e-05
regulation of cellular macromolecule biosynthetic process (GO:2000112)	3968	91	52.6	+	1.73	4.92e-08	0.000111
regulation of cellular biosynthetic process (GO:0031326)	4163	92	55.18	+	1.67	2.99e-07	0.000472
regulation of biosynthetic process (GO:0009889)	4226	92	56.02	+	1.64	5.26e-07	0.000756
regulation of gene expression (GO:0010468)	4922	104	65.24	+	1.59	2.23e-07	0.000392
regulation of nitrogen compound metabolic process (GO:0051171)	5740	114	76.09	+	1.5	1.21e-06	0.00159
regulation of primary metabolic process (GO:0080090)	5925	114	78.54	+	1.45	5.88e-06	0.00619
regulation of macromolecule metabolic process (GO:0060255)	6340	121	84.04	+	1.44	3.42e-06	0.00415
regulation of cellular metabolic process (GO:0031323)	6138	117	81.36	+	1.44	5.54e-06	0.00625
regulation of metabolic process (GO:0019222)	6874	124	91.12	+	1.36	4.43e-05	0.0369
immune response (GO:0006955)	2075	8	27.51	-	0.29	1.47e-05	0.0137
Module 25
Analysis Type:	PANTHER Overrepresentation Test (Released 20210224)
Annotation Version and Release Date:	GO Ontology database DOI: 10.5281/zenodo.4735677 Released 2021-05-01
Analyzed List:	upload_1 (Homo sapiens)
Reference List:	Homo sapiens (all genes in database)
Test Type:	FISHER
Correction:	FDR
GO biological process complete	Homo sapiens - REFLIST (20595)	upload_1 (189)	upload_1 (expected)	upload_1 (over/under)	upload_1 (fold Enrichment)	upload_1 (raw P-value)	upload_1 (FDR)
dorsal aorta morphogenesis (GO:0035912)	8	3	0.07	+	40.86	0.000116	0.0218
lymphangiogenesis (GO:0001946)	13	4	0.12	+	33.53	1.44e-05	0.00473
dorsal aorta development (GO:0035907)	10	3	0.09	+	32.69	0.000198	0.0326
retina vasculature morphogenesis in camera-type eye (GO:0061299)	10	3	0.09	+	32.69	0.000198	0.0323
retina vasculature development in camera-type eye (GO:0061298)	17	4	0.16	+	25.64	3.51e-05	0.00957
glomerulus vasculature development (GO:0072012)	18	4	0.17	+	24.22	4.26e-05	0.0109
lymph vessel morphogenesis (GO:0036303)	18	4	0.17	+	24.22	4.26e-05	0.0107
lymph vessel development (GO:0001945)	24	5	0.22	+	22.7	5.87e-06	0.00238
branching involved in blood vessel morphogenesis (GO:0001569)	29	6	0.27	+	22.55	6.81e-07	0.00043
kidney vasculature development (GO:0061440)	20	4	0.18	+	21.79	6.1e-05	0.0136
renal system vasculature development (GO:0061437)	20	4	0.18	+	21.79	6.1e-05	0.0134
maintenance of blood-brain barrier (GO:0035633)	35	6	0.32	+	18.68	1.8e-06	0.000982
blood vessel endothelial cell migration (GO:0043534)	31	5	0.28	+	17.58	1.77e-05	0.0057
blood vessel remodeling (GO:0001974)	35	5	0.32	+	15.57	3e-05	0.00831
glomerulus development (GO:0032835)	52	7	0.48	+	14.67	1.05e-06	0.000594
peptide catabolic process (GO:0043171)	31	4	0.28	+	14.06	0.000278	0.0403
sprouting angiogenesis (GO:0002040)	59	7	0.54	+	12.93	2.28e-06	0.0012
mesenchyme morphogenesis (GO:0072132)	51	6	0.47	+	12.82	1.29e-05	0.00443
endocardial cushion development (GO:0003197)	44	5	0.4	+	12.38	8.13e-05	0.0157
endocrine process (GO:0050886)	50	5	0.46	+	10.9	0.000142	0.0252
artery morphogenesis (GO:0048844)	63	6	0.58	+	10.38	3.89e-05	0.0101
endothelium development (GO:0003158)	97	9	0.89	+	10.11	5.4e-07	0.000356
endothelial cell migration (GO:0043542)	69	6	0.63	+	9.48	6.25e-05	0.0133
vasculogenesis (GO:0001570)	71	6	0.65	+	9.21	7.25e-05	0.0149
endothelial cell differentiation (GO:0045446)	84	7	0.77	+	9.08	1.96e-05	0.00594
epithelial to mesenchymal transition (GO:0001837)	75	6	0.69	+	8.72	9.63e-05	0.0183
branching morphogenesis of an epithelial tube (GO:0048754)	132	10	1.21	+	8.26	7.17e-07	0.000436
angiogenesis (GO:0001525)	318	24	2.92	+	8.22	9.01e-15	2.85e-11
tissue migration (GO:0090130)	99	7	0.91	+	7.7	5.25e-05	0.012
transport across blood-brain barrier (GO:0150104)	86	6	0.79	+	7.6	0.000195	0.0324
vascular transport (GO:0010232)	87	6	0.8	+	7.52	0.000207	0.0333
positive regulation of angiogenesis (GO:0045766)	160	11	1.47	+	7.49	4.9e-07	0.000352
positive regulation of vasculature development (GO:1904018)	160	11	1.47	+	7.49	4.9e-07	0.000337
blood vessel morphogenesis (GO:0048514)	410	28	3.76	+	7.44	4.83e-16	1.91e-12
vasculature development (GO:0001944)	514	35	4.72	+	7.42	7.33e-20	1.16e-15
negative regulation of angiogenesis (GO:0016525)	103	7	0.95	+	7.41	6.65e-05	0.014
epithelial cell migration (GO:0010631)	89	6	0.82	+	7.35	0.000232	0.0363
artery development (GO:0060840)	89	6	0.82	+	7.35	0.000232	0.036
negative regulation of blood vessel morphogenesis (GO:2000181)	104	7	0.95	+	7.33	7.04e-05	0.0146
negative regulation of vasculature development (GO:1901343)	105	7	0.96	+	7.26	7.46e-05	0.0147
regulation of endothelial cell proliferation (GO:0001936)	135	9	1.24	+	7.26	6.96e-06	0.00262
epithelium migration (GO:0090132)	92	6	0.84	+	7.11	0.000275	0.0406
regulation of blood vessel endothelial cell migration (GO:0043535)	92	6	0.84	+	7.11	0.000275	0.0402
morphogenesis of a branching structure (GO:0001763)	169	11	1.55	+	7.09	8.16e-07	0.000478
blood vessel development (GO:0001568)	492	32	4.52	+	7.09	1.18e-17	9.31e-14
morphogenesis of a branching epithelium (GO:0061138)	160	10	1.47	+	6.81	3.68e-06	0.00171
regulation of angiogenesis (GO:0045765)	282	17	2.59	+	6.57	2.23e-09	2.72e-06
regulation of vasculature development (GO:1901342)	286	17	2.62	+	6.48	2.73e-09	3.08e-06
cardiac ventricle development (GO:0003231)	123	7	1.13	+	6.2	0.00019	0.0322
vascular process in circulatory system (GO:0003018)	251	14	2.3	+	6.08	1.52e-07	0.00012
nephron development (GO:0072006)	126	7	1.16	+	6.05	0.000218	0.0348
cellular response to transforming growth factor beta stimulus (GO:0071560)	153	8	1.4	+	5.7	0.000116	0.0215
extracellular matrix organization (GO:0030198)	383	20	3.51	+	5.69	8.65e-10	1.52e-06
extracellular structure organization (GO:0043062)	384	20	3.52	+	5.68	9.03e-10	1.43e-06
external encapsulating structure organization (GO:0045229)	386	20	3.54	+	5.65	9.84e-10	1.41e-06
response to transforming growth factor beta (GO:0071559)	160	8	1.47	+	5.45	0.000155	0.0273
tissue homeostasis (GO:0001894)	230	11	2.11	+	5.21	1.36e-05	0.00456
tube morphogenesis (GO:0035239)	654	31	6	+	5.17	1.45e-13	3.82e-10
regulation of endothelial cell migration (GO:0010594)	170	8	1.56	+	5.13	0.000231	0.0365
circulatory system development (GO:0072359)	877	41	8.05	+	5.09	1.36e-17	7.19e-14
heart morphogenesis (GO:0003007)	241	11	2.21	+	4.97	2.06e-05	0.00613
mesenchyme development (GO:0060485)	224	10	2.06	+	4.86	5.86e-05	0.0132
negative regulation of cell migration (GO:0030336)	270	12	2.48	+	4.84	1.11e-05	0.0039
ameboidal-type cell migration (GO:0001667)	181	8	1.66	+	4.82	0.000346	0.0483
circulatory system process (GO:0003013)	481	21	4.41	+	4.76	6.74e-09	6.26e-06
negative regulation of cell motility (GO:2000146)	285	12	2.62	+	4.59	1.86e-05	0.00589
epithelial tube morphogenesis (GO:0060562)	309	13	2.84	+	4.58	8.38e-06	0.00301
renal system development (GO:0072001)	291	12	2.67	+	4.49	2.27e-05	0.00652
negative regulation of cellular component movement (GO:0051271)	293	12	2.69	+	4.46	2.42e-05	0.00683
tube development (GO:0035295)	856	34	7.86	+	4.33	1.03e-12	2.33e-09
regulation of epithelial cell migration (GO:0010632)	229	9	2.1	+	4.28	0.000342	0.0482
negative regulation of locomotion (GO:0040013)	317	12	2.91	+	4.12	5.05e-05	0.0117
urogenital system development (GO:0001655)	324	12	2.97	+	4.04	6.18e-05	0.0134
blood circulation (GO:0008015)	390	14	3.58	+	3.91	2.1e-05	0.00614
multicellular organismal homeostasis (GO:0048871)	364	13	3.34	+	3.89	4.37e-05	0.0108
kidney development (GO:0001822)	282	10	2.59	+	3.86	0.000355	0.0493
morphogenesis of an epithelium (GO:0002009)	441	15	4.05	+	3.71	1.95e-05	0.00603
regulation of cell migration (GO:0030334)	892	30	8.19	+	3.66	1.24e-09	1.64e-06
tissue morphogenesis (GO:0048729)	545	18	5	+	3.6	4.14e-06	0.00182
anatomical structure formation involved in morphogenesis (GO:0048646)	883	29	8.1	+	3.58	4.07e-09	4.29e-06
regulation of cell motility (GO:2000145)	954	30	8.75	+	3.43	5.6e-09	5.53e-06
cellular response to growth factor stimulus (GO:0071363)	497	15	4.56	+	3.29	7.29e-05	0.0148
regulation of locomotion (GO:0040012)	997	30	9.15	+	3.28	1.48e-08	1.23e-05
regulation of cellular component movement (GO:0051270)	1032	31	9.47	+	3.27	8.52e-09	7.48e-06
positive regulation of cell migration (GO:0030335)	520	15	4.77	+	3.14	0.000119	0.0215
response to growth factor (GO:0070848)	526	15	4.83	+	3.11	0.000134	0.0241
positive regulation of cell motility (GO:2000147)	545	15	5	+	3	0.000195	0.0327
positive regulation of cellular component movement (GO:0051272)	558	15	5.12	+	2.93	0.000249	0.0375
positive regulation of locomotion (GO:0040017)	560	15	5.14	+	2.92	0.000258	0.0385
cell adhesion (GO:0007155)	953	25	8.75	+	2.86	3.03e-06	0.00154
biological adhesion (GO:0022610)	959	25	8.8	+	2.84	3.37e-06	0.00162
regulation of anatomical structure morphogenesis (GO:0022603)	967	25	8.87	+	2.82	3.89e-06	0.00176
epithelial cell differentiation (GO:0030855)	686	17	6.3	+	2.7	0.000245	0.0373
epithelium development (GO:0060429)	1113	27	10.21	+	2.64	4.87e-06	0.00203
cell migration (GO:0016477)	968	23	8.88	+	2.59	3.59e-05	0.00963
anatomical structure morphogenesis (GO:0009653)	2158	50	19.8	+	2.52	6.98e-10	1.38e-06
tissue development (GO:0009888)	1729	39	15.87	+	2.46	2.13e-07	0.000161
regulation of multicellular organismal development (GO:2000026)	1332	28	12.22	+	2.29	4.43e-05	0.0108
localization of cell (GO:0051674)	1109	23	10.18	+	2.26	0.000284	0.0408
cell motility (GO:0048870)	1109	23	10.18	+	2.26	0.000284	0.0404
locomotion (GO:0040011)	1345	27	12.34	+	2.19	0.000157	0.0273
system process (GO:0003008)	2057	40	18.88	+	2.12	7.71e-06	0.00283
regulation of multicellular organismal process (GO:0051239)	2673	45	24.53	+	1.83	4.95e-05	0.0117
cell surface receptor signaling pathway (GO:0007166)	2495	42	22.9	+	1.83	0.000117	0.0215
regulation of developmental process (GO:0050793)	2461	41	22.58	+	1.82	0.000172	0.0295
cellular developmental process (GO:0048869)	3634	60	33.35	+	1.8	3.17e-06	0.00157
cell differentiation (GO:0030154)	3575	59	32.81	+	1.8	4.4e-06	0.00188
animal organ development (GO:0048513)	3220	51	29.55	+	1.73	7.5e-05	0.0146
system development (GO:0048731)	4330	67	39.74	+	1.69	5.93e-06	0.00234
regulation of response to stimulus (GO:0048583)	4306	64	39.52	+	1.62	4.56e-05	0.0109
multicellular organism development (GO:0007275)	4941	70	45.34	+	1.54	7.4e-05	0.0148
anatomical structure development (GO:0048856)	5330	75	48.91	+	1.53	3.87e-05	0.0102
multicellular organismal process (GO:0032501)	6926	94	63.56	+	1.48	6.2e-06	0.00239
developmental process (GO:0032502)	5797	77	53.2	+	1.45	0.000238	0.0365
