# Supplementary material for: Identification of Gender-Specific Molecular Differences in Glioblastoma (GBM) and Low-Grade Glioma (LGG) by the Analysis of Large Transcriptomic and Epigenomic Datasets
Source: Front Oncol. 2021 Sep 21;11:699594. doi: 10.3389/fonc.2021.699594 (PMC8491982; doi:10.3389/fonc.2021.699594)
Supplement: Supplementary file 8 [file Table_7.xlsx]

## Sheet: Sheet1
MODULE 1
Analysis Type:	PANTHER Overrepresentation Test (Released 20210224)
Annotation Version and Release Date:	GO Ontology database DOI: 10.5281/zenodo.4735677 Released 2021-05-01
Analyzed List:	upload_1 (Homo sapiens)
Reference List:	Homo sapiens (all genes in database)
Test Type:	FISHER
Correction:	FDR
GO biological process complete	Homo sapiens - REFLIST (20595)	upload_1 (2056)	upload_1 (expected)	upload_1 (over/under)	upload_1 (fold Enrichment)	upload_1 (raw P-value)	upload_1 (FDR)
cellular response to leucine (GO:0071233)	10	7	1	+	7.01	0.000431	0.0249
response to leucine (GO:0043201)	13	8	1.3	+	6.16	0.000314	0.0197
interleukin-6-mediated signaling pathway (GO:0070102)	18	9	1.8	+	5.01	0.000424	0.0247
positive regulation of transcription by RNA polymerase I (GO:0045943)	23	11	2.3	+	4.79	0.000134	0.00936
regulation of translation in response to stress (GO:0043555)	20	9	2	+	4.51	0.000767	0.0405
regulation of transcription by RNA polymerase I (GO:0006356)	34	14	3.39	+	4.12	6.13e-05	0.00487
negative regulation of telomere maintenance (GO:0032205)	36	13	3.59	+	3.62	0.000317	0.0198
positive regulation of G1/S transition of mitotic cell cycle (GO:1900087)	34	12	3.39	+	3.54	0.000631	0.0343
positive regulation of telomere maintenance (GO:0032206)	51	17	5.09	+	3.34	9.06e-05	0.0066
regulation of telomere maintenance (GO:0032204)	81	27	8.09	+	3.34	8.92e-07	0.000108
regulation of telomere maintenance via telomere lengthening (GO:1904356)	62	19	6.19	+	3.07	9.11e-05	0.00661
regulation of telomere maintenance via telomerase (GO:0032210)	54	16	5.39	+	2.97	0.000436	0.025
endosome to lysosome transport (GO:0008333)	54	16	5.39	+	2.97	0.000436	0.0249
endosome organization (GO:0007032)	78	23	7.79	+	2.95	2.89e-05	0.00255
DNA duplex unwinding (GO:0032508)	105	30	10.48	+	2.86	3.24e-06	0.000343
phosphatidylinositol phosphate biosynthetic process (GO:0046854)	61	17	6.09	+	2.79	0.000529	0.0292
phosphatidylinositol biosynthetic process (GO:0006661)	144	40	14.38	+	2.78	1.74e-07	2.42e-05
protein import into nucleus (GO:0006606)	98	27	9.78	+	2.76	2.36e-05	0.00214
DNA geometric change (GO:0032392)	110	30	10.98	+	2.73	8.61e-06	0.000846
import into nucleus (GO:0051170)	117	30	11.68	+	2.57	3.2e-05	0.00275
vesicle targeting (GO:0006903)	94	24	9.38	+	2.56	0.000146	0.0101
positive regulation of mitotic cell cycle phase transition (GO:1901992)	84	21	8.39	+	2.5	0.000478	0.0268
cellular response to UV (GO:0034644)	91	22	9.08	+	2.42	0.00073	0.039
peptidyl-threonine modification (GO:0018210)	83	20	8.29	+	2.41	0.000922	0.0475
protein import (GO:0017038)	158	38	15.77	+	2.41	7.37e-06	0.000728
phosphatidylinositol metabolic process (GO:0046488)	181	43	18.07	+	2.38	2.99e-06	0.000322
regulation of proteasomal ubiquitin-dependent protein catabolic process (GO:0032434)	135	32	13.48	+	2.37	5.76e-05	0.00462
histone acetylation (GO:0016573)	110	26	10.98	+	2.37	0.00024	0.0153
peptidyl-lysine acetylation (GO:0018394)	119	28	11.88	+	2.36	0.000141	0.00977
positive regulation of cell cycle phase transition (GO:1901989)	107	25	10.68	+	2.34	0.000363	0.0219
internal peptidyl-lysine acetylation (GO:0018393)	116	27	11.58	+	2.33	0.000213	0.0139
protein acetylation (GO:0006473)	138	32	13.78	+	2.32	7.04e-05	0.0053
internal protein amino acid acetylation (GO:0006475)	118	27	11.78	+	2.29	0.000365	0.0219
macroautophagy (GO:0016236)	199	45	19.87	+	2.27	4.72e-06	0.000485
lysosomal transport (GO:0007041)	111	25	11.08	+	2.26	0.00075	0.0398
positive regulation of mitotic cell cycle (GO:0045931)	112	25	11.18	+	2.24	0.00079	0.0412
glycerophospholipid biosynthetic process (GO:0046474)	252	56	25.16	+	2.23	6.04e-07	7.71e-05
protein acylation (GO:0043543)	178	39	17.77	+	2.19	3.85e-05	0.00322
nucleocytoplasmic transport (GO:0006913)	261	57	26.06	+	2.19	5.89e-07	7.57e-05
phospholipid biosynthetic process (GO:0008654)	289	63	28.85	+	2.18	1.68e-07	2.35e-05
regulation of ubiquitin-dependent protein catabolic process (GO:2000058)	166	36	16.57	+	2.17	0.000101	0.00726
nuclear transport (GO:0051169)	264	57	26.36	+	2.16	1.05e-06	0.000125
protein localization to nucleus (GO:0034504)	168	36	16.77	+	2.15	0.000111	0.0079
vesicle organization (GO:0016050)	313	67	31.25	+	2.14	1.16e-07	1.63e-05
post-Golgi vesicle-mediated transport (GO:0006892)	136	29	13.58	+	2.14	0.000539	0.0296
endoplasmic reticulum to Golgi vesicle-mediated transport (GO:0006888)	197	42	19.67	+	2.14	3.37e-05	0.00288
glycerolipid biosynthetic process (GO:0045017)	272	57	27.15	+	2.1	2.4e-06	0.000264
establishment of vesicle localization (GO:0051650)	202	42	20.17	+	2.08	6.74e-05	0.00515
vacuolar transport (GO:0007034)	155	32	15.47	+	2.07	0.000459	0.026
regulation of macroautophagy (GO:0016241)	161	33	16.07	+	2.05	0.000383	0.0229
glycerophospholipid metabolic process (GO:0006650)	331	67	33.04	+	2.03	9.05e-07	0.000109
response to unfolded protein (GO:0006986)	168	34	16.77	+	2.03	0.000468	0.0263
peptidyl-serine phosphorylation (GO:0018105)	185	37	18.47	+	2	0.00035	0.0212
endosomal transport (GO:0016197)	235	47	23.46	+	2	4.04e-05	0.00336
covalent chromatin modification (GO:0016569)	367	73	36.64	+	1.99	3.8e-07	5.05e-05
nuclear export (GO:0051168)	166	33	16.57	+	1.99	0.000694	0.0373
histone modification (GO:0016570)	363	72	36.24	+	1.99	5.08e-07	6.64e-05
vesicle localization (GO:0051648)	212	42	21.16	+	1.98	0.000152	0.0102
regulation of proteasomal protein catabolic process (GO:0061136)	187	37	18.67	+	1.98	0.000377	0.0226
response to endoplasmic reticulum stress (GO:0034976)	260	51	25.96	+	1.96	3.65e-05	0.0031
Golgi vesicle transport (GO:0048193)	398	78	39.73	+	1.96	2.77e-07	3.78e-05
response to topologically incorrect protein (GO:0035966)	191	37	19.07	+	1.94	0.00046	0.026
peptidyl-serine modification (GO:0018209)	209	40	20.86	+	1.92	0.000346	0.0212
regulation of autophagy (GO:0010506)	331	63	33.04	+	1.91	1.16e-05	0.00112
protein-containing complex localization (GO:0031503)	259	49	25.86	+	1.9	0.000123	0.00864
ribosome biogenesis (GO:0042254)	329	62	32.84	+	1.89	1.63e-05	0.00152
positive regulation of DNA metabolic process (GO:0051054)	202	38	20.17	+	1.88	0.000646	0.0348
regulation of cellular protein catabolic process (GO:1903362)	256	48	25.56	+	1.88	0.000169	0.0112
phospholipid metabolic process (GO:0006644)	398	74	39.73	+	1.86	3.19e-06	0.000341
protein modification by small protein conjugation (GO:0032446)	822	152	82.06	+	1.85	2.39e-11	5.91e-09
regulation of proteolysis involved in cellular protein catabolic process (GO:1903050)	222	41	22.16	+	1.85	0.000712	0.0382
autophagy (GO:0006914)	309	57	30.85	+	1.85	6.72e-05	0.00518
process utilizing autophagic mechanism (GO:0061919)	309	57	30.85	+	1.85	6.72e-05	0.00515
protein dephosphorylation (GO:0006470)	212	39	21.16	+	1.84	0.000839	0.0436
proteolysis involved in cellular protein catabolic process (GO:0051603)	609	112	60.8	+	1.84	1.57e-08	2.43e-06
regulation of response to DNA damage stimulus (GO:2001020)	223	41	22.26	+	1.84	0.000732	0.039
protein ubiquitination (GO:0016567)	746	137	74.47	+	1.84	3.55e-10	7.8e-08
regulation of protein catabolic process (GO:0042176)	398	73	39.73	+	1.84	6.7e-06	0.00067
protein modification by small protein conjugation or removal (GO:0070647)	1035	189	103.32	+	1.83	1.6e-13	4.85e-11
ribonucleoprotein complex biogenesis (GO:0022613)	462	84	46.12	+	1.82	1.63e-06	0.000185
cellular protein catabolic process (GO:0044257)	644	117	64.29	+	1.82	1.23e-08	1.94e-06
protein polyubiquitination (GO:0000209)	325	59	32.44	+	1.82	6.85e-05	0.00521
regulation of DNA metabolic process (GO:0051052)	372	67	37.14	+	1.8	2.35e-05	0.00213
glycerolipid metabolic process (GO:0046486)	400	72	39.93	+	1.8	1.48e-05	0.0014
modification-dependent protein catabolic process (GO:0019941)	552	99	55.11	+	1.8	3.41e-07	4.61e-05
intracellular transport (GO:0046907)	1464	261	146.15	+	1.79	2.94e-17	1.14e-14
proteasomal protein catabolic process (GO:0010498)	361	64	36.04	+	1.78	5.44e-05	0.00441
regulation of transcription by RNA polymerase II (GO:0006357)	2595	459	259.06	+	1.77	1e-30	1.32e-27
regulation of catabolic process (GO:0009894)	1066	188	106.42	+	1.77	2.93e-12	7.99e-10
ubiquitin-dependent protein catabolic process (GO:0006511)	545	96	54.41	+	1.76	8.9e-07	0.000109
regulation of translation (GO:0006417)	415	73	41.43	+	1.76	2.1e-05	0.00192
establishment of organelle localization (GO:0051656)	398	70	39.73	+	1.76	2.99e-05	0.00262
modification-dependent macromolecule catabolic process (GO:0043632)	563	99	56.2	+	1.76	6.45e-07	8.09e-05
proteasome-mediated ubiquitin-dependent protein catabolic process (GO:0043161)	338	59	33.74	+	1.75	0.000189	0.0124
post-translational protein modification (GO:0043687)	361	63	36.04	+	1.75	0.000108	0.00766
peptidyl-lysine modification (GO:0018205)	305	53	30.45	+	1.74	0.000385	0.0229
regulation of cellular catabolic process (GO:0031329)	899	156	89.75	+	1.74	8.24e-10	1.67e-07
establishment of protein localization (GO:0045184)	1397	242	139.46	+	1.74	9.9e-15	3.33e-12
protein transport (GO:0015031)	1300	225	129.78	+	1.73	9.84e-14	3.05e-11
regulation of chromosome organization (GO:0033044)	290	50	28.95	+	1.73	0.000787	0.0412
protein catabolic process (GO:0030163)	697	120	69.58	+	1.72	1.11e-07	1.59e-05
positive regulation of cellular catabolic process (GO:0031331)	450	77	44.92	+	1.71	3.01e-05	0.00263
negative regulation of organelle organization (GO:0010639)	334	57	33.34	+	1.71	0.000349	0.0212
regulation of small GTPase mediated signal transduction (GO:0051056)	348	59	34.74	+	1.7	0.000326	0.0201
organelle localization (GO:0051640)	609	103	60.8	+	1.69	2.14e-06	0.000239
regulation of cellular amide metabolic process (GO:0034248)	479	81	47.82	+	1.69	2.68e-05	0.00239
growth (GO:0040007)	361	61	36.04	+	1.69	0.000296	0.0186
RNA processing (GO:0006396)	930	156	92.84	+	1.68	5.68e-09	9.65e-07
positive regulation of catabolic process (GO:0009896)	519	87	51.81	+	1.68	2.06e-05	0.00189
developmental growth (GO:0048589)	358	60	35.74	+	1.68	0.000389	0.023
regulation of cellular response to stress (GO:0080135)	692	115	69.08	+	1.66	9.97e-07	0.000119
posttranscriptional regulation of gene expression (GO:0010608)	581	96	58	+	1.66	1.21e-05	0.00117
transcription by RNA polymerase II (GO:0006366)	382	63	38.14	+	1.65	0.000426	0.0248
regulation of cellular macromolecule biosynthetic process (GO:2000112)	3968	653	396.13	+	1.65	3.65e-37	9.61e-34
regulation of macromolecule biosynthetic process (GO:0010556)	3999	658	399.22	+	1.65	1.36e-37	5.39e-34
cellular macromolecule catabolic process (GO:0044265)	925	151	92.34	+	1.64	6.11e-08	9.03e-06
ncRNA metabolic process (GO:0034660)	521	85	52.01	+	1.63	5.42e-05	0.00441
regulation of cellular biosynthetic process (GO:0031326)	4163	679	415.59	+	1.63	5.47e-38	2.88e-34
RNA metabolic process (GO:0016070)	1582	258	157.93	+	1.63	4.45e-13	1.28e-10
regulation of nucleobase-containing compound metabolic process (GO:0019219)	4049	659	404.21	+	1.63	2.57e-36	5.79e-33
regulation of RNA biosynthetic process (GO:2001141)	3480	566	347.41	+	1.63	5.3e-30	5.24e-27
regulation of transcription, DNA-templated (GO:0006355)	3474	565	346.81	+	1.63	5.02e-30	5.67e-27
regulation of nucleic acid-templated transcription (GO:1903506)	3475	565	346.91	+	1.63	5.18e-30	5.45e-27
mRNA processing (GO:0006397)	486	79	48.52	+	1.63	0.000107	0.00762
regulation of RNA metabolic process (GO:0051252)	3782	614	377.56	+	1.63	5.48e-33	7.88e-30
endomembrane system organization (GO:0010256)	530	86	52.91	+	1.63	6.17e-05	0.00488
transcription, DNA-templated (GO:0006351)	530	86	52.91	+	1.63	6.17e-05	0.00486
RNA biosynthetic process (GO:0032774)	543	88	54.21	+	1.62	5.57e-05	0.00449
nucleic acid-templated transcription (GO:0097659)	531	86	53.01	+	1.62	6.29e-05	0.00487
regulation of biosynthetic process (GO:0009889)	4226	684	421.88	+	1.62	2.64e-37	8.34e-34
RNA splicing (GO:0008380)	409	66	40.83	+	1.62	0.000487	0.0272
chromatin organization (GO:0006325)	703	113	70.18	+	1.61	5.29e-06	0.000539
ncRNA processing (GO:0034470)	436	70	43.53	+	1.61	0.000398	0.0234
intracellular protein transport (GO:0006886)	781	125	77.97	+	1.6	2.07e-06	0.000232
protein localization (GO:0008104)	2063	330	205.95	+	1.6	1.05e-15	3.67e-13
organophosphate biosynthetic process (GO:0090407)	552	88	55.11	+	1.6	8.51e-05	0.00623
nitrogen compound transport (GO:0071705)	1708	272	170.51	+	1.6	1.05e-12	2.91e-10
nucleic acid metabolic process (GO:0090304)	2217	353	221.32	+	1.59	1.55e-16	5.68e-14
regulation of cell cycle process (GO:0010564)	792	126	79.07	+	1.59	2.41e-06	0.000263
regulation of cell cycle phase transition (GO:1901987)	522	83	52.11	+	1.59	0.000135	0.00943
cellular response to DNA damage stimulus (GO:0006974)	793	126	79.17	+	1.59	2.46e-06	0.000266
DNA repair (GO:0006281)	531	84	53.01	+	1.58	0.000151	0.0102
peptidyl-amino acid modification (GO:0018193)	886	140	88.45	+	1.58	8.75e-07	0.000108
transmembrane receptor protein tyrosine kinase signaling pathway (GO:0007169)	522	82	52.11	+	1.57	0.000234	0.0149
regulation of mitotic cell cycle phase transition (GO:1901990)	434	68	43.33	+	1.57	0.000909	0.047
macromolecule modification (GO:0043412)	3211	500	320.55	+	1.56	2.7e-22	2.03e-19
cellular protein modification process (GO:0006464)	2985	464	297.99	+	1.56	2.14e-20	1.21e-17
protein modification process (GO:0036211)	2985	464	297.99	+	1.56	2.14e-20	1.17e-17
protein localization to organelle (GO:0033365)	742	115	74.07	+	1.55	2.02e-05	0.00187
protein phosphorylation (GO:0006468)	685	106	68.38	+	1.55	5.09e-05	0.00417
regulation of cell cycle (GO:0051726)	1164	180	116.2	+	1.55	8.27e-08	1.2e-05
nucleobase-containing compound metabolic process (GO:0006139)	2705	417	270.04	+	1.54	1.45e-17	5.73e-15
positive regulation of RNA metabolic process (GO:0051254)	1773	273	177	+	1.54	2.3e-11	5.76e-09
cellular protein localization (GO:0034613)	1470	226	146.75	+	1.54	1.95e-09	3.66e-07
positive regulation of organelle organization (GO:0010638)	605	93	60.4	+	1.54	0.000168	0.0112
positive regulation of nucleobase-containing compound metabolic process (GO:0045935)	1941	298	193.77	+	1.54	3.2e-12	8.58e-10
mRNA metabolic process (GO:0016071)	697	107	69.58	+	1.54	5.86e-05	0.00468
positive regulation of RNA biosynthetic process (GO:1902680)	1629	250	162.62	+	1.54	2.66e-10	6e-08
cellular macromolecule localization (GO:0070727)	1480	227	147.75	+	1.54	2.17e-09	4.03e-07
macromolecule catabolic process (GO:0009057)	1058	162	105.62	+	1.53	6.11e-07	7.73e-05
positive regulation of nucleic acid-templated transcription (GO:1903508)	1628	249	162.52	+	1.53	4.44e-10	9.49e-08
positive regulation of transcription, DNA-templated (GO:0045893)	1628	249	162.52	+	1.53	4.44e-10	9.37e-08
negative regulation of transcription by RNA polymerase II (GO:0000122)	906	138	90.45	+	1.53	5.7e-06	0.000577
chromosome organization (GO:0051276)	1064	162	106.22	+	1.53	8.44e-07	0.000105
cellular protein metabolic process (GO:0044267)	3590	544	358.39	+	1.52	4.35e-22	2.99e-19
cellular response to stress (GO:0033554)	1741	263	173.8	+	1.51	3.9e-10	8.44e-08
positive regulation of transcription by RNA polymerase II (GO:0045944)	1212	183	120.99	+	1.51	2.42e-07	3.32e-05
positive regulation of macromolecule biosynthetic process (GO:0010557)	1863	281	185.98	+	1.51	7.88e-11	1.86e-08
macromolecule localization (GO:0033036)	2496	376	249.18	+	1.51	2.1e-14	6.77e-12
phosphorylation (GO:0016310)	877	132	87.55	+	1.51	1.88e-05	0.00175
negative regulation of macromolecule biosynthetic process (GO:0010558)	1551	233	154.84	+	1.5	6.05e-09	1.02e-06
negative regulation of cellular macromolecule biosynthetic process (GO:2000113)	1540	231	153.74	+	1.5	8.81e-09	1.44e-06
regulation of gene expression (GO:0010468)	4922	737	491.36	+	1.5	1.28e-30	1.56e-27
negative regulation of cellular biosynthetic process (GO:0031327)	1610	241	160.73	+	1.5	4.91e-09	8.54e-07
negative regulation of nucleobase-containing compound metabolic process (GO:0045934)	1528	228	152.54	+	1.49	1.66e-08	2.55e-06
negative regulation of biosynthetic process (GO:0009890)	1643	245	164.02	+	1.49	4.18e-09	7.35e-07
regulation of cellular metabolic process (GO:0031323)	6138	913	612.76	+	1.49	4.22e-40	6.67e-36
heterocycle metabolic process (GO:0046483)	2891	429	288.61	+	1.49	1.46e-15	5.03e-13
positive regulation of cellular biosynthetic process (GO:0031328)	1969	291	196.57	+	1.48	2.72e-10	6.04e-08
lipid biosynthetic process (GO:0008610)	630	93	62.89	+	1.48	0.000597	0.0325
regulation of nitrogen compound metabolic process (GO:0051171)	5740	847	573.02	+	1.48	6.89e-35	1.09e-31
regulation of primary metabolic process (GO:0080090)	5925	873	591.49	+	1.48	4.23e-36	8.36e-33
cellular macromolecule biosynthetic process (GO:0034645)	1639	241	163.62	+	1.47	1.75e-08	2.66e-06
mitotic cell cycle process (GO:1903047)	675	99	67.39	+	1.47	0.00045	0.0256
phosphorus metabolic process (GO:0006793)	1835	269	183.19	+	1.47	3.25e-09	5.83e-07
negative regulation of RNA metabolic process (GO:0051253)	1408	206	140.56	+	1.47	3.44e-07	4.61e-05
positive regulation of biosynthetic process (GO:0009891)	2004	293	200.06	+	1.46	6.06e-10	1.26e-07
regulation of organelle organization (GO:0033043)	1208	176	120.59	+	1.46	3.34e-06	0.000352
negative regulation of nucleic acid-templated transcription (GO:1903507)	1299	189	129.68	+	1.46	1.43e-06	0.000165
phosphate-containing compound metabolic process (GO:0006796)	1808	263	180.49	+	1.46	8.61e-09	1.42e-06
DNA metabolic process (GO:0006259)	777	113	77.57	+	1.46	0.000269	0.017
cellular aromatic compound metabolic process (GO:0006725)	2937	427	293.2	+	1.46	3.6e-14	1.14e-11
negative regulation of RNA biosynthetic process (GO:1902679)	1301	189	129.88	+	1.46	1.8e-06	0.000203
cellular macromolecule metabolic process (GO:0044260)	4909	712	490.07	+	1.45	1.63e-25	1.43e-22
negative regulation of cellular component organization (GO:0051129)	724	105	72.28	+	1.45	0.000435	0.025
negative regulation of transcription, DNA-templated (GO:0045892)	1297	188	129.48	+	1.45	2.19e-06	0.000242
regulation of macromolecule metabolic process (GO:0060255)	6340	915	632.92	+	1.45	2.87e-35	5.05e-32
organophosphate metabolic process (GO:0019637)	894	129	89.25	+	1.45	0.000117	0.00823
macromolecule biosynthetic process (GO:0009059)	1680	242	167.71	+	1.44	7.92e-08	1.16e-05
mitotic cell cycle (GO:0000278)	750	108	74.87	+	1.44	0.00053	0.0292
regulation of cellular component biogenesis (GO:0044087)	974	140	97.23	+	1.44	7.19e-05	0.00539
regulation of metabolic process (GO:0019222)	6874	988	686.23	+	1.44	5.95e-39	4.7e-35
gene expression (GO:0010467)	2117	302	211.34	+	1.43	3.68e-09	6.54e-07
organic substance transport (GO:0071702)	2079	296	207.55	+	1.43	5.58e-09	9.58e-07
positive regulation of cellular component organization (GO:0051130)	1161	165	115.9	+	1.42	2.67e-05	0.0024
establishment of localization in cell (GO:0051649)	2335	330	233.1	+	1.42	1.19e-09	2.32e-07
cell cycle (GO:0007049)	1316	185	131.38	+	1.41	1.45e-05	0.00139
organic cyclic compound metabolic process (GO:1901360)	3182	447	317.66	+	1.41	8.88e-13	2.51e-10
negative regulation of nitrogen compound metabolic process (GO:0051172)	2453	344	244.88	+	1.4	1.08e-09	2.13e-07
cellular nitrogen compound metabolic process (GO:0034641)	3395	475	338.92	+	1.4	2.22e-13	6.61e-11
cellular localization (GO:0051641)	2985	417	297.99	+	1.4	1.46e-11	3.72e-09
nucleobase-containing compound biosynthetic process (GO:0034654)	975	136	97.33	+	1.4	0.000321	0.0199
cell cycle process (GO:0022402)	957	133	95.54	+	1.39	0.000429	0.0248
negative regulation of cellular metabolic process (GO:0031324)	2613	362	260.86	+	1.39	1.24e-09	2.4e-07
organelle organization (GO:0006996)	3567	493	356.09	+	1.38	3.97e-13	1.16e-10
cellular biosynthetic process (GO:0044249)	2715	375	271.04	+	1.38	7.91e-10	1.62e-07
cellular catabolic process (GO:0044248)	1812	250	180.89	+	1.38	1.1e-06	0.000129
positive regulation of cellular metabolic process (GO:0031325)	3314	456	330.84	+	1.38	9.17e-12	2.38e-09
heterocycle biosynthetic process (GO:0018130)	1049	144	104.72	+	1.38	0.000348	0.0212
positive regulation of nitrogen compound metabolic process (GO:0051173)	3123	426	311.77	+	1.37	1.78e-10	4.07e-08
protein metabolic process (GO:0019538)	4203	573	419.59	+	1.37	1.65e-14	5.43e-12
macromolecule metabolic process (GO:0043170)	6151	834	614.05	+	1.36	1.11e-22	8.81e-20
proteolysis (GO:0006508)	1306	177	130.38	+	1.36	0.000147	0.01
organic substance biosynthetic process (GO:1901576)	2803	378	279.82	+	1.35	9.56e-09	1.54e-06
organonitrogen compound catabolic process (GO:1901565)	1091	147	108.91	+	1.35	0.000642	0.0347
negative regulation of macromolecule metabolic process (GO:0010605)	2880	388	287.51	+	1.35	6.38e-09	1.06e-06
cellular metabolic process (GO:0044237)	7542	1006	752.92	+	1.34	2.53e-27	2.35e-24
biosynthetic process (GO:0009058)	2865	381	286.01	+	1.33	3.34e-08	4.98e-06
negative regulation of metabolic process (GO:0009892)	3095	410	308.97	+	1.33	1.18e-08	1.89e-06
regulation of intracellular signal transduction (GO:1902531)	1839	243	183.59	+	1.32	3.03e-05	0.00263
vesicle-mediated transport (GO:0016192)	1969	260	196.57	+	1.32	1.57e-05	0.00148
nitrogen compound metabolic process (GO:0006807)	6886	905	687.43	+	1.32	2.65e-21	1.61e-18
positive regulation of macromolecule metabolic process (GO:0010604)	3522	462	351.6	+	1.31	2.97e-09	5.4e-07
primary metabolic process (GO:0044238)	7352	964	733.95	+	1.31	4.4e-23	3.66e-20
positive regulation of metabolic process (GO:0009893)	3820	499	381.35	+	1.31	8.58e-10	1.72e-07
regulation of cellular component organization (GO:0051128)	2390	312	238.59	+	1.31	4.01e-06	0.00042
cellular nitrogen compound biosynthetic process (GO:0044271)	1553	202	155.04	+	1.3	0.000326	0.02
catabolic process (GO:0009056)	2096	269	209.24	+	1.29	6.97e-05	0.00527
organic substance metabolic process (GO:0071704)	7840	996	782.67	+	1.27	8.63e-20	4.55e-17
organonitrogen compound metabolic process (GO:1901564)	5246	666	523.71	+	1.27	2.49e-11	6.06e-09
metabolic process (GO:0008152)	8313	1042	829.89	+	1.26	2.88e-19	1.42e-16
regulation of protein metabolic process (GO:0051246)	2665	334	266.05	+	1.26	4.13e-05	0.00342
regulation of signal transduction (GO:0009966)	3128	392	312.27	+	1.26	6.58e-06	0.000662
regulation of cellular protein metabolic process (GO:0032268)	2501	313	249.67	+	1.25	8.44e-05	0.00621
negative regulation of cellular process (GO:0048523)	4902	613	489.37	+	1.25	2.91e-09	5.35e-07
cellular component biogenesis (GO:0044085)	2754	341	274.93	+	1.24	8.02e-05	0.00598
regulation of signaling (GO:0023051)	3545	431	353.9	+	1.22	3.06e-05	0.00264
positive regulation of cellular process (GO:0048522)	5741	697	573.12	+	1.22	1.4e-08	2.19e-06
regulation of cell communication (GO:0010646)	3509	426	350.3	+	1.22	3.73e-05	0.00314
cellular component organization or biogenesis (GO:0071840)	6006	723	599.58	+	1.21	2.16e-08	3.25e-06
negative regulation of biological process (GO:0048519)	5501	658	549.17	+	1.2	3.93e-07	5.18e-05
regulation of molecular function (GO:0065009)	3118	369	311.27	+	1.19	0.000958	0.049
regulation of cellular process (GO:0050794)	11351	1340	1133.17	+	1.18	1.05e-18	4.61e-16
positive regulation of biological process (GO:0048518)	6331	739	632.02	+	1.17	1.62e-06	0.000186
cellular component organization (GO:0016043)	5783	675	577.32	+	1.17	7.25e-06	0.000721
regulation of biological process (GO:0050789)	11898	1386	1187.78	+	1.17	1.28e-17	5.19e-15
establishment of localization (GO:0051234)	4631	539	462.31	+	1.17	0.000158	0.0106
transport (GO:0006810)	4476	519	446.84	+	1.16	0.000318	0.0198
biological regulation (GO:0065007)	12568	1455	1254.66	+	1.16	1.25e-18	5.35e-16
localization (GO:0051179)	5831	659	582.11	+	1.13	0.000413	0.0242
biological_process (GO:0008150)	17851	1923	1782.07	+	1.08	9.23e-22	6.08e-19
cellular process (GO:0009987)	15495	1615	1546.87	+	1.04	0.00077	0.0406
multicellular organismal process (GO:0032501)	6926	602	691.42	-	0.87	6.23e-05	0.00485
response to external stimulus (GO:0009605)	2525	196	252.07	-	0.78	0.000214	0.0138
response to biotic stimulus (GO:0009607)	1547	109	154.44	-	0.71	0.000156	0.0104
response to other organism (GO:0051707)	1425	97	142.26	-	0.68	8.37e-05	0.00621
response to external biotic stimulus (GO:0043207)	1426	97	142.36	-	0.68	8.38e-05	0.00619
immune response (GO:0006955)	2075	141	207.15	-	0.68	1.31e-06	0.000152
defense response to other organism (GO:0098542)	1038	67	103.62	-	0.65	0.000205	0.0135
defense response (GO:0006952)	1426	92	142.36	-	0.65	1.06e-05	0.00103
innate immune response (GO:0045087)	848	51	84.66	-	0.6	0.000145	0.00998
system process (GO:0003008)	2057	114	205.35	-	0.56	3.78e-12	9.96e-10
response to bacterium (GO:0009617)	721	37	71.98	-	0.51	1.48e-05	0.00141
inflammatory response (GO:0006954)	498	25	49.72	-	0.5	0.000272	0.0172
epidermis development (GO:0008544)	422	21	42.13	-	0.5	0.000778	0.0409
nervous system process (GO:0050877)	1416	70	141.36	-	0.5	6.56e-11	1.57e-08
Unclassified (UNCLASSIFIED)	2744	133	273.93	-	0.49	9.23e-22	5.83e-19
skin development (GO:0043588)	385	18	38.43	-	0.47	0.000595	0.0326
muscle system process (GO:0003012)	288	11	28.75	-	0.38	0.000502	0.0278
G protein-coupled receptor signaling pathway (GO:0007186)	1305	46	130.28	-	0.35	7.03e-17	2.65e-14
defense response to bacterium (GO:0042742)	350	12	34.94	-	0.34	2.71e-05	0.0024
epidermal cell differentiation (GO:0009913)	322	11	32.15	-	0.34	4.71e-05	0.00388
adaptive immune response (GO:0002250)	658	22	65.69	-	0.33	1.68e-09	3.2e-07
regulation of B cell activation (GO:0050864)	216	7	21.56	-	0.32	0.0009	0.0466
lymphocyte mediated immunity (GO:0002449)	259	7	25.86	-	0.27	3.71e-05	0.00314
sensory perception (GO:0007600)	979	25	97.73	-	0.26	1.13e-17	4.7e-15
immunoglobulin mediated immune response (GO:0016064)	201	5	20.07	-	0.25	0.000211	0.0138
cell chemotaxis (GO:0060326)	203	5	20.27	-	0.25	0.000218	0.014
B cell mediated immunity (GO:0019724)	205	5	20.47	-	0.24	0.000151	0.0102
regulation of reproductive process (GO:2000241)	171	4	17.07	-	0.23	0.000499	0.0278
keratinocyte differentiation (GO:0030216)	270	6	26.95	-	0.22	4.34e-06	0.000448
antimicrobial humoral response (GO:0019730)	154	3	15.37	-	0.2	0.000413	0.0243
cell killing (GO:0001906)	126	2	12.58	-	0.16	0.000953	0.0489
regulation of humoral immune response (GO:0002920)	142	2	14.18	-	0.14	0.000216	0.014
detection of stimulus (GO:0051606)	721	10	71.98	-	0.14	5.21e-19	2.5e-16
keratinization (GO:0031424)	227	3	22.66	-	0.13	1.3e-06	0.000152
humoral immune response (GO:0006959)	386	5	38.53	-	0.13	1.02e-10	2.37e-08
sensory perception of smell (GO:0007608)	468	3	46.72	-	0.06	8.85e-16	3.18e-13
humoral immune response mediated by circulating immunoglobulin (GO:0002455)	165	1	16.47	-	0.06	4.17e-06	0.000434
sensory perception of chemical stimulus (GO:0007606)	543	3	54.21	-	0.06	6.62e-19	3.08e-16
detection of stimulus involved in sensory perception (GO:0050906)	557	3	55.61	-	0.05	1.99e-19	1.02e-16
complement activation, classical pathway (GO:0006958)	161	0	16.07	-	< 0.01	5.1e-07	6.61e-05
complement activation (GO:0006956)	177	0	17.67	-	< 0.01	9.48e-08	1.36e-05
phagocytosis, recognition (GO:0006910)	106	0	10.58	-	< 0.01	6.23e-05	0.00487
phospholipase C-activating G protein-coupled receptor signaling pathway (GO:0007200)	100	0	9.98	-	< 0.01	0.000147	0.01
peptide cross-linking (GO:0018149)	102	0	10.18	-	< 0.01	9.37e-05	0.00676
detection of chemical stimulus involved in sensory perception of smell (GO:0050911)	441	0	44.03	-	< 0.01	8.35e-19	3.77e-16
detection of chemical stimulus involved in sensory perception (GO:0050907)	486	0	48.52	-	< 0.01	8.24e-21	4.82e-18
detection of chemical stimulus (GO:0009593)	522	0	52.11	-	< 0.01	3.14e-22	2.25e-19
MODULE 2
Analysis Type:	PANTHER Overrepresentation Test (Released 20210224)
Annotation Version and Release Date:	GO Ontology database DOI: 10.5281/zenodo.4735677 Released 2021-05-01
Analyzed List:	upload_1 (Homo sapiens)
Reference List:	Homo sapiens (all genes in database)
Test Type:	FISHER
Correction:	FDR
GO biological process complete	Homo sapiens - REFLIST (20595)	upload_1 (1670)	upload_1 (expected)	upload_1 (over/under)	upload_1 (fold Enrichment)	upload_1 (raw P-value)	upload_1 (FDR)
mitochondrial translational termination (GO:0070126)	89	21	7.22	+	2.91	6.08e-05	0.02
mitochondrial translational elongation (GO:0070125)	88	20	7.14	+	2.8	0.00014	0.0381
translational termination (GO:0006415)	97	22	7.87	+	2.8	6.81e-05	0.0207
cellular protein complex disassembly (GO:0043624)	138	31	11.19	+	2.77	4.73e-06	0.00299
cilium movement (GO:0003341)	147	28	11.92	+	2.35	0.000128	0.0356
protein-containing complex disassembly (GO:0032984)	228	41	18.49	+	2.22	1.24e-05	0.00561
RNA splicing (GO:0008380)	409	66	33.16	+	1.99	1.43e-06	0.00119
microtubule-based movement (GO:0007018)	354	57	28.71	+	1.99	6.77e-06	0.00369
mRNA splicing, via spliceosome (GO:0000398)	303	46	24.57	+	1.87	0.000193	0.0491
RNA splicing, via transesterification reactions with bulged adenosine as nucleophile (GO:0000377)	303	46	24.57	+	1.87	0.000193	0.0483
cilium organization (GO:0044782)	408	60	33.08	+	1.81	5.55e-05	0.0191
cellular component disassembly (GO:0022411)	409	59	33.16	+	1.78	8.37e-05	0.0241
mRNA processing (GO:0006397)	486	70	39.41	+	1.78	1.92e-05	0.00818
microtubule-based process (GO:0007017)	806	102	65.36	+	1.56	3.61e-05	0.0139
organelle assembly (GO:0070925)	796	100	64.55	+	1.55	5.64e-05	0.019
response to stimulus (GO:0050896)	8540	597	692.49	-	0.86	4.62e-06	0.00304
cellular response to stimulus (GO:0051716)	6807	473	551.96	-	0.86	6.64e-05	0.021
signal transduction (GO:0007165)	5227	337	423.85	-	0.8	1.62e-06	0.00128
cell communication (GO:0007154)	5656	359	458.63	-	0.78	8.07e-08	9.81e-05
signaling (GO:0023052)	5565	353	451.25	-	0.78	9.59e-08	0.000108
response to chemical (GO:0042221)	4381	270	355.24	-	0.76	4.51e-07	0.00042
response to external stimulus (GO:0009605)	2525	145	204.75	-	0.71	7.76e-06	0.00372
biological process involved in interspecies interaction between organisms (GO:0044419)	1593	86	129.17	-	0.67	6.19e-05	0.02
response to biotic stimulus (GO:0009607)	1547	80	125.44	-	0.64	1.99e-05	0.00829
regulation of immune system process (GO:0002682)	1717	88	139.23	-	0.63	3.73e-06	0.00268
immune system process (GO:0002376)	2903	144	235.4	-	0.61	4.82e-11	1.09e-07
response to other organism (GO:0051707)	1425	70	115.55	-	0.61	7.17e-06	0.00378
response to external biotic stimulus (GO:0043207)	1426	70	115.63	-	0.61	7.19e-06	0.00367
regulation of response to external stimulus (GO:0032101)	1199	58	97.22	-	0.6	2.64e-05	0.0107
regulation of defense response (GO:0031347)	852	39	69.09	-	0.56	0.000156	0.0412
G protein-coupled receptor signaling pathway (GO:0007186)	1305	58	105.82	-	0.55	7.06e-07	0.00062
defense response to other organism (GO:0098542)	1038	46	84.17	-	0.55	1.1e-05	0.00513
immune response (GO:0006955)	2075	89	168.26	-	0.53	1.63e-11	4.3e-08
defense response (GO:0006952)	1426	61	115.63	-	0.53	4.2e-08	6.04e-05
response to bacterium (GO:0009617)	721	30	58.46	-	0.51	7.47e-05	0.0219
regulation of immune response (GO:0050776)	1183	49	95.93	-	0.51	2.62e-07	0.000259
innate immune response (GO:0045087)	848	35	68.76	-	0.51	1.51e-05	0.00665
regulation of cell activation (GO:0050865)	664	27	53.84	-	0.5	0.000124	0.035
regulation of leukocyte activation (GO:0002694)	622	25	50.44	-	0.5	0.000143	0.0382
positive regulation of immune system process (GO:0002684)	1069	40	86.68	-	0.46	4.4e-08	5.8e-05
activation of immune response (GO:0002253)	530	18	42.98	-	0.42	3.64e-05	0.0137
positive regulation of immune response (GO:0050778)	747	24	60.57	-	0.4	2.14e-07	0.000225
positive regulation of leukocyte activation (GO:0002696)	429	13	34.79	-	0.37	7.43e-05	0.0222
positive regulation of cell activation (GO:0050867)	440	13	35.68	-	0.36	4.17e-05	0.0146
inflammatory response (GO:0006954)	498	14	40.38	-	0.35	5.41e-06	0.00329
detection of stimulus (GO:0051606)	721	20	58.46	-	0.34	2.2e-08	3.47e-05
leukocyte migration (GO:0050900)	379	10	30.73	-	0.33	3.81e-05	0.014
defense response to bacterium (GO:0042742)	350	9	28.38	-	0.32	6.76e-05	0.0209
regulation of immune effector process (GO:0002697)	435	11	35.27	-	0.31	6.61e-06	0.00373
humoral immune response (GO:0006959)	386	9	31.3	-	0.29	7.56e-06	0.00373
adaptive immune response based on somatic recombination of immune receptors built from immunoglobulin superfamily domains (GO:0002460)	269	6	21.81	-	0.28	0.00019	0.0492
detection of stimulus involved in sensory perception (GO:0050906)	557	10	45.17	-	0.22	1.22e-09	2.14e-06
sensory perception of chemical stimulus (GO:0007606)	543	9	44.03	-	0.2	6.98e-10	1.38e-06
adaptive immune response (GO:0002250)	658	8	53.36	-	0.15	6.93e-14	3.65e-10
immunoglobulin mediated immune response (GO:0016064)	201	2	16.3	-	0.12	3.97e-05	0.0143
B cell mediated immunity (GO:0019724)	205	2	16.62	-	0.12	2.69e-05	0.0106
detection of chemical stimulus (GO:0009593)	522	4	42.33	-	0.09	2.64e-13	1.04e-09
detection of chemical stimulus involved in sensory perception (GO:0050907)	486	3	39.41	-	0.08	4.33e-13	1.37e-09
sensory perception of smell (GO:0007608)	468	1	37.95	-	0.03	5.83e-15	4.61e-11
complement activation, classical pathway (GO:0006958)	161	0	13.06	-	< 0.01	6.39e-06	0.00374
complement activation (GO:0006956)	177	0	14.35	-	< 0.01	1.93e-06	0.00145
humoral immune response mediated by circulating immunoglobulin (GO:0002455)	165	0	13.38	-	< 0.01	4.19e-06	0.00288
detection of chemical stimulus involved in sensory perception of smell (GO:0050911)	441	0	35.76	-	< 0.01	1.3e-15	2.05e-11
MODULE 3
Analysis Type:	PANTHER Overrepresentation Test (Released 20210224)
Annotation Version and Release Date:	GO Ontology database DOI: 10.5281/zenodo.4735677 Released 2021-05-01
Analyzed List:	upload_1 (Homo sapiens)
Reference List:	Homo sapiens (all genes in database)
Test Type:	FISHER
Correction:	FDR
GO biological process complete	Homo sapiens - REFLIST (20595)	upload_1 (1203)	upload_1 (expected)	upload_1 (over/under)	upload_1 (fold Enrichment)	upload_1 (raw P-value)	upload_1 (FDR)
nuclear cell cycle DNA replication initiation (GO:1902315)	6	5	0.35	+	14.27	0.000177	0.0181
cell cycle DNA replication initiation (GO:1902292)	6	5	0.35	+	14.27	0.000177	0.018
mitotic DNA replication initiation (GO:1902975)	6	5	0.35	+	14.27	0.000177	0.0179
pre-replicative complex assembly involved in cell cycle DNA replication (GO:1902299)	8	5	0.47	+	10.7	0.00045	0.0385
pre-replicative complex assembly involved in nuclear cell cycle DNA replication (GO:0006267)	8	5	0.47	+	10.7	0.00045	0.0382
double-strand break repair via break-induced replication (GO:0000727)	12	7	0.7	+	9.99	4.29e-05	0.00561
DNA strand elongation involved in DNA replication (GO:0006271)	19	9	1.11	+	8.11	1.23e-05	0.00183
mitotic DNA replication (GO:1902969)	13	6	0.76	+	7.9	0.000406	0.0355
regulation of mitotic cell cycle spindle assembly checkpoint (GO:0090266)	17	7	0.99	+	7.05	0.000231	0.0219
regulation of spindle checkpoint (GO:0090231)	17	7	0.99	+	7.05	0.000231	0.0218
regulation of mitotic spindle checkpoint (GO:1903504)	17	7	0.99	+	7.05	0.000231	0.0216
DNA replication initiation (GO:0006270)	43	17	2.51	+	6.77	1.48e-08	6.15e-06
DNA strand elongation (GO:0022616)	24	9	1.4	+	6.42	5.33e-05	0.00674
regulation of transcription involved in G1/S transition of mitotic cell cycle (GO:0000083)	34	12	1.99	+	6.04	5.12e-06	0.00093
nuclear DNA replication (GO:0033260)	54	16	3.15	+	5.07	9.86e-07	0.000226
central nervous system projection neuron axonogenesis (GO:0021952)	27	8	1.58	+	5.07	0.00052	0.0419
cell cycle DNA replication (GO:0044786)	55	16	3.21	+	4.98	1.21e-06	0.000255
regulation of cell cycle checkpoint (GO:1901976)	35	10	2.04	+	4.89	0.000137	0.0147
base-excision repair, gap-filling (GO:0006287)	35	10	2.04	+	4.89	0.000137	0.0146
somatic diversification of immune receptors via germline recombination within a single locus (GO:0002562)	32	9	1.87	+	4.81	0.000325	0.0292
somatic cell DNA recombination (GO:0016444)	32	9	1.87	+	4.81	0.000325	0.029
G1/S transition of mitotic cell cycle (GO:0000082)	102	22	5.96	+	3.69	1.08e-06	0.000238
regulation of mitotic metaphase/anaphase transition (GO:0030071)	61	13	3.56	+	3.65	0.000186	0.0185
cell cycle G1/S phase transition (GO:0044843)	104	22	6.07	+	3.62	1.44e-06	0.000298
postreplication repair (GO:0006301)	52	11	3.04	+	3.62	0.000603	0.0477
DNA damage response, signal transduction by p53 class mediator resulting in cell cycle arrest (GO:0006977)	58	12	3.39	+	3.54	0.000411	0.0357
double-strand break repair via nonhomologous end joining (GO:0006303)	63	13	3.68	+	3.53	0.000245	0.0227
intrinsic apoptotic signaling pathway in response to DNA damage (GO:0008630)	68	14	3.97	+	3.52	0.000146	0.0154
base-excision repair (GO:0006284)	59	12	3.45	+	3.48	0.000471	0.0396
regulation of metaphase/anaphase transition of cell cycle (GO:1902099)	64	13	3.74	+	3.48	0.00028	0.0253
mitotic G1 DNA damage checkpoint signaling (GO:0031571)	70	14	4.09	+	3.42	0.000191	0.0188
mitotic G1/S transition checkpoint signaling (GO:0044819)	71	14	4.15	+	3.38	0.000217	0.021
regulation of mitotic sister chromatid separation (GO:0010965)	66	13	3.86	+	3.37	0.000363	0.0321
regulation of sister chromatid segregation (GO:0033045)	73	14	4.26	+	3.28	0.000278	0.0253
DNA replication (GO:0006260)	273	51	15.95	+	3.2	1.23e-11	2.44e-08
DNA integrity checkpoint signaling (GO:0031570)	150	28	8.76	+	3.2	5.23e-07	0.000127
double-strand break repair (GO:0006302)	204	38	11.92	+	3.19	5.44e-09	2.86e-06
telomere maintenance (GO:0000723)	99	18	5.78	+	3.11	7.31e-05	0.00882
mitotic cell cycle phase transition (GO:0044772)	262	47	15.3	+	3.07	2.59e-10	2.56e-07
mitotic DNA integrity checkpoint signaling (GO:0044774)	123	22	7.18	+	3.06	1.52e-05	0.0022
regulation of cytokinesis (GO:0032465)	90	16	5.26	+	3.04	0.000226	0.0215
cell cycle checkpoint signaling (GO:0000075)	188	33	10.98	+	3.01	1.84e-07	5.01e-05
recombinational repair (GO:0000725)	103	18	6.02	+	2.99	0.000114	0.0124
telomere organization (GO:0032200)	103	18	6.02	+	2.99	0.000114	0.0123
cell cycle phase transition (GO:0044770)	270	47	15.77	+	2.98	6.19e-10	4.89e-07
central nervous system neuron development (GO:0021954)	88	15	5.14	+	2.92	0.00052	0.0421
DNA damage checkpoint signaling (GO:0000077)	142	24	8.29	+	2.89	1.46e-05	0.00214
double-strand break repair via homologous recombination (GO:0000724)	101	17	5.9	+	2.88	0.000259	0.0237
mitotic DNA damage checkpoint signaling (GO:0044773)	119	20	6.95	+	2.88	7.85e-05	0.0092
DNA-dependent DNA replication (GO:0006261)	195	32	11.39	+	2.81	1.04e-06	0.000234
mitotic cell cycle checkpoint signaling (GO:0007093)	159	26	9.29	+	2.8	1.1e-05	0.00168
mitotic nuclear division (GO:0140014)	201	32	11.74	+	2.73	1.85e-06	0.00037
G2/M transition of mitotic cell cycle (GO:0000086)	141	22	8.24	+	2.67	9.39e-05	0.0108
cell cycle G2/M phase transition (GO:0044839)	143	22	8.35	+	2.63	0.000113	0.0124
DNA biosynthetic process (GO:0071897)	117	18	6.83	+	2.63	0.000457	0.0386
regulation of cell cycle G2/M phase transition (GO:1902749)	222	34	12.97	+	2.62	2.37e-06	0.000457
signal transduction by p53 class mediator (GO:0072331)	119	18	6.95	+	2.59	0.000546	0.0436
mitotic cell cycle process (GO:1903047)	675	102	39.43	+	2.59	2.65e-16	1.4e-12
DNA recombination (GO:0006310)	225	34	13.14	+	2.59	2.88e-06	0.000549
regulation of G2/M transition of mitotic cell cycle (GO:0010389)	212	32	12.38	+	2.58	5.9e-06	0.00102
signal transduction in response to DNA damage (GO:0042770)	167	25	9.75	+	2.56	7.65e-05	0.00903
regulation of microtubule cytoskeleton organization (GO:0070507)	147	22	8.59	+	2.56	0.000226	0.0216
mitotic cell cycle (GO:0000278)	750	108	43.81	+	2.47	6.46e-16	2.55e-12
central nervous system neuron differentiation (GO:0021953)	183	26	10.69	+	2.43	9.84e-05	0.0111
regulation of cell cycle phase transition (GO:1901987)	522	74	30.49	+	2.43	6.18e-11	7.52e-08
regulation of mitotic cell cycle phase transition (GO:1901990)	434	61	25.35	+	2.41	5.65e-09	2.71e-06
negative regulation of cell cycle phase transition (GO:1901988)	294	40	17.17	+	2.33	4.61e-06	0.000848
spindle organization (GO:0007051)	224	30	13.08	+	2.29	8.08e-05	0.00939
cell cycle process (GO:0022402)	957	128	55.9	+	2.29	1.93e-16	1.53e-12
DNA repair (GO:0006281)	531	71	31.02	+	2.29	1.76e-09	1.11e-06
regulation of mitotic cell cycle (GO:0007346)	588	77	34.35	+	2.24	7.18e-10	5.16e-07
DNA metabolic process (GO:0006259)	777	100	45.39	+	2.2	4.3e-12	1.36e-08
regulation of microtubule-based process (GO:0032886)	242	31	14.14	+	2.19	0.000141	0.0149
nuclear division (GO:0000280)	339	43	19.8	+	2.17	1.17e-05	0.00177
cell division (GO:0051301)	498	63	29.09	+	2.17	9.04e-08	2.86e-05
axon development (GO:0061564)	421	53	24.59	+	2.16	1.12e-06	0.000243
negative regulation of cell cycle process (GO:0010948)	368	46	21.5	+	2.14	6.14e-06	0.00103
negative regulation of mitotic cell cycle phase transition (GO:1901991)	240	30	14.02	+	2.14	0.000246	0.0226
cellular response to DNA damage stimulus (GO:0006974)	793	99	46.32	+	2.14	3.29e-11	5.21e-08
axonogenesis (GO:0007409)	385	48	22.49	+	2.13	5.39e-06	0.000957
organelle fission (GO:0048285)	369	46	21.55	+	2.13	6.44e-06	0.00107
cell morphogenesis involved in neuron differentiation (GO:0048667)	453	56	26.46	+	2.12	9.66e-07	0.000228
cell cycle (GO:0007049)	1316	162	76.87	+	2.11	1.52e-17	2.4e-13
positive regulation of cell cycle process (GO:0090068)	228	28	13.32	+	2.1	0.000507	0.0415
neuron projection guidance (GO:0097485)	278	34	16.24	+	2.09	0.000147	0.0154
regulation of cell cycle process (GO:0010564)	792	96	46.26	+	2.08	2.47e-10	2.79e-07
axon guidance (GO:0007411)	277	33	16.18	+	2.04	0.000358	0.0318
negative regulation of mitotic cell cycle (GO:0045930)	294	35	17.17	+	2.04	0.00021	0.0205
negative regulation of cell cycle (GO:0045786)	454	54	26.52	+	2.04	4.37e-06	0.000813
neuron projection morphogenesis (GO:0048812)	499	59	29.15	+	2.02	1.87e-06	0.000369
plasma membrane bounded cell projection morphogenesis (GO:0120039)	503	59	29.38	+	2.01	2.12e-06	0.000414
cell projection morphogenesis (GO:0048858)	507	59	29.62	+	1.99	3.56e-06	0.00067
neuron projection development (GO:0031175)	691	80	40.36	+	1.98	5.05e-08	1.74e-05
chromosome segregation (GO:0007059)	286	33	16.71	+	1.98	0.000484	0.0402
chromosome organization (GO:0051276)	1064	121	62.15	+	1.95	3.6e-11	4.75e-08
neuron development (GO:0048666)	846	96	49.42	+	1.94	5.42e-09	2.96e-06
positive regulation of cell cycle (GO:0045787)	310	35	18.11	+	1.93	0.000497	0.0409
regulation of cell cycle (GO:0051726)	1164	131	67.99	+	1.93	1.06e-11	2.4e-08
DNA conformation change (GO:0071103)	312	35	18.22	+	1.92	0.000534	0.0428
cell part morphogenesis (GO:0032990)	526	59	30.72	+	1.92	8.21e-06	0.00128
neuron differentiation (GO:0030182)	1043	114	60.92	+	1.87	1.21e-09	8.29e-07
cell morphogenesis involved in differentiation (GO:0000904)	559	59	32.65	+	1.81	4.84e-05	0.00627
cellular component morphogenesis (GO:0032989)	611	64	35.69	+	1.79	2.34e-05	0.00327
generation of neurons (GO:0048699)	1271	133	74.24	+	1.79	7.17e-10	5.4e-07
neurogenesis (GO:0022008)	1391	140	81.25	+	1.72	2.39e-09	1.45e-06
chromatin organization (GO:0006325)	703	69	41.06	+	1.68	7.63e-05	0.00907
cell morphogenesis (GO:0000902)	715	70	41.76	+	1.68	8.48e-05	0.00979
plasma membrane bounded cell projection organization (GO:0120036)	1175	109	68.63	+	1.59	6.85e-06	0.00113
nucleobase-containing compound biosynthetic process (GO:0034654)	975	90	56.95	+	1.58	5.98e-05	0.00738
nucleic acid metabolic process (GO:0090304)	2217	200	129.5	+	1.54	2.92e-09	1.71e-06
cell projection organization (GO:0030030)	1221	110	71.32	+	1.54	1.8e-05	0.00256
cell development (GO:0048468)	1646	147	96.15	+	1.53	1.05e-06	0.000233
nervous system development (GO:0007399)	2218	197	129.56	+	1.52	1.21e-08	5.18e-06
aromatic compound biosynthetic process (GO:0019438)	1060	94	61.92	+	1.52	0.000149	0.0155
positive regulation of transcription by RNA polymerase II (GO:0045944)	1212	107	70.8	+	1.51	6.34e-05	0.00771
heterocycle biosynthetic process (GO:0018130)	1049	92	61.27	+	1.5	0.000238	0.0221
central nervous system development (GO:0007417)	1000	87	58.41	+	1.49	0.000485	0.0401
nucleobase-containing compound metabolic process (GO:0006139)	2705	230	158.01	+	1.46	1.82e-08	7.2e-06
cellular response to stress (GO:0033554)	1741	148	101.7	+	1.46	1.13e-05	0.00172
regulation of transcription by RNA polymerase II (GO:0006357)	2595	220	151.58	+	1.45	4.77e-08	1.68e-05
positive regulation of nucleic acid-templated transcription (GO:1903508)	1628	138	95.1	+	1.45	2.68e-05	0.00371
positive regulation of transcription, DNA-templated (GO:0045893)	1628	138	95.1	+	1.45	2.68e-05	0.00368
positive regulation of RNA biosynthetic process (GO:1902680)	1629	138	95.15	+	1.45	2.7e-05	0.00368
positive regulation of RNA metabolic process (GO:0051254)	1773	150	103.56	+	1.45	1.32e-05	0.00195
positive regulation of nucleobase-containing compound metabolic process (GO:0045935)	1941	163	113.38	+	1.44	7.28e-06	0.00115
cellular macromolecule biosynthetic process (GO:0034645)	1639	137	95.74	+	1.43	5.69e-05	0.00708
macromolecule biosynthetic process (GO:0009059)	1680	140	98.13	+	1.43	5.46e-05	0.00686
cellular aromatic compound metabolic process (GO:0006725)	2937	244	171.56	+	1.42	3.4e-08	1.28e-05
regulation of nucleobase-containing compound metabolic process (GO:0019219)	4049	336	236.51	+	1.42	2.28e-11	4.01e-08
regulation of RNA metabolic process (GO:0051252)	3782	312	220.92	+	1.41	3.22e-10	2.99e-07
heterocycle metabolic process (GO:0046483)	2891	238	168.87	+	1.41	1.14e-07	3.45e-05
regulation of transcription, DNA-templated (GO:0006355)	3474	285	202.92	+	1.4	5.49e-09	2.8e-06
regulation of nucleic acid-templated transcription (GO:1903506)	3475	285	202.98	+	1.4	5.52e-09	2.72e-06
regulation of RNA biosynthetic process (GO:2001141)	3480	285	203.27	+	1.4	5.68e-09	2.64e-06
intracellular signal transduction (GO:0035556)	1677	137	97.96	+	1.4	0.000163	0.0167
positive regulation of macromolecule biosynthetic process (GO:0010557)	1863	152	108.82	+	1.4	6.21e-05	0.00761
positive regulation of cellular biosynthetic process (GO:0031328)	1969	159	115.01	+	1.38	7.53e-05	0.00902
positive regulation of biosynthetic process (GO:0009891)	2004	159	117.06	+	1.36	0.000157	0.0163
anatomical structure morphogenesis (GO:0009653)	2158	171	126.05	+	1.36	9.67e-05	0.011
organic cyclic compound metabolic process (GO:1901360)	3182	252	185.87	+	1.36	9.66e-07	0.000225
regulation of cellular component organization (GO:0051128)	2390	189	139.61	+	1.35	3.47e-05	0.00469
regulation of cellular macromolecule biosynthetic process (GO:2000112)	3968	312	231.78	+	1.35	4.59e-08	1.65e-05
regulation of macromolecule biosynthetic process (GO:0010556)	3999	313	233.59	+	1.34	6.24e-08	2.05e-05
cellular nitrogen compound metabolic process (GO:0034641)	3395	264	198.31	+	1.33	1.83e-06	0.000371
regulation of cellular biosynthetic process (GO:0031326)	4163	320	243.17	+	1.32	2.61e-07	6.76e-05
system development (GO:0048731)	4330	331	252.92	+	1.31	2.17e-07	5.81e-05
regulation of biosynthetic process (GO:0009889)	4226	323	246.85	+	1.31	3.68e-07	9.37e-05
multicellular organism development (GO:0007275)	4941	377	288.61	+	1.31	2.04e-08	7.87e-06
organelle organization (GO:0006996)	3567	272	208.36	+	1.31	6.01e-06	0.00102
cell differentiation (GO:0030154)	3575	269	208.82	+	1.29	1.8e-05	0.00258
positive regulation of nitrogen compound metabolic process (GO:0051173)	3123	234	182.42	+	1.28	0.000109	0.0122
anatomical structure development (GO:0048856)	5330	399	311.34	+	1.28	5.41e-08	1.82e-05
regulation of nitrogen compound metabolic process (GO:0051171)	5740	429	335.29	+	1.28	1.14e-08	5.02e-06
cellular developmental process (GO:0048869)	3634	270	212.27	+	1.27	4.02e-05	0.0053
animal organ development (GO:0048513)	3220	238	188.09	+	1.27	0.000185	0.0185
regulation of cellular metabolic process (GO:0031323)	6138	453	358.53	+	1.26	1.5e-08	6.08e-06
regulation of primary metabolic process (GO:0080090)	5925	437	346.09	+	1.26	3.98e-08	1.46e-05
regulation of gene expression (GO:0010468)	4922	363	287.51	+	1.26	1.44e-06	0.000296
developmental process (GO:0032502)	5797	427	338.62	+	1.26	8.17e-08	2.63e-05
cellular macromolecule metabolic process (GO:0044260)	4909	358	286.75	+	1.25	5.46e-06	0.000959
regulation of macromolecule metabolic process (GO:0060255)	6340	460	370.33	+	1.24	1.01e-07	3.14e-05
cellular component organization (GO:0016043)	5783	419	337.8	+	1.24	7.84e-07	0.000188
positive regulation of cellular metabolic process (GO:0031325)	3314	240	193.58	+	1.24	0.000633	0.0493
positive regulation of macromolecule metabolic process (GO:0010604)	3522	254	205.73	+	1.23	0.00048	0.0401
regulation of metabolic process (GO:0019222)	6874	490	401.53	+	1.22	2.58e-07	6.8e-05
cellular component organization or biogenesis (GO:0071840)	6006	426	350.82	+	1.21	5.99e-06	0.00103
macromolecule metabolic process (GO:0043170)	6151	428	359.29	+	1.19	3.49e-05	0.00467
negative regulation of cellular process (GO:0048523)	4902	340	286.34	+	1.19	0.000517	0.0421
positive regulation of cellular process (GO:0048522)	5741	393	335.34	+	1.17	0.000412	0.0356
positive regulation of biological process (GO:0048518)	6331	432	369.81	+	1.17	0.000198	0.0194
nitrogen compound metabolic process (GO:0006807)	6886	469	402.23	+	1.17	9.89e-05	0.0111
regulation of cellular process (GO:0050794)	11351	767	663.04	+	1.16	3.81e-09	2.15e-06
regulation of biological process (GO:0050789)	11898	796	694.99	+	1.15	7.26e-09	3.28e-06
biological regulation (GO:0065007)	12568	825	734.12	+	1.12	1.29e-07	3.79e-05
biological_process (GO:0008150)	17851	1095	1042.72	+	1.05	6.87e-06	0.00112
immune system process (GO:0002376)	2903	120	169.57	-	0.71	3.65e-05	0.00485
system process (GO:0003008)	2057	82	120.15	-	0.68	0.000217	0.0209
Unclassified (UNCLASSIFIED)	2744	108	160.28	-	0.67	6.87e-06	0.00111
response to biotic stimulus (GO:0009607)	1547	51	90.36	-	0.56	8.25e-06	0.00128
biological process involved in interspecies interaction between organisms (GO:0044419)	1593	50	93.05	-	0.54	1.2e-06	0.000256
leukocyte mediated immunity (GO:0002443)	764	23	44.63	-	0.52	0.000594	0.0472
immune response (GO:0006955)	2075	60	121.21	-	0.5	4.83e-10	4.24e-07
response to other organism (GO:0051707)	1425	41	83.24	-	0.49	4.08e-07	0.000102
immune effector process (GO:0002252)	939	27	54.85	-	0.49	4.97e-05	0.00639
response to external biotic stimulus (GO:0043207)	1426	41	83.3	-	0.49	4.11e-07	0.000101
regulated exocytosis (GO:0045055)	697	20	40.71	-	0.49	0.000603	0.0474
defense response (GO:0006952)	1426	40	83.3	-	0.48	1.6e-07	4.61e-05
adaptive immune response (GO:0002250)	658	18	38.44	-	0.47	0.00042	0.0361
sensory perception (GO:0007600)	979	26	57.19	-	0.45	7.22e-06	0.00115
detection of stimulus (GO:0051606)	721	19	42.12	-	0.45	0.00011	0.0122
innate immune response (GO:0045087)	848	22	49.53	-	0.44	1.96e-05	0.00277
response to bacterium (GO:0009617)	721	18	42.12	-	0.43	5.27e-05	0.00672
defense response to other organism (GO:0098542)	1038	24	60.63	-	0.4	1.84e-07	5.09e-05
detection of stimulus involved in sensory perception (GO:0050906)	557	7	32.54	-	0.22	1.79e-07	5.06e-05
defense response to bacterium (GO:0042742)	350	3	20.44	-	0.15	5.35e-06	0.000962
sensory perception of chemical stimulus (GO:0007606)	543	3	31.72	-	0.09	2.55e-10	2.68e-07
humoral immune response (GO:0006959)	386	2	22.55	-	0.09	1.21e-07	3.61e-05
sensory perception of smell (GO:0007608)	468	2	27.34	-	0.07	1.27e-09	8.35e-07
detection of chemical stimulus involved in sensory perception of smell (GO:0050911)	441	1	25.76	-	0.04	5.61e-10	4.67e-07
detection of chemical stimulus involved in sensory perception (GO:0050907)	486	1	28.39	-	0.04	3.45e-11	4.96e-08
detection of chemical stimulus (GO:0009593)	522	1	30.49	-	0.03	4.82e-12	1.27e-08
regulation of humoral immune response (GO:0002920)	142	0	8.29	-	< 0.01	0.000614	0.0481
cilium movement (GO:0003341)	147	0	8.59	-	< 0.01	0.000403	0.0354
MODULE 5
Analysis Type:	PANTHER Overrepresentation Test (Released 20210224)
Annotation Version and Release Date:	GO Ontology database DOI: 10.5281/zenodo.4735677 Released 2021-05-01
Analyzed List:	upload_1 (Homo sapiens)
Reference List:	Homo sapiens (all genes in database)
Test Type:	FISHER
Correction:	FDR
GO biological process complete	Homo sapiens - REFLIST (20595)	upload_1 (912)	upload_1 (expected)	upload_1 (over/under)	upload_1 (fold Enrichment)	upload_1 (raw P-value)	upload_1 (FDR)
bile acid signaling pathway (GO:0038183)	14	6	0.62	+	9.68	0.000133	0.0266
detection of chemical stimulus involved in sensory perception of taste (GO:0050912)	42	12	1.86	+	6.45	2.08e-06	0.00206
photoreceptor cell maintenance (GO:0045494)	44	11	1.95	+	5.65	1.62e-05	0.00732
detection of chemical stimulus involved in sensory perception of bitter taste (GO:0001580)	36	9	1.59	+	5.65	9.54e-05	0.0209
sensory perception of bitter taste (GO:0050913)	41	9	1.82	+	4.96	0.000223	0.0383
excretion (GO:0007588)	41	9	1.82	+	4.96	0.000223	0.0379
detection of visible light (GO:0009584)	50	10	2.21	+	4.52	0.000196	0.0357
sensory perception of taste (GO:0050909)	69	13	3.06	+	4.25	3.9e-05	0.0116
retina homeostasis (GO:0001895)	80	15	3.54	+	4.23	1.06e-05	0.00601
G protein-coupled receptor signaling pathway, coupled to cyclic nucleotide second messenger (GO:0007187)	67	12	2.97	+	4.04	0.000117	0.0244
visual perception (GO:0007601)	217	30	9.61	+	3.12	2.31e-07	0.000521
sensory perception of light stimulus (GO:0050953)	220	30	9.74	+	3.08	3.01e-07	0.000594
detection of external stimulus (GO:0009581)	137	18	6.07	+	2.97	0.000105	0.0224
detection of abiotic stimulus (GO:0009582)	139	18	6.16	+	2.92	0.000124	0.025
sterol metabolic process (GO:0016125)	141	18	6.24	+	2.88	0.000145	0.0284
tissue homeostasis (GO:0001894)	230	26	10.18	+	2.55	5.11e-05	0.0139
multicellular organismal homeostasis (GO:0048871)	364	40	16.12	+	2.48	1.04e-06	0.00127
sensory perception (GO:0007600)	979	82	43.35	+	1.89	1.26e-07	0.000332
system process (GO:0003008)	2057	162	91.09	+	1.78	3.19e-12	5.04e-08
nervous system process (GO:0050877)	1416	106	62.7	+	1.69	4.3e-07	0.000679
G protein-coupled receptor signaling pathway (GO:0007186)	1305	93	57.79	+	1.61	1.39e-05	0.00646
transmembrane transport (GO:0055085)	1276	86	56.5	+	1.52	0.000216	0.0375
homeostatic process (GO:0042592)	1680	111	74.39	+	1.49	4.92e-05	0.0136
reproduction (GO:0000003)	1462	96	64.74	+	1.48	0.000241	0.0393
reproductive process (GO:0022414)	1459	95	64.61	+	1.47	0.000308	0.0487
multicellular organismal process (GO:0032501)	6926	380	306.7	+	1.24	7.85e-07	0.00103
nitrogen compound metabolic process (GO:0006807)	6886	249	304.93	-	0.82	0.000102	0.0221
regulation of metabolic process (GO:0019222)	6874	248	304.4	-	0.81	8.75e-05	0.0198
negative regulation of biological process (GO:0048519)	5501	195	243.6	-	0.8	0.000308	0.0492
regulation of macromolecule metabolic process (GO:0060255)	6340	224	280.75	-	0.8	5.2e-05	0.0137
cellular metabolic process (GO:0044237)	7542	265	333.98	-	0.79	2.75e-06	0.00256
regulation of primary metabolic process (GO:0080090)	5925	207	262.37	-	0.79	5.91e-05	0.0148
macromolecule metabolic process (GO:0043170)	6151	214	272.38	-	0.79	2.73e-05	0.00958
regulation of gene expression (GO:0010468)	4922	170	217.96	-	0.78	0.00021	0.0373
positive regulation of cellular process (GO:0048522)	5741	198	254.23	-	0.78	3.6e-05	0.011
regulation of nitrogen compound metabolic process (GO:0051171)	5740	195	254.18	-	0.77	1.3e-05	0.00641
negative regulation of cellular process (GO:0048523)	4902	165	217.07	-	0.76	5.48e-05	0.0142
regulation of cellular metabolic process (GO:0031323)	6138	206	271.81	-	0.76	1.95e-06	0.00205
cellular component organization (GO:0016043)	5783	191	256.09	-	0.75	1.53e-06	0.00173
cellular macromolecule metabolic process (GO:0044260)	4909	159	217.38	-	0.73	5.24e-06	0.00394
regulation of nucleobase-containing compound metabolic process (GO:0019219)	4049	131	179.3	-	0.73	4.75e-05	0.0137
regulation of RNA metabolic process (GO:0051252)	3782	122	167.48	-	0.73	9.08e-05	0.0202
cellular component organization or biogenesis (GO:0071840)	6006	193	265.96	-	0.73	8.62e-08	0.000273
regulation of biosynthetic process (GO:0009889)	4226	135	187.14	-	0.72	1.69e-05	0.00723
regulation of cellular biosynthetic process (GO:0031326)	4163	130	184.35	-	0.71	5.64e-06	0.00405
heterocycle metabolic process (GO:0046483)	2891	90	128.02	-	0.7	0.000235	0.0391
regulation of macromolecule biosynthetic process (GO:0010556)	3999	124	177.09	-	0.7	7.4e-06	0.0045
regulation of cellular macromolecule biosynthetic process (GO:2000112)	3968	123	175.71	-	0.7	7.03e-06	0.00463
negative regulation of metabolic process (GO:0009892)	3095	95	137.05	-	0.69	7.53e-05	0.0178
cellular nitrogen compound metabolic process (GO:0034641)	3395	104	150.34	-	0.69	2.88e-05	0.0095
organelle organization (GO:0006996)	3567	109	157.96	-	0.69	1.26e-05	0.00641
negative regulation of macromolecule metabolic process (GO:0010605)	2880	86	127.53	-	0.67	5.48e-05	0.014
cellular component biogenesis (GO:0044085)	2754	81	121.95	-	0.66	4.86e-05	0.0137
negative regulation of cellular metabolic process (GO:0031324)	2613	76	115.71	-	0.66	5.12e-05	0.0137
negative regulation of nitrogen compound metabolic process (GO:0051172)	2453	71	108.63	-	0.65	7.81e-05	0.0179
nucleobase-containing compound metabolic process (GO:0006139)	2705	77	119.78	-	0.64	1.72e-05	0.00715
protein localization (GO:0008104)	2063	56	91.35	-	0.61	6.63e-05	0.0159
protein-containing complex subunit organization (GO:0043933)	1605	42	71.07	-	0.59	0.000212	0.0373
RNA metabolic process (GO:0016070)	1582	41	70.06	-	0.59	0.000192	0.0352
nucleic acid metabolic process (GO:0090304)	2217	57	98.17	-	0.58	4.56e-06	0.00361
cellular localization (GO:0051641)	2985	76	132.18	-	0.57	3.83e-08	0.000202
nitrogen compound transport (GO:0071705)	1708	43	75.63	-	0.57	4.21e-05	0.0123
establishment of localization in cell (GO:0051649)	2335	58	103.4	-	0.56	6.69e-07	0.000961
cellular response to stress (GO:0033554)	1741	43	77.1	-	0.56	2.15e-05	0.00829
regulation of cellular component organization (GO:0051128)	2390	59	105.84	-	0.56	3.75e-07	0.000659
protein-containing complex assembly (GO:0065003)	1358	33	60.14	-	0.55	0.000148	0.0285
negative regulation of cellular biosynthetic process (GO:0031327)	1610	39	71.29	-	0.55	3.28e-05	0.0104
negative regulation of transcription, DNA-templated (GO:0045892)	1297	31	57.43	-	0.54	0.000181	0.034
negative regulation of nucleic acid-templated transcription (GO:1903507)	1299	31	57.52	-	0.54	0.000182	0.0339
negative regulation of RNA biosynthetic process (GO:1902679)	1301	31	57.61	-	0.54	0.000143	0.0282
negative regulation of biosynthetic process (GO:0009890)	1643	39	72.76	-	0.54	1.65e-05	0.00724
negative regulation of nucleobase-containing compound metabolic process (GO:0045934)	1528	36	67.66	-	0.53	2.78e-05	0.00955
establishment of protein localization (GO:0045184)	1397	32	61.86	-	0.52	3.19e-05	0.0103
cell cycle (GO:0007049)	1316	30	58.28	-	0.51	6.21e-05	0.0153
negative regulation of cellular macromolecule biosynthetic process (GO:2000113)	1540	35	68.2	-	0.51	1.2e-05	0.00633
negative regulation of macromolecule biosynthetic process (GO:0010558)	1551	35	68.68	-	0.51	7.28e-06	0.0046
negative regulation of RNA metabolic process (GO:0051253)	1408	31	62.35	-	0.5	1.32e-05	0.00631
cellular protein localization (GO:0034613)	1470	32	65.1	-	0.49	5.75e-06	0.00395
gene expression (GO:0010467)	2117	46	93.75	-	0.49	2.91e-08	0.00023
cellular macromolecule localization (GO:0070727)	1480	32	65.54	-	0.49	4.48e-06	0.00373
protein transport (GO:0015031)	1300	28	57.57	-	0.49	2.18e-05	0.00822
cellular response to DNA damage stimulus (GO:0006974)	793	15	35.12	-	0.43	0.000236	0.0389
cellular protein-containing complex assembly (GO:0034622)	867	16	38.39	-	0.42	7.7e-05	0.0179
regulation of catabolic process (GO:0009894)	1066	19	47.21	-	0.4	4.4e-06	0.00386
intracellular transport (GO:0046907)	1464	26	64.83	-	0.4	5.17e-08	0.000204
mitotic cell cycle (GO:0000278)	750	13	33.21	-	0.39	0.00011	0.0231
regulation of cellular catabolic process (GO:0031329)	899	15	39.81	-	0.38	1.11e-05	0.00602
mitotic cell cycle process (GO:1903047)	675	11	29.89	-	0.37	0.00015	0.0286
intracellular protein transport (GO:0006886)	781	12	34.58	-	0.35	1.99e-05	0.00787
adaptive immune response (GO:0002250)	658	9	29.14	-	0.31	3.3e-05	0.0102
regulation of cellular amide metabolic process (GO:0034248)	479	6	21.21	-	0.28	0.000225	0.0379
posttranscriptional regulation of gene expression (GO:0010608)	581	7	25.73	-	0.27	2.69e-05	0.00968
regulation of cell cycle phase transition (GO:1901987)	522	6	23.12	-	0.26	6.48e-05	0.0158
cell division (GO:0051301)	498	5	22.05	-	0.23	2.79e-05	0.00938
regulation of translation (GO:0006417)	415	4	18.38	-	0.22	0.000123	0.0252
ribonucleoprotein complex biogenesis (GO:0022613)	462	4	20.46	-	0.2	2.25e-05	0.00826
regulation of mitotic cell cycle phase transition (GO:1901990)	434	3	19.22	-	0.16	1.8e-05	0.0073
regulation of protein catabolic process (GO:0042176)	398	2	17.62	-	0.11	7.84e-06	0.00459
regulation of cellular protein catabolic process (GO:1903362)	256	1	11.34	-	0.09	0.000274	0.0442
regulation of endocytosis (GO:0030100)	210	0	9.3	-	< 0.01	0.000197	0.0354
MODULE 6
Analysis Type:	PANTHER Overrepresentation Test (Released 20210224)
Annotation Version and Release Date:	GO Ontology database DOI: 10.5281/zenodo.4735677 Released 2021-05-01
Analyzed List:	upload_1 (Homo sapiens)
Reference List:	Homo sapiens (all genes in database)
Test Type:	FISHER
Correction:	FDR
GO biological process complete	Homo sapiens - REFLIST (20595)	upload_1 (707)	upload_1 (expected)	upload_1 (over/under)	upload_1 (fold Enrichment)	upload_1 (raw P-value)	upload_1 (FDR)
de novo' UMP biosynthetic process (GO:0044205)	4	3	0.14	+	21.85	0.00115	0.0373
DNA replication, removal of RNA primer (GO:0043137)	4	3	0.14	+	21.85	0.00115	0.0373
G-quadruplex DNA unwinding (GO:0044806)	7	4	0.24	+	16.65	0.00033	0.013
histone H3-K27 methylation (GO:0070734)	9	5	0.31	+	16.18	6.19e-05	0.00296
positive regulation of sister chromatid cohesion (GO:0045876)	9	5	0.31	+	16.18	6.19e-05	0.00295
kinetochore assembly (GO:0051382)	14	7	0.48	+	14.57	3.33e-06	0.000207
centrosome separation (GO:0051299)	8	4	0.27	+	14.57	0.000481	0.018
negative regulation of mitotic metaphase/anaphase transition (GO:0045841)	27	13	0.93	+	14.03	2.8e-10	3.63e-08
mitotic spindle assembly checkpoint signaling (GO:0007094)	25	12	0.86	+	13.98	1.41e-09	1.66e-07
mitotic spindle checkpoint signaling (GO:0071174)	25	12	0.86	+	13.98	1.41e-09	1.65e-07
spindle assembly checkpoint signaling (GO:0071173)	25	12	0.86	+	13.98	1.41e-09	1.64e-07
negative regulation of mitotic sister chromatid separation (GO:2000816)	30	14	1.03	+	13.59	7.92e-11	1.18e-08
negative regulation of mitotic sister chromatid segregation (GO:0033048)	30	14	1.03	+	13.59	7.92e-11	1.17e-08
negative regulation of sister chromatid segregation (GO:0033046)	30	14	1.03	+	13.59	7.92e-11	1.16e-08
spindle checkpoint signaling (GO:0031577)	26	12	0.89	+	13.44	2e-09	2.24e-07
UMP metabolic process (GO:0046049)	11	5	0.38	+	13.24	0.000128	0.00563
UMP biosynthetic process (GO:0006222)	11	5	0.38	+	13.24	0.000128	0.00561
pyrimidine ribonucleoside monophosphate biosynthetic process (GO:0009174)	11	5	0.38	+	13.24	0.000128	0.0056
pyrimidine ribonucleoside monophosphate metabolic process (GO:0009173)	11	5	0.38	+	13.24	0.000128	0.00558
negative regulation of metaphase/anaphase transition of cell cycle (GO:1902100)	29	13	1	+	13.06	5.58e-10	7.06e-08
negative regulation of chromosome segregation (GO:0051985)	32	14	1.1	+	12.74	1.55e-10	2.17e-08
negative regulation of chromosome separation (GO:1905819)	32	14	1.1	+	12.74	1.55e-10	2.15e-08
kinetochore organization (GO:0051383)	19	8	0.65	+	12.27	1.8e-06	0.000115
centromere complex assembly (GO:0034508)	38	16	1.3	+	12.27	1.19e-11	1.97e-09
mitotic nuclear membrane disassembly (GO:0007077)	12	5	0.41	+	12.14	0.000176	0.00749
attachment of mitotic spindle microtubules to kinetochore (GO:0051315)	12	5	0.41	+	12.14	0.000176	0.00747
CENP-A containing nucleosome assembly (GO:0034080)	30	12	1.03	+	11.65	7.22e-09	7.41e-07
pyrimidine nucleoside monophosphate biosynthetic process (GO:0009130)	15	6	0.51	+	11.65	4.63e-05	0.00232
CENP-A containing chromatin organization (GO:0061641)	30	12	1.03	+	11.65	7.22e-09	7.36e-07
negative regulation of mitotic nuclear division (GO:0045839)	35	14	1.2	+	11.65	3.99e-10	5.13e-08
chromatin remodeling at centromere (GO:0031055)	33	13	1.13	+	11.48	1.97e-09	2.22e-07
inner cell mass cell proliferation (GO:0001833)	13	5	0.45	+	11.2	0.000237	0.00965
pyrimidine nucleoside biosynthetic process (GO:0046134)	16	6	0.55	+	10.92	6.19e-05	0.00297
biological phase (GO:0044848)	11	4	0.38	+	10.59	0.00123	0.0395
mitotic cell cycle phase (GO:0098763)	11	4	0.38	+	10.59	0.00123	0.0395
cell cycle phase (GO:0022403)	11	4	0.38	+	10.59	0.00123	0.0394
mitotic chromosome condensation (GO:0007076)	28	10	0.96	+	10.4	3.1e-07	2.3e-05
meiotic spindle organization (GO:0000212)	14	5	0.48	+	10.4	0.000313	0.0124
mitotic metaphase plate congression (GO:0007080)	48	17	1.65	+	10.32	2.51e-11	4.01e-09
tRNA-containing ribonucleoprotein complex export from nucleus (GO:0071431)	34	12	1.17	+	10.28	2.25e-08	2.17e-06
tRNA export from nucleus (GO:0006409)	34	12	1.17	+	10.28	2.25e-08	2.15e-06
regulation of mitotic metaphase/anaphase transition (GO:0030071)	61	21	2.09	+	10.03	1.78e-13	3.61e-11
regulation of mitotic sister chromatid segregation (GO:0033047)	47	16	1.61	+	9.92	1.57e-10	2.14e-08
mitotic sister chromatid segregation (GO:0000070)	121	41	4.15	+	9.87	7.7e-25	4.87e-22
protein localization to chromosome, centromeric region (GO:0071459)	21	7	0.72	+	9.71	2.77e-05	0.00145
negative regulation of histone H3-K9 methylation (GO:0051573)	12	4	0.41	+	9.71	0.00159	0.0493
histone H3-K9 methylation (GO:0051567)	15	5	0.51	+	9.71	0.000406	0.0156
double-strand break repair via break-induced replication (GO:0000727)	12	4	0.41	+	9.71	0.00159	0.0492
pyrimidine nucleoside monophosphate metabolic process (GO:0009129)	18	6	0.62	+	9.71	0.000106	0.00477
regulation of mitotic sister chromatid separation (GO:0010965)	66	22	2.27	+	9.71	8.11e-14	1.76e-11
regulation of metaphase/anaphase transition of cell cycle (GO:1902099)	64	21	2.2	+	9.56	3.85e-13	7.6e-11
negative regulation of nuclear division (GO:0051784)	43	14	1.48	+	9.48	3.56e-09	3.8e-07
tRNA transport (GO:0051031)	37	12	1.27	+	9.45	4.87e-08	4.37e-06
metaphase plate congression (GO:0051310)	59	19	2.03	+	9.38	6.68e-12	1.16e-09
regulation of sister chromatid cohesion (GO:0007063)	22	7	0.76	+	9.27	3.55e-05	0.00182
ncRNA export from nucleus (GO:0097064)	38	12	1.3	+	9.2	6.21e-08	5.46e-06
positive regulation of mitotic sister chromatid separation (GO:1901970)	16	5	0.55	+	9.1	0.000519	0.0192
nuclear membrane disassembly (GO:0051081)	16	5	0.55	+	9.1	0.000519	0.0191
membrane disassembly (GO:0030397)	16	5	0.55	+	9.1	0.000519	0.0191
positive regulation of mitotic metaphase/anaphase transition (GO:0045842)	16	5	0.55	+	9.1	0.000519	0.019
DNA replication-independent nucleosome assembly (GO:0006336)	39	12	1.34	+	8.96	7.88e-08	6.73e-06
sister chromatid segregation (GO:0000819)	149	45	5.11	+	8.8	2.01e-25	1.44e-22
regulation of sister chromatid segregation (GO:0033045)	73	22	2.51	+	8.78	4.42e-13	8.63e-11
regulation of chromosome separation (GO:1905818)	73	22	2.51	+	8.78	4.42e-13	8.52e-11
DNA replication-independent nucleosome organization (GO:0034724)	40	12	1.37	+	8.74	9.94e-08	8.31e-06
positive regulation of metaphase/anaphase transition of cell cycle (GO:1902101)	17	5	0.58	+	8.57	0.000653	0.0232
pyrimidine nucleobase metabolic process (GO:0006206)	17	5	0.58	+	8.57	0.000653	0.0232
mitotic spindle organization (GO:0007052)	163	47	5.6	+	8.4	8.88e-26	6.68e-23
establishment of chromosome localization (GO:0051303)	75	21	2.57	+	8.16	4.91e-12	8.63e-10
regulation of exit from mitosis (GO:0007096)	43	12	1.48	+	8.13	1.93e-07	1.51e-05
regulation of chromosome segregation (GO:0051983)	90	25	3.09	+	8.09	5.31e-14	1.17e-11
mitotic nuclear division (GO:0140014)	201	55	6.9	+	7.97	4.98e-29	4.92e-26
chromosome localization (GO:0050000)	77	21	2.64	+	7.94	7.5e-12	1.29e-09
microtubule cytoskeleton organization involved in mitosis (GO:1902850)	184	50	6.32	+	7.92	2.3e-26	1.91e-23
regulation of mitotic nuclear division (GO:0007088)	110	29	3.78	+	7.68	1.6e-15	4.08e-13
blastocyst growth (GO:0001832)	19	5	0.65	+	7.67	0.000998	0.0333
mitotic sister chromatid cohesion (GO:0007064)	19	5	0.65	+	7.67	0.000998	0.0332
DNA strand elongation involved in DNA replication (GO:0006271)	19	5	0.65	+	7.67	0.000998	0.0332
positive regulation of chromosome separation (GO:1905820)	19	5	0.65	+	7.67	0.000998	0.0331
histone H3-K9 modification (GO:0061647)	19	5	0.65	+	7.67	0.000998	0.033
histone exchange (GO:0043486)	46	12	1.58	+	7.6	3.58e-07	2.63e-05
nuclear DNA replication (GO:0033260)	54	14	1.85	+	7.55	4.06e-08	3.69e-06
telomere maintenance via semi-conservative replication (GO:0032201)	35	9	1.2	+	7.49	1.16e-05	0.000656
DNA replication initiation (GO:0006270)	43	11	1.48	+	7.45	1.3e-06	8.62e-05
mitotic nuclear membrane reassembly (GO:0007084)	51	13	1.75	+	7.43	1.47e-07	1.19e-05
mitotic nuclear membrane organization (GO:0101024)	51	13	1.75	+	7.43	1.47e-07	1.19e-05
cell cycle DNA replication (GO:0044786)	55	14	1.89	+	7.41	4.94e-08	4.41e-06
spindle organization (GO:0007051)	224	57	7.69	+	7.41	1.14e-28	1e-25
negative regulation of chromosome organization (GO:2001251)	79	20	2.71	+	7.37	7.38e-11	1.11e-08
negative regulation of histone methylation (GO:0031061)	24	6	0.82	+	7.28	0.000393	0.0153
DNA strand elongation (GO:0022616)	24	6	0.82	+	7.28	0.000393	0.0152
protein sumoylation (GO:0016925)	62	15	2.13	+	7.05	2.94e-08	2.74e-06
anaphase-promoting complex-dependent catabolic process (GO:0031145)	87	21	2.99	+	7.03	5.31e-11	8.16e-09
intracellular transport of virus (GO:0075733)	54	13	1.85	+	7.01	2.58e-07	1.98e-05
nuclear membrane reassembly (GO:0031468)	54	13	1.85	+	7.01	2.58e-07	1.97e-05
nuclear chromosome segregation (GO:0098813)	227	53	7.79	+	6.8	3.31e-25	2.28e-22
histone phosphorylation (GO:0016572)	30	7	1.03	+	6.8	0.000186	0.00784
interstrand cross-link repair (GO:0036297)	56	13	1.92	+	6.76	3.7e-07	2.7e-05
establishment of mitotic spindle localization (GO:0040001)	35	8	1.2	+	6.66	7.33e-05	0.00344
ribonucleoside monophosphate biosynthetic process (GO:0009156)	35	8	1.2	+	6.66	7.33e-05	0.00343
chromosome segregation (GO:0007059)	286	65	9.82	+	6.62	3.93e-30	4.44e-27
nucleoside monophosphate biosynthetic process (GO:0009124)	44	10	1.51	+	6.62	9.72e-06	0.000563
chromosome condensation (GO:0030261)	53	12	1.82	+	6.6	1.31e-06	8.64e-05
glycosyl compound biosynthetic process (GO:1901659)	31	7	1.06	+	6.58	0.000221	0.00907
nucleoside biosynthetic process (GO:0009163)	27	6	0.93	+	6.47	0.000674	0.0238
nuclear membrane organization (GO:0071763)	73	16	2.51	+	6.38	3.39e-08	3.13e-06
pyrimidine nucleotide biosynthetic process (GO:0006221)	32	7	1.1	+	6.37	0.000262	0.0105
regulation of nuclear division (GO:0051783)	138	30	4.74	+	6.33	4.27e-14	9.51e-12
regulation of ubiquitin protein ligase activity (GO:1904666)	28	6	0.96	+	6.24	0.000795	0.0272
transport of virus (GO:0046794)	61	13	2.09	+	6.21	8.61e-07	5.97e-05
sister chromatid cohesion (GO:0007062)	48	10	1.65	+	6.07	1.88e-05	0.00102
DNA-dependent DNA replication maintenance of fidelity (GO:0045005)	48	10	1.65	+	6.07	1.88e-05	0.00101
double-strand break repair via homologous recombination (GO:0000724)	101	21	3.47	+	6.06	5.73e-10	7.18e-08
ATP-dependent chromatin remodeling (GO:0043044)	77	16	2.64	+	6.05	6.46e-08	5.61e-06
female meiotic nuclear division (GO:0007143)	29	6	1	+	6.03	0.000933	0.0315
protein K11-linked ubiquitination (GO:0070979)	29	6	1	+	6.03	0.000933	0.0314
multi-organism localization (GO:1902579)	63	13	2.16	+	6.01	1.18e-06	8.02e-05
multi-organism transport (GO:0044766)	63	13	2.16	+	6.01	1.18e-06	7.99e-05
positive regulation of mitotic nuclear division (GO:0045840)	44	9	1.51	+	5.96	5.56e-05	0.00271
recombinational repair (GO:0000725)	103	21	3.54	+	5.94	7.81e-10	9.57e-08
telomere organization (GO:0032200)	103	21	3.54	+	5.94	7.81e-10	9.5e-08
nuclear division (GO:0000280)	339	69	11.64	+	5.93	2.01e-29	2.11e-26
protein localization to chromosome (GO:0034502)	69	14	2.37	+	5.91	5.51e-07	3.9e-05
telomere maintenance (GO:0000723)	99	20	3.4	+	5.88	2.27e-09	2.49e-07
establishment of mitotic spindle orientation (GO:0000132)	30	6	1.03	+	5.83	0.00109	0.0356
positive regulation of double-strand break repair (GO:2000781)	41	8	1.41	+	5.68	0.000191	0.00801
organelle fission (GO:0048285)	369	71	12.67	+	5.6	6.03e-29	5.61e-26
regulation of DNA-dependent DNA replication (GO:0090329)	47	9	1.61	+	5.58	8.71e-05	0.00401
mRNA export from nucleus (GO:0006406)	110	21	3.78	+	5.56	2.2e-09	2.45e-07
mRNA-containing ribonucleoprotein complex export from nucleus (GO:0071427)	110	21	3.78	+	5.56	2.2e-09	2.43e-07
nuclear envelope organization (GO:0006998)	84	16	2.88	+	5.55	1.84e-07	1.45e-05
pyrimidine-containing compound biosynthetic process (GO:0072528)	42	8	1.44	+	5.55	0.000221	0.00909
establishment of spindle orientation (GO:0051294)	37	7	1.27	+	5.51	0.000566	0.0206
regulation of double-strand break repair via homologous recombination (GO:0010569)	48	9	1.65	+	5.46	0.0001	0.00457
base-excision repair (GO:0006284)	59	11	2.03	+	5.43	1.81e-05	0.000984
RNA export from nucleus (GO:0006405)	124	23	4.26	+	5.4	6.23e-10	7.76e-08
DNA-dependent DNA replication (GO:0006261)	195	36	6.69	+	5.38	9.97e-15	2.35e-12
ribonucleoprotein complex export from nucleus (GO:0071426)	126	23	4.33	+	5.32	8.2e-10	9.89e-08
double-strand break repair (GO:0006302)	204	37	7	+	5.28	6.88e-15	1.67e-12
ribonucleoprotein complex localization (GO:0071166)	127	23	4.36	+	5.28	9.39e-10	1.12e-07
nucleotide-excision repair, DNA incision (GO:0033683)	39	7	1.34	+	5.23	0.000747	0.0259
spliceosomal snRNP assembly (GO:0000387)	39	7	1.34	+	5.23	0.000747	0.0258
replication fork processing (GO:0031297)	39	7	1.34	+	5.23	0.000747	0.0258
spindle localization (GO:0051653)	56	10	1.92	+	5.2	5.99e-05	0.00288
establishment of spindle localization (GO:0051293)	51	9	1.75	+	5.14	0.000151	0.00648
regulation of DNA replication (GO:0006275)	108	19	3.71	+	5.12	4.06e-08	3.71e-06
DNA replication (GO:0006260)	273	48	9.37	+	5.12	1.82e-18	6.54e-16
mitotic spindle assembly (GO:0090307)	46	8	1.58	+	5.07	0.000382	0.0149
DNA geometric change (GO:0032392)	110	19	3.78	+	5.03	5.26e-08	4.67e-06
cell division (GO:0051301)	498	86	17.1	+	5.03	6.11e-32	7.43e-29
positive regulation of nuclear division (GO:0051785)	58	10	1.99	+	5.02	7.78e-05	0.00362
centrosome cycle (GO:0007098)	88	15	3.02	+	4.97	1.53e-06	9.96e-05
mRNA transport (GO:0051028)	160	27	5.49	+	4.92	1.34e-10	1.89e-08
mitotic cell cycle process (GO:1903047)	675	113	23.17	+	4.88	6.23e-41	1.64e-37
DNA conformation change (GO:0071103)	312	52	10.71	+	4.86	5.12e-19	1.93e-16
pre-replicative complex assembly (GO:0036388)	66	11	2.27	+	4.86	4.53e-05	0.00228
RNA splicing, via transesterification reactions (GO:0000375)	306	51	10.5	+	4.86	1.13e-18	4.16e-16
mitotic cell cycle (GO:0000278)	750	124	25.75	+	4.82	1.54e-44	1.22e-40
cell cycle checkpoint signaling (GO:0000075)	188	31	6.45	+	4.8	9.67e-12	1.63e-09
regulation of double-strand break repair (GO:2000779)	85	14	2.92	+	4.8	4.85e-06	0.00029
regulation of cellular response to heat (GO:1900034)	79	13	2.71	+	4.79	1.06e-05	0.000604
DNA packaging (GO:0006323)	202	33	6.93	+	4.76	2.58e-12	4.75e-10
pyrimidine nucleotide metabolic process (GO:0006220)	49	8	1.68	+	4.76	0.000556	0.0203
DNA duplex unwinding (GO:0032508)	105	17	3.6	+	4.72	5.92e-07	4.14e-05
mRNA splicing, via spliceosome (GO:0000398)	303	49	10.4	+	4.71	1.63e-17	5.06e-15
RNA splicing, via transesterification reactions with bulged adenosine as nucleophile (GO:0000377)	303	49	10.4	+	4.71	1.63e-17	4.96e-15
microtubule organizing center organization (GO:0031023)	100	16	3.43	+	4.66	1.45e-06	9.52e-05
membrane assembly (GO:0071709)	88	14	3.02	+	4.63	6.93e-06	0.000407
regulation of chromosome organization (GO:0033044)	290	46	9.96	+	4.62	3.13e-16	8.84e-14
mitotic cell cycle checkpoint signaling (GO:0007093)	159	25	5.46	+	4.58	2.36e-09	2.57e-07
regulation of posttranscriptional gene silencing (GO:0060147)	96	15	3.3	+	4.55	3.99e-06	0.000244
RNA localization (GO:0006403)	212	33	7.28	+	4.53	8.26e-12	1.4e-09
regulation of gene silencing by RNA (GO:0060966)	97	15	3.33	+	4.5	4.47e-06	0.00027
nucleosome assembly (GO:0006334)	117	18	4.02	+	4.48	5.41e-07	3.85e-05
postreplication repair (GO:0006301)	52	8	1.79	+	4.48	0.000789	0.027
spindle assembly (GO:0051225)	91	14	3.12	+	4.48	9.75e-06	0.000563
RNA transport (GO:0050658)	189	29	6.49	+	4.47	2.07e-10	2.78e-08
nucleic acid transport (GO:0050657)	189	29	6.49	+	4.47	2.07e-10	2.75e-08
chromatin assembly or disassembly (GO:0006333)	170	26	5.84	+	4.46	1.9e-09	2.16e-07
establishment of RNA localization (GO:0051236)	191	29	6.56	+	4.42	2.59e-10	3.38e-08
nuclear export (GO:0051168)	166	25	5.7	+	4.39	5.14e-09	5.38e-07
G2/M transition of mitotic cell cycle (GO:0000086)	141	21	4.84	+	4.34	1.02e-07	8.48e-06
membrane biogenesis (GO:0044091)	94	14	3.23	+	4.34	1.36e-05	0.000749
regulation of gene silencing by miRNA (GO:0060964)	94	14	3.23	+	4.34	1.36e-05	0.000746
protein-DNA complex assembly (GO:0065004)	256	38	8.79	+	4.32	7.84e-13	1.48e-10
mitotic cytokinesis (GO:0000281)	68	10	2.33	+	4.28	0.00025	0.0101
DNA repair (GO:0006281)	531	78	18.23	+	4.28	5.83e-25	3.84e-22
cell cycle G2/M phase transition (GO:0044839)	143	21	4.91	+	4.28	1.26e-07	1.04e-05
positive regulation of DNA repair (GO:0045739)	75	11	2.57	+	4.27	0.000127	0.00561
DNA recombination (GO:0006310)	225	33	7.72	+	4.27	3.41e-11	5.34e-09
chromatin assembly (GO:0031497)	150	22	5.15	+	4.27	6.48e-08	5.59e-06
nucleoside monophosphate metabolic process (GO:0009123)	75	11	2.57	+	4.27	0.000127	0.0056
regulation of gene silencing (GO:0060968)	116	17	3.98	+	4.27	2.02e-06	0.000129
regulation of telomere maintenance via telomere lengthening (GO:1904356)	62	9	2.13	+	4.23	0.00055	0.0201
negative regulation of cell cycle phase transition (GO:1901988)	294	42	10.09	+	4.16	1.51e-13	3.19e-11
cell cycle process (GO:0022402)	957	136	32.85	+	4.14	2.23e-42	8.83e-39
DNA metabolic process (GO:0006259)	777	110	26.67	+	4.12	6.7e-34	9.63e-31
histone lysine methylation (GO:0034968)	71	10	2.44	+	4.1	0.000341	0.0134
ribonucleoside monophosphate metabolic process (GO:0009161)	57	8	1.96	+	4.09	0.00135	0.0431
negative regulation of cell cycle process (GO:0010948)	368	51	12.63	+	4.04	1.04e-15	2.73e-13
regulation of DNA repair (GO:0006282)	130	18	4.46	+	4.03	2.11e-06	0.000134
negative regulation of mitotic cell cycle phase transition (GO:1901991)	240	33	8.24	+	4.01	1.56e-10	2.14e-08
mRNA 3'-end processing (GO:0031124)	88	12	3.02	+	3.97	0.000118	0.00527
regulation of glycolytic process (GO:0006110)	81	11	2.78	+	3.96	0.000233	0.00948
chromosome organization (GO:0051276)	1064	144	36.53	+	3.94	9.12e-43	4.8e-39
regulation of cell cycle G2/M phase transition (GO:1902749)	222	30	7.62	+	3.94	1.54e-09	1.76e-07
protein-DNA complex subunit organization (GO:0071824)	296	40	10.16	+	3.94	2.81e-12	5.05e-10
nucleosome organization (GO:0034728)	156	21	5.36	+	3.92	4.63e-07	3.33e-05
meiotic cell cycle process (GO:1903046)	172	23	5.9	+	3.9	1.48e-07	1.19e-05
chromatin remodeling (GO:0006338)	173	23	5.94	+	3.87	1.62e-07	1.3e-05
microtubule cytoskeleton organization (GO:0000226)	567	75	19.46	+	3.85	1.41e-21	6.57e-19
regulation of G2/M transition of mitotic cell cycle (GO:0010389)	212	28	7.28	+	3.85	8.48e-09	8.48e-07
RNA splicing (GO:0008380)	409	54	14.04	+	3.85	9.15e-16	2.45e-13
regulation of carbohydrate catabolic process (GO:0043470)	91	12	3.12	+	3.84	0.000157	0.00671
positive regulation of cell cycle process (GO:0090068)	228	30	7.83	+	3.83	2.7e-09	2.92e-07
positive regulation of mitotic cell cycle phase transition (GO:1901992)	84	11	2.88	+	3.81	0.000309	0.0123
positive regulation of cell cycle phase transition (GO:1901989)	107	14	3.67	+	3.81	4.94e-05	0.00245
cell cycle (GO:0007049)	1316	172	45.18	+	3.81	7.92e-50	1.25e-45
regulation of cell cycle phase transition (GO:1901987)	522	68	17.92	+	3.79	2.58e-19	1.02e-16
cell cycle phase transition (GO:0044770)	270	35	9.27	+	3.78	1.83e-10	2.48e-08
meiotic cell cycle (GO:0051321)	233	30	8	+	3.75	4.25e-09	4.48e-07
negative regulation of G2/M transition of mitotic cell cycle (GO:0010972)	109	14	3.74	+	3.74	5.93e-05	0.00286
peptidyl-lysine methylation (GO:0018022)	86	11	2.95	+	3.73	0.000371	0.0145
regulation of mitotic cell cycle phase transition (GO:1901990)	434	55	14.9	+	3.69	2.37e-15	5.94e-13
DNA integrity checkpoint signaling (GO:0031570)	150	19	5.15	+	3.69	3.63e-06	0.000224
DNA-templated transcription, termination (GO:0006353)	79	10	2.71	+	3.69	0.000729	0.0255
meiotic nuclear division (GO:0140013)	158	20	5.42	+	3.69	2.05e-06	0.00013
negative regulation of cell cycle G2/M phase transition (GO:1902750)	111	14	3.81	+	3.67	7.08e-05	0.00334
regulation of ATP metabolic process (GO:1903578)	119	15	4.09	+	3.67	3.97e-05	0.00202
mitotic cell cycle phase transition (GO:0044772)	262	33	8.99	+	3.67	1.18e-09	1.4e-07
negative regulation of mitotic cell cycle (GO:0045930)	294	37	10.09	+	3.67	1.18e-10	1.71e-08
regulation of histone methylation (GO:0031060)	72	9	2.47	+	3.64	0.00144	0.0456
regulation of signal transduction by p53 class mediator (GO:1901796)	201	25	6.9	+	3.62	1.51e-07	1.21e-05
meiotic chromosome segregation (GO:0045132)	89	11	3.06	+	3.6	0.000483	0.018
nucleobase-containing compound transport (GO:0015931)	245	30	8.41	+	3.57	1.2e-08	1.19e-06
meiosis I (GO:0007127)	123	15	4.22	+	3.55	5.6e-05	0.00271
negative regulation of DNA metabolic process (GO:0051053)	140	17	4.81	+	3.54	1.92e-05	0.00103
positive regulation of chromosome organization (GO:2001252)	182	22	6.25	+	3.52	1.28e-06	8.56e-05
histone methylation (GO:0016571)	91	11	3.12	+	3.52	0.000572	0.0206
viral transcription (GO:0019083)	116	14	3.98	+	3.52	0.000109	0.00487
meiosis I cell cycle process (GO:0061982)	125	15	4.29	+	3.5	6.61e-05	0.00313
cellular response to DNA damage stimulus (GO:0006974)	793	95	27.22	+	3.49	2.39e-24	1.4e-21
signal transduction in response to DNA damage (GO:0042770)	167	20	5.73	+	3.49	4.39e-06	0.000266
DNA damage checkpoint signaling (GO:0000077)	142	17	4.87	+	3.49	2.27e-05	0.0012
RNA 3'-end processing (GO:0031123)	142	17	4.87	+	3.49	2.27e-05	0.00119
DNA biosynthetic process (GO:0071897)	117	14	4.02	+	3.49	0.000118	0.00526
negative regulation of mRNA metabolic process (GO:1903312)	93	11	3.19	+	3.45	0.000675	0.0238
regulation of DNA recombination (GO:0000018)	127	15	4.36	+	3.44	7.78e-05	0.00361
negative regulation of cell cycle (GO:0045786)	454	53	15.59	+	3.4	1.55e-13	3.22e-11
positive regulation of cell cycle (GO:0045787)	310	36	10.64	+	3.38	1.52e-09	1.76e-07
regulation of mitotic cell cycle (GO:0007346)	588	68	20.19	+	3.37	6.97e-17	2e-14
nucleotide-excision repair (GO:0006289)	104	12	3.57	+	3.36	0.000479	0.0179
nucleocytoplasmic transport (GO:0006913)	261	30	8.96	+	3.35	4.37e-08	3.94e-06
pyrimidine-containing compound metabolic process (GO:0072527)	87	10	2.99	+	3.35	0.00142	0.0452
regulation of cell cycle process (GO:0010564)	792	91	27.19	+	3.35	3.39e-22	1.62e-19
nucleus organization (GO:0006997)	148	17	5.08	+	3.35	3.66e-05	0.00186
peptidyl-lysine modification (GO:0018205)	305	35	10.47	+	3.34	3.41e-09	3.67e-07
nuclear transport (GO:0051169)	264	30	9.06	+	3.31	5.5e-08	4.85e-06
mRNA processing (GO:0006397)	486	55	16.68	+	3.3	1.67e-13	3.43e-11
regulation of cyclin-dependent protein serine/threonine kinase activity (GO:0000079)	98	11	3.36	+	3.27	0.001	0.033
regulation of DNA metabolic process (GO:0051052)	372	41	12.77	+	3.21	4.59e-10	5.85e-08
positive regulation of response to DNA damage stimulus (GO:2001022)	109	12	3.74	+	3.21	0.000702	0.0246
ribosome biogenesis (GO:0042254)	329	36	11.29	+	3.19	6.37e-09	6.58e-07
mitotic DNA damage checkpoint signaling (GO:0044773)	119	13	4.09	+	3.18	0.000457	0.0173
microtubule-based process (GO:0007017)	806	88	27.67	+	3.18	3.72e-20	1.59e-17
regulation of chromatin organization (GO:1902275)	211	23	7.24	+	3.18	3.67e-06	0.000226
regulation of purine nucleotide metabolic process (GO:1900542)	120	13	4.12	+	3.16	0.000491	0.0183
ribonucleoprotein complex biogenesis (GO:0022613)	462	50	15.86	+	3.15	9.76e-12	1.62e-09
regulation of mRNA splicing, via spliceosome (GO:0048024)	102	11	3.5	+	3.14	0.00135	0.043
regulation of cyclin-dependent protein kinase activity (GO:1904029)	102	11	3.5	+	3.14	0.00135	0.0429
positive regulation of mitotic cell cycle (GO:0045931)	112	12	3.84	+	3.12	0.000873	0.0295
DNA modification (GO:0006304)	103	11	3.54	+	3.11	0.00145	0.0456
regulation of nucleotide metabolic process (GO:0006140)	122	13	4.19	+	3.1	0.000567	0.0205
regulation of circadian rhythm (GO:0042752)	122	13	4.19	+	3.1	0.000567	0.0205
mitotic DNA integrity checkpoint signaling (GO:0044774)	123	13	4.22	+	3.08	0.000608	0.0217
positive regulation of protein modification by small protein conjugation or removal (GO:1903322)	143	15	4.91	+	3.06	0.000257	0.0104
protein-containing complex localization (GO:0031503)	259	27	8.89	+	3.04	1.18e-06	8.03e-05
regulation of response to DNA damage stimulus (GO:2001020)	223	23	7.66	+	3	8.45e-06	0.000493
covalent chromatin modification (GO:0016569)	367	37	12.6	+	2.94	2.82e-08	2.64e-06
regulation of mRNA processing (GO:0050684)	140	14	4.81	+	2.91	0.000631	0.0225
chromatin organization (GO:0006325)	703	70	24.13	+	2.9	2.42e-14	5.54e-12
rRNA processing (GO:0006364)	262	26	8.99	+	2.89	4.23e-06	0.000257
positive regulation of chromatin organization (GO:1905269)	121	12	4.15	+	2.89	0.00161	0.0496
histone modification (GO:0016570)	363	36	12.46	+	2.89	6.34e-08	5.54e-06
positive regulation of DNA metabolic process (GO:0051054)	202	20	6.93	+	2.88	5.46e-05	0.00267
ribonucleoprotein complex subunit organization (GO:0071826)	196	19	6.73	+	2.82	0.000107	0.00484
RNA processing (GO:0006396)	930	90	31.93	+	2.82	1.65e-17	4.91e-15
regulation of histone modification (GO:0031056)	156	15	5.36	+	2.8	0.000598	0.0215
regulation of generation of precursor metabolites and energy (GO:0043467)	167	16	5.73	+	2.79	0.000413	0.0158
rRNA metabolic process (GO:0016072)	272	26	9.34	+	2.78	7.82e-06	0.000458
ribonucleoprotein complex assembly (GO:0022618)	189	18	6.49	+	2.77	0.000198	0.0082
nucleic acid metabolic process (GO:0090304)	2217	211	76.11	+	2.77	8.95e-42	2.83e-38
regulation of cell cycle (GO:0051726)	1164	110	39.96	+	2.75	1.29e-20	5.67e-18
mRNA metabolic process (GO:0016071)	697	65	23.93	+	2.72	3.22e-12	5.72e-10
viral gene expression (GO:0019080)	172	16	5.9	+	2.71	0.000556	0.0203
proteasomal protein catabolic process (GO:0010498)	361	33	12.39	+	2.66	1.21e-06	8.11e-05
viral life cycle (GO:0019058)	230	21	7.9	+	2.66	0.000104	0.00472
regulation of RNA stability (GO:0043487)	253	23	8.69	+	2.65	5.29e-05	0.0026
regulation of mRNA metabolic process (GO:1903311)	376	34	12.91	+	2.63	1.04e-06	7.17e-05
regulation of protein modification by small protein conjugation or removal (GO:1903320)	245	22	8.41	+	2.62	9.01e-05	0.00414
tRNA metabolic process (GO:0006399)	190	17	6.52	+	2.61	0.00057	0.0206
regulation of protein ubiquitination (GO:0031396)	213	19	7.31	+	2.6	0.000287	0.0115
proteasome-mediated ubiquitin-dependent protein catabolic process (GO:0043161)	338	30	11.6	+	2.59	9.89e-06	0.000568
establishment of organelle localization (GO:0051656)	398	35	13.66	+	2.56	1.69e-06	0.00011
regulation of mRNA catabolic process (GO:0061013)	252	22	8.65	+	2.54	0.000131	0.00572
regulation of mRNA stability (GO:0043488)	241	21	8.27	+	2.54	0.00019	0.00795
negative regulation of organelle organization (GO:0010639)	334	29	11.47	+	2.53	1.74e-05	0.000948
regulation of gene expression, epigenetic (GO:0040029)	173	15	5.94	+	2.53	0.00157	0.0488
nucleic acid phosphodiester bond hydrolysis (GO:0090305)	301	26	10.33	+	2.52	5.4e-05	0.00265
ncRNA processing (GO:0034470)	436	37	14.97	+	2.47	1.53e-06	9.98e-05
nucleobase-containing compound metabolic process (GO:0006139)	2705	228	92.86	+	2.46	1.22e-37	2.75e-34
cellular protein-containing complex assembly (GO:0034622)	867	73	29.76	+	2.45	1.74e-11	2.83e-09
heterocycle metabolic process (GO:0046483)	2891	234	99.24	+	2.36	3.98e-36	7.87e-33
ncRNA metabolic process (GO:0034660)	521	42	17.89	+	2.35	1.07e-06	7.29e-05
cellular aromatic compound metabolic process (GO:0006725)	2937	236	100.82	+	2.34	5.64e-36	9.91e-33
RNA metabolic process (GO:0016070)	1582	125	54.31	+	2.3	2.5e-17	7.33e-15
macromolecule methylation (GO:0043414)	257	20	8.82	+	2.27	0.00109	0.0355
posttranscriptional regulation of gene expression (GO:0010608)	581	45	19.94	+	2.26	1.23e-06	8.25e-05
organic cyclic compound metabolic process (GO:1901360)	3182	245	109.23	+	2.24	9.02e-35	1.43e-31
cellular response to stress (GO:0033554)	1741	130	59.77	+	2.18	3.49e-16	9.66e-14
cellular nitrogen compound metabolic process (GO:0034641)	3395	253	116.55	+	2.17	7.81e-34	1.03e-30
modification-dependent macromolecule catabolic process (GO:0043632)	563	41	19.33	+	2.12	1.51e-05	0.000827
cytoskeleton organization (GO:0007010)	1212	88	41.61	+	2.12	2.12e-10	2.8e-08
gene expression (GO:0010467)	2117	153	72.67	+	2.11	4.79e-18	1.65e-15
peptidyl-amino acid modification (GO:0018193)	886	64	30.42	+	2.1	7.75e-08	6.66e-06
protein modification by small protein conjugation (GO:0032446)	822	59	28.22	+	2.09	3.63e-07	2.66e-05
ubiquitin-dependent protein catabolic process (GO:0006511)	545	39	18.71	+	2.08	4.96e-05	0.00245
protein-containing complex assembly (GO:0065003)	1358	97	46.62	+	2.08	3.46e-11	5.37e-09
regulation of organelle organization (GO:0033043)	1208	86	41.47	+	2.07	6.3e-10	7.78e-08
cellular macromolecule biosynthetic process (GO:0034645)	1639	116	56.26	+	2.06	5.22e-13	9.94e-11
modification-dependent protein catabolic process (GO:0019941)	552	39	18.95	+	2.06	5.54e-05	0.0027
organelle localization (GO:0051640)	609	43	20.91	+	2.06	1.91e-05	0.00103
positive regulation of organelle organization (GO:0010638)	605	42	20.77	+	2.02	4.48e-05	0.00226
regulation of cellular response to stress (GO:0080135)	692	48	23.76	+	2.02	1.34e-05	0.000744
macromolecule biosynthetic process (GO:0009059)	1680	116	57.67	+	2.01	2.6e-12	4.73e-10
proteolysis involved in cellular protein catabolic process (GO:0051603)	609	42	20.91	+	2.01	4.78e-05	0.00238
nucleobase-containing compound biosynthetic process (GO:0034654)	975	67	33.47	+	2	2.83e-07	2.13e-05
protein-containing complex subunit organization (GO:0043933)	1605	110	55.1	+	2	1.87e-11	3.01e-09
cellular component biogenesis (GO:0044085)	2754	188	94.54	+	1.99	6.46e-20	2.69e-17
RNA biosynthetic process (GO:0032774)	543	37	18.64	+	1.98	0.000146	0.00629
organelle organization (GO:0006996)	3567	242	122.45	+	1.98	3.07e-26	2.42e-23
regulation of translation (GO:0006417)	415	28	14.25	+	1.97	0.00113	0.0367
heterocycle biosynthetic process (GO:0018130)	1049	70	36.01	+	1.94	3.12e-07	2.31e-05
aromatic compound biosynthetic process (GO:0019438)	1060	70	36.39	+	1.92	5.26e-07	3.76e-05
protein modification by small protein conjugation or removal (GO:0070647)	1035	68	35.53	+	1.91	9.63e-07	6.65e-05
cellular protein catabolic process (GO:0044257)	644	42	22.11	+	1.9	0.000189	0.00796
cellular macromolecule catabolic process (GO:0044265)	925	60	31.75	+	1.89	6.23e-06	0.000369
transcription, DNA-templated (GO:0006351)	530	34	18.19	+	1.87	0.000779	0.0268
negative regulation of nucleobase-containing compound metabolic process (GO:0045934)	1528	98	52.45	+	1.87	8.29e-09	8.35e-07
nucleic acid-templated transcription (GO:0097659)	531	34	18.23	+	1.87	0.000796	0.0272
negative regulation of cellular macromolecule biosynthetic process (GO:2000113)	1540	97	52.87	+	1.83	2.22e-08	2.15e-06
cellular component assembly (GO:0022607)	2494	156	85.62	+	1.82	3.6e-13	7.2e-11
negative regulation of macromolecule biosynthetic process (GO:0010558)	1551	97	53.24	+	1.82	2.63e-08	2.47e-06
negative regulation of cellular component organization (GO:0051129)	724	45	24.85	+	1.81	0.000283	0.0114
organic cyclic compound biosynthetic process (GO:1901362)	1196	74	41.06	+	1.8	2.26e-06	0.000142
negative regulation of RNA metabolic process (GO:0051253)	1408	87	48.33	+	1.8	2.73e-07	2.06e-05
protein catabolic process (GO:0030163)	697	43	23.93	+	1.8	0.000492	0.0183
cellular nitrogen compound biosynthetic process (GO:0044271)	1553	95	53.31	+	1.78	1.29e-07	1.05e-05
negative regulation of cellular biosynthetic process (GO:0031327)	1610	98	55.27	+	1.77	9.47e-08	8.01e-06
negative regulation of transcription by RNA polymerase II (GO:0000122)	906	55	31.1	+	1.77	9.27e-05	0.00425
protein ubiquitination (GO:0016567)	746	45	25.61	+	1.76	0.000512	0.0189
negative regulation of biosynthetic process (GO:0009890)	1643	98	56.4	+	1.74	1.94e-07	1.51e-05
macromolecule catabolic process (GO:0009057)	1058	63	36.32	+	1.73	4.84e-05	0.0024
regulation of nucleobase-containing compound metabolic process (GO:0019219)	4049	240	139	+	1.73	2.36e-18	8.28e-16
cellular macromolecule metabolic process (GO:0044260)	4909	288	168.52	+	1.71	1.94e-22	9.6e-20
negative regulation of RNA biosynthetic process (GO:1902679)	1301	76	44.66	+	1.7	1.17e-05	0.000656
protein localization to organelle (GO:0033365)	742	43	25.47	+	1.69	0.0015	0.047
negative regulation of transcription, DNA-templated (GO:0045892)	1297	75	44.52	+	1.68	2.21e-05	0.00118
negative regulation of nucleic acid-templated transcription (GO:1903507)	1299	75	44.59	+	1.68	2.25e-05	0.00119
regulation of cellular macromolecule biosynthetic process (GO:2000112)	3968	229	136.22	+	1.68	4.86e-16	1.32e-13
regulation of macromolecule biosynthetic process (GO:0010556)	3999	229	137.28	+	1.67	1.29e-15	3.33e-13
negative regulation of nitrogen compound metabolic process (GO:0051172)	2453	140	84.21	+	1.66	3.76e-09	3.99e-07
regulation of RNA metabolic process (GO:0051252)	3782	213	129.83	+	1.64	1.19e-13	2.54e-11
regulation of catabolic process (GO:0009894)	1066	60	36.59	+	1.64	0.000302	0.012
macromolecule metabolic process (GO:0043170)	6151	343	211.16	+	1.62	2.27e-24	1.38e-21
regulation of cellular biosynthetic process (GO:0031326)	4163	232	142.91	+	1.62	1.56e-14	3.64e-12
cellular component organization or biogenesis (GO:0071840)	6006	334	206.18	+	1.62	3.59e-23	1.89e-20
regulation of biosynthetic process (GO:0009889)	4226	233	145.07	+	1.61	3.38e-14	7.64e-12
regulation of RNA biosynthetic process (GO:2001141)	3480	190	119.46	+	1.59	6.65e-11	1.01e-08
negative regulation of macromolecule metabolic process (GO:0010605)	2880	157	98.87	+	1.59	7.32e-09	7.42e-07
cellular biosynthetic process (GO:0044249)	2715	148	93.2	+	1.59	2.3e-08	2.19e-06
regulation of transcription, DNA-templated (GO:0006355)	3474	189	119.26	+	1.58	1.23e-10	1.77e-08
regulation of nucleic acid-templated transcription (GO:1903506)	3475	189	119.29	+	1.58	1.24e-10	1.77e-08
organic substance biosynthetic process (GO:1901576)	2803	152	96.22	+	1.58	1.87e-08	1.82e-06
regulation of nitrogen compound metabolic process (GO:0051171)	5740	311	197.05	+	1.58	3.29e-19	1.27e-16
negative regulation of gene expression (GO:0010629)	999	54	34.29	+	1.57	0.00144	0.0455
regulation of cellular component organization (GO:0051128)	2390	129	82.05	+	1.57	4.11e-07	2.97e-05
biosynthetic process (GO:0009058)	2865	154	98.35	+	1.57	2.53e-08	2.39e-06
nitrogen compound metabolic process (GO:0006807)	6886	370	236.39	+	1.57	4.05e-24	2.29e-21
negative regulation of cellular metabolic process (GO:0031324)	2613	140	89.7	+	1.56	1.79e-07	1.41e-05
cellular component organization (GO:0016043)	5783	308	198.52	+	1.55	6.31e-18	2.12e-15
regulation of primary metabolic process (GO:0080090)	5925	313	203.4	+	1.54	1.03e-17	3.39e-15
regulation of transcription by RNA polymerase II (GO:0006357)	2595	137	89.08	+	1.54	5.62e-07	3.95e-05
positive regulation of nucleobase-containing compound metabolic process (GO:0045935)	1941	102	66.63	+	1.53	2.93e-05	0.00152
regulation of cellular metabolic process (GO:0031323)	6138	321	210.71	+	1.52	1.07e-17	3.44e-15
cellular metabolic process (GO:0044237)	7542	394	258.91	+	1.52	4.31e-24	2.35e-21
primary metabolic process (GO:0044238)	7352	384	252.38	+	1.52	4.44e-23	2.27e-20
regulation of gene expression (GO:0010468)	4922	255	168.97	+	1.51	1.28e-12	2.39e-10
regulation of macromolecule metabolic process (GO:0060255)	6340	328	217.64	+	1.51	1.5e-17	4.74e-15
macromolecule modification (GO:0043412)	3211	166	110.23	+	1.51	7.97e-08	6.77e-06
negative regulation of metabolic process (GO:0009892)	3095	158	106.25	+	1.49	3.94e-07	2.86e-05
positive regulation of macromolecule biosynthetic process (GO:0010557)	1863	94	63.95	+	1.47	0.000256	0.0104
organic substance metabolic process (GO:0071704)	7840	395	269.14	+	1.47	5.47e-21	2.47e-18
cellular protein modification process (GO:0006464)	2985	150	102.47	+	1.46	2.38e-06	0.000149
protein modification process (GO:0036211)	2985	150	102.47	+	1.46	2.38e-06	0.000149
cellular protein metabolic process (GO:0044267)	3590	180	123.24	+	1.46	1.63e-07	1.29e-05
positive regulation of RNA metabolic process (GO:0051254)	1773	88	60.86	+	1.45	0.000682	0.024
regulation of metabolic process (GO:0019222)	6874	339	235.98	+	1.44	4.02e-15	9.92e-13
positive regulation of cellular biosynthetic process (GO:0031328)	1969	97	67.59	+	1.44	0.000462	0.0174
metabolic process (GO:0008152)	8313	407	285.37	+	1.43	1.74e-19	7.06e-17
positive regulation of biosynthetic process (GO:0009891)	2004	97	68.79	+	1.41	0.000821	0.028
positive regulation of cellular metabolic process (GO:0031325)	3314	159	113.77	+	1.4	1.3e-05	0.000723
positive regulation of nitrogen compound metabolic process (GO:0051173)	3123	147	107.21	+	1.37	8.3e-05	0.00384
regulation of protein metabolic process (GO:0051246)	2665	125	91.49	+	1.37	0.000424	0.0162
regulation of cellular protein metabolic process (GO:0032268)	2501	116	85.86	+	1.35	0.00107	0.0352
positive regulation of macromolecule metabolic process (GO:0010604)	3522	162	120.91	+	1.34	0.000116	0.0052
positive regulation of metabolic process (GO:0009893)	3820	170	131.14	+	1.3	0.000338	0.0133
negative regulation of cellular process (GO:0048523)	4902	218	168.28	+	1.3	3.01e-05	0.00155
protein metabolic process (GO:0019538)	4203	186	144.28	+	1.29	0.000219	0.00901
organonitrogen compound metabolic process (GO:1901564)	5246	223	180.09	+	1.24	0.000383	0.0149
positive regulation of cellular process (GO:0048522)	5741	241	197.08	+	1.22	0.000404	0.0155
negative regulation of biological process (GO:0048519)	5501	230	188.84	+	1.22	0.000758	0.0261
regulation of cellular process (GO:0050794)	11351	451	389.67	+	1.16	4.51e-06	0.000271
regulation of biological process (GO:0050789)	11898	461	408.44	+	1.13	7.57e-05	0.00353
cellular process (GO:0009987)	15495	590	531.92	+	1.11	2.29e-07	1.76e-05
biological regulation (GO:0065007)	12568	475	431.44	+	1.1	0.000964	0.0323
biological_process (GO:0008150)	17851	657	612.8	+	1.07	2.9e-07	2.17e-05
multicellular organismal process (GO:0032501)	6926	187	237.76	-	0.79	5.78e-05	0.0028
transport (GO:0006810)	4476	119	153.66	-	0.77	0.00155	0.0484
signal transduction (GO:0007165)	5227	129	179.44	-	0.72	1e-05	0.000574
cell differentiation (GO:0030154)	3575	88	122.73	-	0.72	0.000463	0.0174
cell communication (GO:0007154)	5656	138	194.16	-	0.71	1.72e-06	0.000111
signaling (GO:0023052)	5565	133	191.04	-	0.7	6.24e-07	4.35e-05
regulation of multicellular organismal process (GO:0051239)	2673	56	91.76	-	0.61	3.55e-05	0.00182
regulation of transport (GO:0051049)	1772	37	60.83	-	0.61	0.000964	0.0323
anatomical structure morphogenesis (GO:0009653)	2158	43	74.08	-	0.58	7.1e-05	0.00334
cell surface receptor signaling pathway (GO:0007166)	2495	49	85.65	-	0.57	1.16e-05	0.000656
Unclassified (UNCLASSIFIED)	2744	50	94.2	-	0.53	2.9e-07	2.16e-05
immune response (GO:0006955)	2075	37	71.23	-	0.52	6.63e-06	0.000391
vesicle-mediated transport (GO:0016192)	1969	35	67.59	-	0.52	1.03e-05	0.000588
tissue development (GO:0009888)	1729	30	59.35	-	0.51	2.74e-05	0.00143
regulation of locomotion (GO:0040012)	997	17	34.23	-	0.5	0.00158	0.0492
defense response (GO:0006952)	1426	24	48.95	-	0.49	9.74e-05	0.00445
epithelium development (GO:0060429)	1113	18	38.21	-	0.47	0.000428	0.0163
regulation of cell motility (GO:2000145)	954	15	32.75	-	0.46	0.000874	0.0295
ion transmembrane transport (GO:0034220)	870	13	29.87	-	0.44	0.000743	0.0259
negative regulation of multicellular organismal process (GO:0051241)	1014	15	34.81	-	0.43	0.000231	0.00945
regulation of cellular component movement (GO:0051270)	1032	15	35.43	-	0.42	0.000179	0.00758
chemical homeostasis (GO:0048878)	1139	16	39.1	-	0.41	4.34e-05	0.00219
regulation of cell migration (GO:0030334)	892	12	30.62	-	0.39	0.000195	0.00811
cation transport (GO:0006812)	824	11	28.29	-	0.39	0.00035	0.0137
regulation of ion transport (GO:0043269)	703	9	24.13	-	0.37	0.000862	0.0292
inorganic ion transmembrane transport (GO:0098660)	637	8	21.87	-	0.37	0.00113	0.0367
ion transport (GO:0006811)	1200	14	41.19	-	0.34	1.34e-06	8.8e-05
system process (GO:0003008)	2057	23	70.61	-	0.33	2.77e-11	4.38e-09
detection of stimulus (GO:0051606)	721	8	24.75	-	0.32	0.000195	0.00812
regulation of secretion by cell (GO:1903530)	581	6	19.94	-	0.3	0.000599	0.0215
inflammatory response (GO:0006954)	498	5	17.1	-	0.29	0.00142	0.0452
nervous system process (GO:0050877)	1416	14	48.61	-	0.29	6.28e-09	6.53e-07
regulation of inflammatory response (GO:0050727)	518	5	17.78	-	0.28	0.000744	0.0258
regulation of secretion (GO:0051046)	639	6	21.94	-	0.27	0.000122	0.00542
cellular chemical homeostasis (GO:0055082)	762	7	26.16	-	0.27	2.02e-05	0.00108
ion homeostasis (GO:0050801)	773	7	26.54	-	0.26	1.45e-05	0.000796
regulation of system process (GO:0044057)	585	5	20.08	-	0.25	0.000153	0.00653
response to bacterium (GO:0009617)	721	6	24.75	-	0.24	1.25e-05	0.000697
divalent inorganic cation homeostasis (GO:0072507)	481	4	16.51	-	0.24	0.000478	0.0179
metal ion homeostasis (GO:0055065)	626	5	21.49	-	0.23	3.98e-05	0.00202
humoral immune response (GO:0006959)	386	3	13.25	-	0.23	0.00153	0.0481
external encapsulating structure organization (GO:0045229)	386	3	13.25	-	0.23	0.00153	0.048
blood circulation (GO:0008015)	390	3	13.39	-	0.22	0.00154	0.0481
negative regulation of defense response (GO:0031348)	402	3	13.8	-	0.22	0.0011	0.0359
negative regulation of response to external stimulus (GO:0032102)	559	4	19.19	-	0.21	6.48e-05	0.00307
epidermis development (GO:0008544)	422	3	14.49	-	0.21	0.000828	0.0282
cation homeostasis (GO:0055080)	710	5	24.37	-	0.21	5.58e-06	0.000333
inorganic ion homeostasis (GO:0098771)	724	5	24.85	-	0.2	2.66e-06	0.000165
positive regulation of cell adhesion (GO:0045785)	438	3	15.04	-	0.2	0.000399	0.0154
regulation of cell-cell adhesion (GO:0022407)	439	3	15.07	-	0.2	0.0004	0.0154
negative regulation of immune system process (GO:0002683)	597	4	20.49	-	0.2	2.35e-05	0.00123
anion transport (GO:0006820)	460	3	15.79	-	0.19	0.0002	0.00829
cellular cation homeostasis (GO:0030003)	642	4	22.04	-	0.18	5.81e-06	0.000345
sensory perception (GO:0007600)	979	6	33.61	-	0.18	9.09e-09	9.04e-07
cellular ion homeostasis (GO:0006873)	659	4	22.62	-	0.18	4.19e-06	0.000256
epithelial cell differentiation (GO:0030855)	686	4	23.55	-	0.17	2.13e-06	0.000135
defense response to bacterium (GO:0042742)	350	2	12.02	-	0.17	0.0013	0.0417
negative regulation of immune response (GO:0050777)	373	2	12.8	-	0.16	0.000639	0.0227
cellular metal ion homeostasis (GO:0006875)	561	3	19.26	-	0.16	1.24e-05	0.000693
endocytosis (GO:0006897)	569	3	19.53	-	0.15	8.56e-06	0.000497
skin development (GO:0043588)	385	2	13.22	-	0.15	0.000449	0.017
cellular calcium ion homeostasis (GO:0006874)	425	2	14.59	-	0.14	0.000103	0.0047
cellular divalent inorganic cation homeostasis (GO:0072503)	460	2	15.79	-	0.13	3.5e-05	0.0018
epidermal cell differentiation (GO:0009913)	322	1	11.05	-	0.09	0.000424	0.0162
G protein-coupled receptor signaling pathway (GO:0007186)	1305	4	44.8	-	0.09	7.09e-15	1.7e-12
phagocytosis (GO:0006909)	329	1	11.29	-	0.09	0.000286	0.0114
adaptive immune response (GO:0002250)	658	2	22.59	-	0.09	9.92e-08	8.34e-06
detection of stimulus involved in sensory perception (GO:0050906)	557	1	19.12	-	0.05	2.21e-07	1.71e-05
regulation of angiogenesis (GO:0045765)	282	0	9.68	-	< 0.01	0.000142	0.00618
positive regulation of leukocyte cell-cell adhesion (GO:1903039)	240	0	8.24	-	< 0.01	0.000729	0.0255
positive regulation of cytosolic calcium ion concentration (GO:0007204)	283	0	9.72	-	< 0.01	0.000144	0.00624
regulation of cytosolic calcium ion concentration (GO:0051480)	321	0	11.02	-	< 0.01	2.84e-05	0.00148
regulation of vasculature development (GO:1901342)	286	0	9.82	-	< 0.01	0.000151	0.00647
detection of chemical stimulus involved in sensory perception of smell (GO:0050911)	441	0	15.14	-	< 0.01	5.55e-07	3.92e-05
detection of chemical stimulus involved in sensory perception (GO:0050907)	486	0	16.68	-	< 0.01	1.13e-07	9.32e-06
positive regulation of T cell activation (GO:0050870)	220	0	7.55	-	< 0.01	0.000989	0.033
detection of chemical stimulus (GO:0009593)	522	0	17.92	-	< 0.01	3.46e-08	3.18e-06
keratinization (GO:0031424)	227	0	7.79	-	< 0.01	0.00105	0.0347
keratinocyte differentiation (GO:0030216)	270	0	9.27	-	< 0.01	0.00021	0.00867
regulation of epithelial cell migration (GO:0010632)	229	0	7.86	-	< 0.01	0.000665	0.0235
negative regulation of inflammatory response to antigenic stimulus (GO:0002862)	208	0	7.14	-	< 0.01	0.00146	0.0461
regulation of inflammatory response to antigenic stimulus (GO:0002861)	222	0	7.62	-	< 0.01	0.000999	0.033
positive regulation of cell-cell adhesion (GO:0022409)	283	0	9.72	-	< 0.01	0.000144	0.00622
sensory perception of smell (GO:0007608)	468	0	16.07	-	< 0.01	2.64e-07	2e-05
sensory perception of chemical stimulus (GO:0007606)	543	0	18.64	-	< 0.01	1.53e-08	1.51e-06
MODULE 8
Analysis Type:	PANTHER Overrepresentation Test (Released 20210224)
Annotation Version and Release Date:	GO Ontology database DOI: 10.5281/zenodo.4735677 Released 2021-05-01
Analyzed List:	upload_1 (Homo sapiens)
Reference List:	Homo sapiens (all genes in database)
Test Type:	FISHER
Correction:	FDR
GO biological process complete	Homo sapiens - REFLIST (20595)	upload_1 (622)	upload_1 (expected)	upload_1 (over/under)	upload_1 (fold Enrichment)	upload_1 (raw P-value)	upload_1 (FDR)
striated muscle cell proliferation (GO:0014855)	14	5	0.42	+	11.83	0.000176	0.0316
cardiac muscle tissue growth (GO:0055017)	24	8	0.72	+	11.04	2.94e-06	0.00133
heart growth (GO:0060419)	25	8	0.76	+	10.6	3.79e-06	0.00158
organ growth (GO:0035265)	76	13	2.3	+	5.66	1.9e-06	0.001
catecholamine metabolic process (GO:0006584)	48	8	1.45	+	5.52	0.000214	0.0368
catechol-containing compound metabolic process (GO:0009712)	48	8	1.45	+	5.52	0.000214	0.0364
cellular amino acid catabolic process (GO:0009063)	104	13	3.14	+	4.14	3.96e-05	0.00993
dicarboxylic acid metabolic process (GO:0043648)	95	11	2.87	+	3.83	0.000281	0.0463
carboxylic acid catabolic process (GO:0046395)	224	24	6.77	+	3.55	3.36e-07	0.000295
homophilic cell adhesion via plasma membrane adhesion molecules (GO:0007156)	167	17	5.04	+	3.37	3.13e-05	0.00838
organic acid catabolic process (GO:0016054)	239	24	7.22	+	3.32	9.77e-07	0.000618
regulation of heart contraction (GO:0008016)	230	23	6.95	+	3.31	1.75e-06	0.000953
potassium ion transmembrane transport (GO:0071805)	158	15	4.77	+	3.14	0.000183	0.0326
cell-cell junction organization (GO:0045216)	185	17	5.59	+	3.04	0.000101	0.0207
vascular process in circulatory system (GO:0003018)	251	23	7.58	+	3.03	6.69e-06	0.00258
regulation of blood circulation (GO:1903522)	278	25	8.4	+	2.98	3.65e-06	0.00156
cell-cell adhesion via plasma-membrane adhesion molecules (GO:0098742)	258	23	7.79	+	2.95	1.01e-05	0.00355
fatty acid metabolic process (GO:0006631)	330	29	9.97	+	2.91	9.5e-07	0.000626
monocarboxylic acid metabolic process (GO:0032787)	517	45	15.61	+	2.88	1.23e-09	4.87e-06
cell junction assembly (GO:0034329)	276	24	8.34	+	2.88	9.59e-06	0.00345
muscle system process (GO:0003012)	288	23	8.7	+	2.64	5.04e-05	0.0121
metal ion transport (GO:0030001)	326	26	9.85	+	2.64	1.7e-05	0.00516
cell-cell adhesion (GO:0098609)	515	41	15.55	+	2.64	6.86e-08	0.000121
carboxylic acid metabolic process (GO:0019752)	833	63	25.16	+	2.5	1.67e-10	2.65e-06
inorganic cation transmembrane transport (GO:0098662)	573	43	17.31	+	2.48	1.61e-07	0.000212
lipid catabolic process (GO:0016042)	299	22	9.03	+	2.44	0.000284	0.0463
oxoacid metabolic process (GO:0043436)	866	63	26.15	+	2.41	7.79e-10	4.1e-06
cation transmembrane transport (GO:0098655)	641	46	19.36	+	2.38	2.08e-07	0.000219
circulatory system process (GO:0003013)	481	34	14.53	+	2.34	1.33e-05	0.00439
organic acid metabolic process (GO:0006082)	897	63	27.09	+	2.33	2.99e-09	9.45e-06
small molecule catabolic process (GO:0044282)	406	28	12.26	+	2.28	0.000122	0.0238
regulation of cation transmembrane transport (GO:1904062)	378	26	11.42	+	2.28	0.000239	0.0401
cellular calcium ion homeostasis (GO:0006874)	425	29	12.84	+	2.26	9.91e-05	0.0206
cation transport (GO:0006812)	824	56	24.89	+	2.25	5.66e-08	0.000112
inorganic ion transmembrane transport (GO:0098660)	637	43	19.24	+	2.24	2.42e-06	0.00116
cellular divalent inorganic cation homeostasis (GO:0072503)	460	31	13.89	+	2.23	6.42e-05	0.0147
calcium ion homeostasis (GO:0055074)	438	29	13.23	+	2.19	0.000145	0.0276
cell junction organization (GO:0034330)	502	33	15.16	+	2.18	6.86e-05	0.0155
organic hydroxy compound metabolic process (GO:1901615)	488	32	14.74	+	2.17	9.49e-05	0.0203
regulation of ion transport (GO:0043269)	703	46	21.23	+	2.17	2.4e-06	0.00119
cellular cation homeostasis (GO:0030003)	642	42	19.39	+	2.17	7.73e-06	0.00291
divalent inorganic cation homeostasis (GO:0072507)	481	31	14.53	+	2.13	0.000153	0.0285
ion transmembrane transport (GO:0034220)	870	56	26.28	+	2.13	3.74e-07	0.000311
cellular metal ion homeostasis (GO:0006875)	561	36	16.94	+	2.12	5.8e-05	0.0135
cell adhesion (GO:0007155)	953	61	28.78	+	2.12	9.82e-08	0.000141
regulation of ion transmembrane transport (GO:0034765)	502	32	15.16	+	2.11	0.000133	0.0257
cellular ion homeostasis (GO:0006873)	659	42	19.9	+	2.11	1.75e-05	0.00523
biological adhesion (GO:0022610)	959	61	28.96	+	2.11	1.64e-07	0.000199
regulation of system process (GO:0044057)	585	37	17.67	+	2.09	5.09e-05	0.012
regulation of anatomical structure size (GO:0090066)	514	32	15.52	+	2.06	0.000244	0.0407
cation homeostasis (GO:0055080)	710	44	21.44	+	2.05	1.43e-05	0.00461
cellular chemical homeostasis (GO:0055082)	762	47	23.01	+	2.04	9.38e-06	0.00345
ion transport (GO:0006811)	1200	74	36.24	+	2.04	1.63e-08	4.28e-05
regulation of transmembrane transport (GO:0034762)	591	36	17.85	+	2.02	0.00015	0.0283
inorganic ion homeostasis (GO:0098771)	724	44	21.87	+	2.01	2.59e-05	0.00744
metal ion homeostasis (GO:0055065)	626	38	18.91	+	2.01	9.13e-05	0.0198
brain development (GO:0007420)	759	46	22.92	+	2.01	1.6e-05	0.00497
cellular lipid metabolic process (GO:0044255)	977	59	29.51	+	2	1.06e-06	0.000644
central nervous system development (GO:0007417)	1000	60	30.2	+	1.99	1.3e-06	0.000734
lipid metabolic process (GO:0006629)	1222	73	36.91	+	1.98	8.66e-08	0.000137
transmembrane transport (GO:0055085)	1276	76	38.54	+	1.97	4.14e-08	9.35e-05
ion homeostasis (GO:0050801)	773	46	23.35	+	1.97	2.88e-05	0.00784
chemical homeostasis (GO:0048878)	1139	67	34.4	+	1.95	5.9e-07	0.000466
cell morphogenesis (GO:0000902)	715	42	21.59	+	1.94	9.68e-05	0.0204
head development (GO:0060322)	803	47	24.25	+	1.94	4.01e-05	0.00991
cellular homeostasis (GO:0019725)	895	51	27.03	+	1.89	2.83e-05	0.00799
small molecule metabolic process (GO:0044281)	1622	88	48.99	+	1.8	1.91e-07	0.000215
homeostatic process (GO:0042592)	1680	88	50.74	+	1.73	9.29e-07	0.000639
locomotion (GO:0040011)	1345	69	40.62	+	1.7	2.83e-05	0.00785
movement of cell or subcellular component (GO:0006928)	1596	80	48.2	+	1.66	1.48e-05	0.00466
nervous system development (GO:0007399)	2218	111	66.99	+	1.66	2.18e-07	0.000216
regulation of biological quality (GO:0065008)	3995	188	120.66	+	1.56	2.33e-10	1.84e-06
regulation of localization (GO:0032879)	2753	125	83.14	+	1.5	4.34e-06	0.00176
anatomical structure morphogenesis (GO:0009653)	2158	96	65.17	+	1.47	0.00016	0.0295
system development (GO:0048731)	4330	172	130.77	+	1.32	0.000122	0.0241
multicellular organism development (GO:0007275)	4941	191	149.23	+	1.28	0.000169	0.0308
localization (GO:0051179)	5831	225	176.1	+	1.28	3.24e-05	0.00854
anatomical structure development (GO:0048856)	5330	205	160.97	+	1.27	0.000116	0.0232
developmental process (GO:0032502)	5797	221	175.08	+	1.26	8.31e-05	0.0182
cellular process (GO:0009987)	15495	519	467.97	+	1.11	1.29e-06	0.000758
cellular macromolecule metabolic process (GO:0044260)	4909	109	148.26	-	0.74	0.000184	0.0323
macromolecule metabolic process (GO:0043170)	6151	136	185.77	-	0.73	1.19e-05	0.00401
nucleobase-containing compound metabolic process (GO:0006139)	2705	50	81.7	-	0.61	0.000101	0.0205
immune system process (GO:0002376)	2903	49	87.67	-	0.56	3.05e-06	0.00134
regulation of immune system process (GO:0002682)	1717	26	51.86	-	0.5	7.77e-05	0.0173
nucleic acid metabolic process (GO:0090304)	2217	30	66.96	-	0.45	2.85e-07	0.000265
immune response (GO:0006955)	2075	28	62.67	-	0.45	7.67e-07	0.000577
positive regulation of immune system process (GO:0002684)	1069	13	32.29	-	0.4	0.000189	0.0329
regulation of immune response (GO:0050776)	1183	14	35.73	-	0.39	4.43e-05	0.0108
chromosome organization (GO:0051276)	1064	9	32.13	-	0.28	2.53e-06	0.00118
DNA metabolic process (GO:0006259)	777	6	23.47	-	0.26	3.32e-05	0.00861
chromatin organization (GO:0006325)	703	4	21.23	-	0.19	1.17e-05	0.00402
detection of chemical stimulus (GO:0009593)	522	2	15.77	-	0.13	3.53e-05	0.00901
sensory perception of smell (GO:0007608)	468	1	14.13	-	0.07	2.11e-05	0.00618
sensory perception of chemical stimulus (GO:0007606)	543	1	16.4	-	0.06	2.15e-06	0.0011
detection of chemical stimulus involved in sensory perception of smell (GO:0050911)	441	0	13.32	-	< 0.01	4.44e-06	0.00175
detection of chemical stimulus involved in sensory perception (GO:0050907)	486	0	14.68	-	< 0.01	8.35e-07	0.0006
MODULE 11
Analysis Type:	PANTHER Overrepresentation Test (Released 20210224)
Annotation Version and Release Date:	GO Ontology database DOI: 10.5281/zenodo.4735677 Released 2021-05-01
Analyzed List:	upload_1 (Homo sapiens)
Reference List:	Homo sapiens (all genes in database)
Test Type:	FISHER
Correction:	FDR
GO biological process complete	Homo sapiens - REFLIST (20595)	upload_1 (502)	upload_1 (expected)	upload_1 (over/under)	upload_1 (fold Enrichment)	upload_1 (raw P-value)	upload_1 (FDR)
collagen biosynthetic process (GO:0032964)	9	5	0.22	+	22.79	1.25e-05	0.00177
negative regulation of protein autophosphorylation (GO:0031953)	12	4	0.29	+	13.68	0.000459	0.0376
basement membrane organization (GO:0071711)	28	9	0.68	+	13.19	1.57e-07	3.54e-05
collagen fibril organization (GO:0030199)	103	29	2.51	+	11.55	4.92e-20	1.94e-16
endodermal cell differentiation (GO:0035987)	40	11	0.97	+	11.28	2.5e-08	7.76e-06
endoderm formation (GO:0001706)	49	12	1.19	+	10.05	1.75e-08	5.87e-06
chondroitin sulfate biosynthetic process (GO:0030206)	25	6	0.61	+	9.85	7.82e-05	0.00852
extracellular matrix assembly (GO:0085029)	33	7	0.8	+	8.7	3.91e-05	0.00465
chondroitin sulfate metabolic process (GO:0030204)	39	8	0.95	+	8.42	1.35e-05	0.00186
endoderm development (GO:0007492)	75	15	1.83	+	8.21	3.21e-09	1.3e-06
chondroitin sulfate proteoglycan biosynthetic process (GO:0050650)	30	6	0.73	+	8.21	0.000187	0.018
cell adhesion mediated by integrin (GO:0033627)	25	5	0.61	+	8.21	0.000651	0.0507
purine ribonucleoside bisphosphate metabolic process (GO:0034035)	25	5	0.61	+	8.21	0.000651	0.0505
3'-phosphoadenosine 5'-phosphosulfate metabolic process (GO:0050427)	25	5	0.61	+	8.21	0.000651	0.0502
endochondral bone growth (GO:0003416)	25	5	0.61	+	8.21	0.000651	0.05
collagen metabolic process (GO:0032963)	61	12	1.49	+	8.07	1.42e-07	3.26e-05
substrate adhesion-dependent cell spreading (GO:0034446)	56	11	1.36	+	8.06	4.79e-07	9.24e-05
chondroitin sulfate proteoglycan metabolic process (GO:0050654)	44	8	1.07	+	7.46	2.91e-05	0.00372
regulation of collagen metabolic process (GO:0010712)	44	8	1.07	+	7.46	2.91e-05	0.00369
extracellular matrix organization (GO:0030198)	383	64	9.34	+	6.86	1.98e-31	3.14e-27
positive regulation of extrinsic apoptotic signaling pathway (GO:2001238)	48	8	1.17	+	6.84	5.06e-05	0.00593
extracellular structure organization (GO:0043062)	384	64	9.36	+	6.84	2.27e-31	1.79e-27
external encapsulating structure organization (GO:0045229)	386	64	9.41	+	6.8	2.95e-31	1.56e-27
aminoglycan biosynthetic process (GO:0006023)	107	17	2.61	+	6.52	6.35e-09	2.45e-06
regulation of collagen biosynthetic process (GO:0032965)	39	6	0.95	+	6.31	0.000653	0.0499
glycosaminoglycan biosynthetic process (GO:0006024)	100	15	2.44	+	6.15	9.75e-08	2.45e-05
mucopolysaccharide metabolic process (GO:1903510)	109	15	2.66	+	5.65	2.67e-07	5.7e-05
formation of primary germ layer (GO:0001704)	112	15	2.73	+	5.49	3.65e-07	7.13e-05
proteoglycan biosynthetic process (GO:0030166)	60	8	1.46	+	5.47	0.000205	0.0192
aminoglycan metabolic process (GO:0006022)	166	22	4.05	+	5.44	8.36e-10	3.89e-07
endochondral bone morphogenesis (GO:0060350)	54	7	1.32	+	5.32	0.000595	0.0468
cell-matrix adhesion (GO:0007160)	127	16	3.1	+	5.17	3.17e-07	6.51e-05
glycosaminoglycan metabolic process (GO:0030203)	152	19	3.7	+	5.13	2.8e-08	8.19e-06
cell-substrate adhesion (GO:0031589)	184	23	4.48	+	5.13	9.67e-10	4.37e-07
proteoglycan metabolic process (GO:0006029)	85	10	2.07	+	4.83	8.81e-05	0.00928
aminoglycan catabolic process (GO:0006026)	68	8	1.66	+	4.83	0.000444	0.0367
bone morphogenesis (GO:0060349)	97	11	2.36	+	4.65	5.36e-05	0.00623
cartilage development (GO:0051216)	153	17	3.73	+	4.56	6.84e-07	0.000127
connective tissue development (GO:0061448)	202	22	4.92	+	4.47	2.21e-08	7.13e-06
gastrulation (GO:0007369)	157	17	3.83	+	4.44	9.5e-07	0.000171
negative regulation of angiogenesis (GO:0016525)	103	11	2.51	+	4.38	8.79e-05	0.00933
cellular response to BMP stimulus (GO:0071773)	94	10	2.29	+	4.36	0.000188	0.018
response to BMP (GO:0071772)	94	10	2.29	+	4.36	0.000188	0.0179
negative regulation of blood vessel morphogenesis (GO:2000181)	104	11	2.53	+	4.34	9.52e-05	0.0099
negative regulation of vasculature development (GO:1901343)	105	11	2.56	+	4.3	0.000103	0.0106
regulation of Rho protein signal transduction (GO:0035023)	88	9	2.14	+	4.2	0.00051	0.0409
integrin-mediated signaling pathway (GO:0007229)	98	10	2.39	+	4.19	0.000257	0.023
tissue remodeling (GO:0048771)	99	10	2.41	+	4.14	0.000277	0.0247
response to transforming growth factor beta (GO:0071559)	160	16	3.9	+	4.1	5.07e-06	0.000826
cellular response to transforming growth factor beta stimulus (GO:0071560)	153	15	3.73	+	4.02	1.24e-05	0.00178
negative regulation of Wnt signaling pathway (GO:0030178)	219	21	5.34	+	3.93	3.3e-07	6.6e-05
ossification (GO:0001503)	267	25	6.51	+	3.84	3.85e-08	1.09e-05
osteoblast differentiation (GO:0001649)	129	12	3.14	+	3.82	0.000143	0.0142
skeletal system development (GO:0001501)	479	43	11.68	+	3.68	1.56e-12	1.64e-09
regulation of endothelial cell proliferation (GO:0001936)	135	12	3.29	+	3.65	0.000212	0.0197
blood vessel development (GO:0001568)	492	43	11.99	+	3.59	3.54e-12	3.29e-09
supramolecular fiber organization (GO:0097435)	601	52	14.65	+	3.55	2.4e-14	3.46e-11
mesenchymal cell differentiation (GO:0048762)	162	14	3.95	+	3.55	8.54e-05	0.00919
vasculature development (GO:0001944)	514	44	12.53	+	3.51	3.72e-12	3.27e-09
negative regulation of canonical Wnt signaling pathway (GO:0090090)	187	16	4.56	+	3.51	3.04e-05	0.00379
mesenchyme development (GO:0060485)	224	19	5.46	+	3.48	6.29e-06	0.000984
bone development (GO:0060348)	189	16	4.61	+	3.47	3.43e-05	0.0042
striated muscle cell differentiation (GO:0051146)	191	16	4.66	+	3.44	3.86e-05	0.00462
positive regulation of epithelial cell proliferation (GO:0050679)	194	16	4.73	+	3.38	4.59e-05	0.00541
lung development (GO:0030324)	173	14	4.22	+	3.32	0.000163	0.0158
skeletal system morphogenesis (GO:0048705)	224	18	5.46	+	3.3	2.16e-05	0.00282
positive regulation of peptidase activity (GO:0010952)	200	16	4.87	+	3.28	6.43e-05	0.00731
respiratory system development (GO:0060541)	200	16	4.87	+	3.28	6.43e-05	0.00726
circulatory system development (GO:0072359)	877	70	21.38	+	3.27	2.51e-17	5.66e-14
respiratory tube development (GO:0030323)	177	14	4.31	+	3.24	0.000203	0.0191
blood vessel morphogenesis (GO:0048514)	410	32	9.99	+	3.2	2.76e-08	8.24e-06
regulation of Wnt signaling pathway (GO:0030111)	377	29	9.19	+	3.16	1.66e-07	3.7e-05
sulfur compound biosynthetic process (GO:0044272)	184	14	4.48	+	3.12	0.000294	0.026
angiogenesis (GO:0001525)	318	24	7.75	+	3.1	2.64e-06	0.000445
embryonic morphogenesis (GO:0048598)	570	43	13.89	+	3.09	2.79e-10	1.38e-07
regulation of angiogenesis (GO:0045765)	282	21	6.87	+	3.06	1.34e-05	0.00186
muscle structure development (GO:0061061)	473	35	11.53	+	3.04	2.13e-08	7.03e-06
cell chemotaxis (GO:0060326)	203	15	4.95	+	3.03	0.000243	0.0221
regulation of canonical Wnt signaling pathway (GO:0060828)	298	22	7.26	+	3.03	9.52e-06	0.00139
regulation of vasculature development (GO:1901342)	286	21	6.97	+	3.01	1.63e-05	0.00217
muscle cell differentiation (GO:0042692)	247	18	6.02	+	2.99	7.1e-05	0.00796
anatomical structure formation involved in morphogenesis (GO:0048646)	883	64	21.52	+	2.97	4.56e-14	6.01e-11
cellular response to growth factor stimulus (GO:0071363)	497	36	12.11	+	2.97	2.22e-08	7.02e-06
response to growth factor (GO:0070848)	526	38	12.82	+	2.96	9.51e-09	3.42e-06
tube morphogenesis (GO:0035239)	654	47	15.94	+	2.95	1.8e-10	9.5e-08
regulation of epithelial cell proliferation (GO:0050678)	340	24	8.29	+	2.9	7.66e-06	0.00116
tube development (GO:0035295)	856	60	20.86	+	2.88	1.17e-12	1.42e-09
positive regulation of cell migration (GO:0030335)	520	36	12.67	+	2.84	6.44e-08	1.7e-05
heart development (GO:0007507)	535	37	13.04	+	2.84	4.31e-08	1.17e-05
regulation of cell-substrate adhesion (GO:0010810)	218	15	5.31	+	2.82	0.000493	0.0399
renal system development (GO:0072001)	291	20	7.09	+	2.82	6.16e-05	0.00705
urogenital system development (GO:0001655)	324	22	7.9	+	2.79	3.18e-05	0.00392
muscle organ development (GO:0007517)	283	19	6.9	+	2.75	0.000124	0.0127
regulation of cellular response to growth factor stimulus (GO:0090287)	299	20	7.29	+	2.74	8.73e-05	0.00932
muscle tissue development (GO:0060537)	301	20	7.34	+	2.73	9.5e-05	0.00995
positive regulation of locomotion (GO:0040017)	560	37	13.65	+	2.71	1.27e-07	3.05e-05
positive regulation of cell motility (GO:2000147)	545	36	13.28	+	2.71	1.9e-07	4.12e-05
cell adhesion (GO:0007155)	953	62	23.23	+	2.67	9.39e-12	7.42e-09
biological adhesion (GO:0022610)	959	62	23.38	+	2.65	1.2e-11	9.05e-09
positive regulation of cellular component movement (GO:0051272)	558	36	13.6	+	2.65	3.25e-07	6.58e-05
kidney development (GO:0001822)	282	18	6.87	+	2.62	0.000332	0.0288
tissue development (GO:0009888)	1729	110	42.14	+	2.61	6.64e-20	2.1e-16
glycoprotein biosynthetic process (GO:0009101)	300	19	7.31	+	2.6	0.000251	0.0227
striated muscle tissue development (GO:0014706)	286	18	6.97	+	2.58	0.000389	0.033
animal organ morphogenesis (GO:0009887)	956	60	23.3	+	2.57	9.46e-11	5.34e-08
embryo development (GO:0009790)	991	62	24.16	+	2.57	4.83e-11	2.93e-08
chordate embryonic development (GO:0043009)	613	38	14.94	+	2.54	5.09e-07	9.7e-05
regulation of actin filament-based process (GO:0032970)	397	24	9.68	+	2.48	0.000116	0.0119
embryo development ending in birth or egg hatching (GO:0009792)	633	38	15.43	+	2.46	8.9e-07	0.000162
cell migration (GO:0016477)	968	58	23.59	+	2.46	1.19e-09	5.2e-07
regulation of apoptotic signaling pathway (GO:2001233)	354	21	8.63	+	2.43	0.00039	0.033
morphogenesis of an epithelium (GO:0002009)	441	26	10.75	+	2.42	7.18e-05	0.00799
tissue morphogenesis (GO:0048729)	545	32	13.28	+	2.41	1.01e-05	0.00147
regulation of actin cytoskeleton organization (GO:0032956)	358	21	8.73	+	2.41	0.000423	0.0353
wound healing (GO:0042060)	444	26	10.82	+	2.4	7.77e-05	0.00853
embryonic organ development (GO:0048568)	435	25	10.6	+	2.36	0.000135	0.0135
positive regulation of cell adhesion (GO:0045785)	438	25	10.68	+	2.34	0.000147	0.0144
response to oxygen levels (GO:0070482)	388	22	9.46	+	2.33	0.000411	0.0346
anatomical structure morphogenesis (GO:0009653)	2158	122	52.6	+	2.32	3.31e-18	8.73e-15
glycoprotein metabolic process (GO:0009100)	372	21	9.07	+	2.32	0.000591	0.0469
regulation of cell migration (GO:0030334)	892	50	21.74	+	2.3	1.31e-07	3.09e-05
positive regulation of proteolysis (GO:0045862)	376	21	9.16	+	2.29	0.000657	0.0499
regulation of anatomical structure morphogenesis (GO:0022603)	967	54	23.57	+	2.29	3.92e-08	1.09e-05
regulation of cell adhesion (GO:0030155)	731	40	17.82	+	2.24	4.94e-06	0.000813
regulation of cell motility (GO:2000145)	954	52	23.25	+	2.24	1.85e-07	4.06e-05
negative regulation of signal transduction (GO:0009968)	1305	70	31.81	+	2.2	2.05e-09	8.74e-07
regulation of locomotion (GO:0040012)	997	53	24.3	+	2.18	3.47e-07	6.86e-05
localization of cell (GO:0051674)	1109	58	27.03	+	2.15	1.01e-07	2.5e-05
cell motility (GO:0048870)	1109	58	27.03	+	2.15	1.01e-07	2.46e-05
negative regulation of multicellular organismal process (GO:0051241)	1014	52	24.72	+	2.1	8.76e-07	0.000161
negative regulation of signaling (GO:0023057)	1405	72	34.25	+	2.1	7.5e-09	2.76e-06
epithelium development (GO:0060429)	1113	57	27.13	+	2.1	2.91e-07	6.05e-05
negative regulation of cell population proliferation (GO:0008285)	703	36	17.14	+	2.1	6e-05	0.00692
negative regulation of developmental process (GO:0051093)	879	45	21.43	+	2.1	6.66e-06	0.00103
negative regulation of cell communication (GO:0010648)	1401	71	34.15	+	2.08	1.25e-08	4.29e-06
positive regulation of hydrolase activity (GO:0051345)	574	29	13.99	+	2.07	0.000344	0.0297
positive regulation of programmed cell death (GO:0043068)	575	29	14.02	+	2.07	0.000351	0.0302
regulation of cellular component movement (GO:0051270)	1032	52	25.15	+	2.07	1.66e-06	0.000291
regulation of multicellular organismal development (GO:2000026)	1332	67	32.47	+	2.06	4.84e-08	1.3e-05
positive regulation of cell differentiation (GO:0045597)	840	42	20.47	+	2.05	2.15e-05	0.00284
positive regulation of apoptotic process (GO:0043065)	560	28	13.65	+	2.05	0.000505	0.0407
positive regulation of cell population proliferation (GO:0008284)	939	46	22.89	+	2.01	1.37e-05	0.00187
locomotion (GO:0040011)	1345	65	32.78	+	1.98	2.78e-07	5.86e-05
regulation of developmental process (GO:0050793)	2461	118	59.99	+	1.97	1.37e-12	1.55e-09
negative regulation of response to stimulus (GO:0048585)	1831	87	44.63	+	1.95	3.7e-09	1.46e-06
cellular response to endogenous stimulus (GO:0071495)	1152	54	28.08	+	1.92	8.9e-06	0.00131
regulation of cell population proliferation (GO:0042127)	1654	77	40.32	+	1.91	9.15e-08	2.33e-05
regulation of cell differentiation (GO:0045595)	1586	72	38.66	+	1.86	5.66e-07	0.000106
regulation of multicellular organismal process (GO:0051239)	2673	121	65.15	+	1.86	2.37e-11	1.63e-08
positive regulation of developmental process (GO:0051094)	1271	57	30.98	+	1.84	1.53e-05	0.00207
positive regulation of multicellular organismal process (GO:0051240)	1431	64	34.88	+	1.83	5.49e-06	0.000876
response to endogenous stimulus (GO:0009719)	1426	63	34.76	+	1.81	8.31e-06	0.00125
peptidyl-amino acid modification (GO:0018193)	886	39	21.6	+	1.81	0.000554	0.0443
regulation of signal transduction (GO:0009966)	3128	136	76.24	+	1.78	1.37e-11	9.87e-09
animal organ development (GO:0048513)	3220	140	78.49	+	1.78	6.22e-12	5.17e-09
response to cytokine (GO:0034097)	1106	48	26.96	+	1.78	0.000202	0.0191
cellular response to cytokine stimulus (GO:0071345)	1016	44	24.76	+	1.78	0.000379	0.0323
positive regulation of signal transduction (GO:0009967)	1584	67	38.61	+	1.74	1.55e-05	0.00207
cellular response to organic substance (GO:0071310)	2344	99	57.13	+	1.73	9.03e-08	2.34e-05
response to organic substance (GO:0010033)	3008	127	73.32	+	1.73	7.04e-10	3.37e-07
regulation of signaling (GO:0023051)	3545	148	86.41	+	1.71	2.52e-11	1.66e-08
regulation of cell communication (GO:0010646)	3509	146	85.53	+	1.71	4.79e-11	3.03e-08
positive regulation of signaling (GO:0023056)	1761	73	42.92	+	1.7	1.27e-05	0.00177
movement of cell or subcellular component (GO:0006928)	1596	66	38.9	+	1.7	3.57e-05	0.00434
multicellular organism development (GO:0007275)	4941	203	120.44	+	1.69	1.28e-15	2.25e-12
positive regulation of cell communication (GO:0010647)	1755	72	42.78	+	1.68	2.52e-05	0.00327
response to oxygen-containing compound (GO:1901700)	1604	65	39.1	+	1.66	7.61e-05	0.00841
cellular response to chemical stimulus (GO:0070887)	2914	118	71.03	+	1.66	3.39e-08	9.75e-06
anatomical structure development (GO:0048856)	5330	215	129.92	+	1.65	5.16e-16	1.02e-12
regulation of intracellular signal transduction (GO:1902531)	1839	74	44.83	+	1.65	2.75e-05	0.00353
system development (GO:0048731)	4330	174	105.54	+	1.65	3.41e-12	3.37e-09
cell surface receptor signaling pathway (GO:0007166)	2495	99	60.82	+	1.63	1.72e-06	0.000299
positive regulation of nucleic acid-templated transcription (GO:1903508)	1628	64	39.68	+	1.61	0.000229	0.0211
positive regulation of transcription, DNA-templated (GO:0045893)	1628	64	39.68	+	1.61	0.000229	0.021
positive regulation of RNA biosynthetic process (GO:1902680)	1629	64	39.71	+	1.61	0.00023	0.021
regulation of response to stimulus (GO:0048583)	4306	169	104.96	+	1.61	6.75e-11	3.95e-08
positive regulation of response to stimulus (GO:0048584)	2312	90	56.35	+	1.6	1.25e-05	0.00178
developmental process (GO:0032502)	5797	224	141.3	+	1.59	1.01e-14	1.6e-11
regulation of immune system process (GO:0002682)	1717	66	41.85	+	1.58	0.000325	0.0284
negative regulation of cellular process (GO:0048523)	4902	178	119.49	+	1.49	6.94e-09	2.61e-06
cellular developmental process (GO:0048869)	3634	131	88.58	+	1.48	3.72e-06	0.000618
cell differentiation (GO:0030154)	3575	128	87.14	+	1.47	5.88e-06	0.000929
positive regulation of macromolecule metabolic process (GO:0010604)	3522	126	85.85	+	1.47	8.88e-06	0.00132
positive regulation of cellular process (GO:0048522)	5741	203	139.94	+	1.45	2.47e-09	1.03e-06
negative regulation of biological process (GO:0048519)	5501	194	134.09	+	1.45	9.85e-09	3.46e-06
positive regulation of biological process (GO:0048518)	6331	223	154.32	+	1.45	2.29e-10	1.17e-07
response to chemical (GO:0042221)	4381	154	106.79	+	1.44	1.16e-06	0.000207
multicellular organismal process (GO:0032501)	6926	239	168.82	+	1.42	1.74e-10	9.51e-08
positive regulation of metabolic process (GO:0009893)	3820	131	93.11	+	1.41	3.73e-05	0.00451
immune system process (GO:0002376)	2903	99	70.76	+	1.4	0.000594	0.047
response to stress (GO:0006950)	3626	120	88.38	+	1.36	0.000468	0.0381
cellular component organization (GO:0016043)	5783	185	140.96	+	1.31	2.97e-05	0.00373
response to stimulus (GO:0050896)	8540	271	208.16	+	1.3	2.62e-08	7.96e-06
cellular component organization or biogenesis (GO:0071840)	6006	187	146.4	+	1.28	0.000129	0.013
cellular response to stimulus (GO:0051716)	6807	209	165.92	+	1.26	8.11e-05	0.00878
regulation of biological process (GO:0050789)	11898	340	290.01	+	1.17	6.87e-06	0.00105
biological regulation (GO:0065007)	12568	356	306.34	+	1.16	5.22e-06	0.000842
regulation of cellular process (GO:0050794)	11351	320	276.68	+	1.16	0.000131	0.0132
cellular process (GO:0009987)	15495	427	377.69	+	1.13	1.32e-07	3.07e-05
biological_process (GO:0008150)	17851	469	435.12	+	1.08	2.47e-06	0.000425
cellular aromatic compound metabolic process (GO:0006725)	2937	45	71.59	-	0.63	0.000451	0.0371
cellular nitrogen compound metabolic process (GO:0034641)	3395	52	82.75	-	0.63	0.000144	0.0142
Unclassified (UNCLASSIFIED)	2744	33	66.88	-	0.49	2.47e-06	0.000421
RNA processing (GO:0006396)	930	8	22.67	-	0.35	0.000615	0.0481
DNA metabolic process (GO:0006259)	777	5	18.94	-	0.26	0.000283	0.0251
microtubule-based process (GO:0007017)	806	5	19.65	-	0.25	0.000147	0.0144
detection of chemical stimulus involved in sensory perception of smell (GO:0050911)	441	1	10.75	-	0.09	0.000423	0.0352
microtubule-based movement (GO:0007018)	354	0	8.63	-	< 0.01	0.000312	0.0274
MODULE 15
Analysis Type:	PANTHER Overrepresentation Test (Released 20210224)
Annotation Version and Release Date:	GO Ontology database DOI: 10.5281/zenodo.4735677 Released 2021-05-01
Analyzed List:	upload_1 (Homo sapiens)
Reference List:	Homo sapiens (all genes in database)
Test Type:	FISHER
Correction:	FDR
GO biological process complete	Homo sapiens - REFLIST (20595)	upload_1 (446)	upload_1 (expected)	upload_1 (over/under)	upload_1 (fold Enrichment)	upload_1 (raw P-value)	upload_1 (FDR)
epithelial cilium movement involved in extracellular fluid movement (GO:0003351)	34	11	0.74	+	14.94	1.82e-09	1.37e-06
extracellular transport (GO:0006858)	37	11	0.8	+	13.73	3.83e-09	2.63e-06
axonemal dynein complex assembly (GO:0070286)	38	11	0.82	+	13.37	4.84e-09	3.19e-06
left/right pattern formation (GO:0060972)	21	6	0.45	+	13.19	1.78e-05	0.00521
motile cilium assembly (GO:0044458)	47	13	1.02	+	12.77	3.06e-10	2.85e-07
outer dynein arm assembly (GO:0036158)	22	6	0.48	+	12.59	2.22e-05	0.00617
axoneme assembly (GO:0035082)	81	21	1.75	+	11.97	2.98e-15	5.89e-12
intraciliary transport (GO:0042073)	53	12	1.15	+	10.46	1.04e-08	6.06e-06
sperm axoneme assembly (GO:0007288)	23	5	0.5	+	10.04	0.000275	0.0434
sperm flagellum assembly (GO:0120316)	23	5	0.5	+	10.04	0.000275	0.043
intraciliary transport involved in cilium assembly (GO:0035735)	40	8	0.87	+	9.24	6.87e-06	0.00241
protein localization to cilium (GO:0061512)	55	11	1.19	+	9.24	1.29e-07	6.59e-05
microtubule bundle formation (GO:0001578)	112	21	2.43	+	8.66	7.39e-13	9.74e-10
cilium movement (GO:0003341)	147	27	3.18	+	8.48	5.76e-16	1.3e-12
cilium-dependent cell motility (GO:0060285)	114	20	2.47	+	8.1	7.67e-12	8.66e-09
cilium or flagellum-dependent cell motility (GO:0001539)	114	20	2.47	+	8.1	7.67e-12	8.08e-09
sperm motility (GO:0097722)	93	15	2.01	+	7.45	8.97e-09	5.67e-06
flagellated sperm motility (GO:0030317)	93	15	2.01	+	7.45	8.97e-09	5.45e-06
cilium movement involved in cell motility (GO:0060294)	101	16	2.19	+	7.32	3.61e-09	2.59e-06
cilium organization (GO:0044782)	408	56	8.84	+	6.34	2.6e-26	4.11e-22
non-motile cilium assembly (GO:1905515)	51	7	1.1	+	6.34	0.000217	0.0361
microtubule-based transport (GO:0099111)	192	25	4.16	+	6.01	6.88e-12	8.37e-09
cilium assembly (GO:0060271)	385	50	8.34	+	6	1.33e-22	1.05e-18
smoothened signaling pathway (GO:0007224)	74	9	1.6	+	5.62	6.54e-05	0.0136
microtubule-based movement (GO:0007018)	354	43	7.67	+	5.61	1.42e-18	3.74e-15
determination of left/right symmetry (GO:0007368)	125	15	2.71	+	5.54	3.02e-07	0.00014
determination of bilateral symmetry (GO:0009855)	130	15	2.82	+	5.33	4.77e-07	0.000215
specification of symmetry (GO:0009799)	131	15	2.84	+	5.29	5.22e-07	0.000229
plasma membrane bounded cell projection assembly (GO:0120031)	472	54	10.22	+	5.28	5.14e-22	2.71e-18
cell projection assembly (GO:0030031)	488	54	10.57	+	5.11	2.09e-21	8.26e-18
spermatid development (GO:0007286)	160	16	3.46	+	4.62	1.15e-06	0.00049
spermatid differentiation (GO:0048515)	167	16	3.62	+	4.42	1.92e-06	0.00078
transport along microtubule (GO:0010970)	157	14	3.4	+	4.12	1.78e-05	0.0053
microtubule-based process (GO:0007017)	806	66	17.45	+	3.78	1.61e-19	5.1e-16
cytoskeleton-dependent intracellular transport (GO:0030705)	194	15	4.2	+	3.57	4.24e-05	0.00986
organelle assembly (GO:0070925)	796	56	17.24	+	3.25	5.16e-14	9.07e-11
microtubule cytoskeleton organization (GO:0000226)	567	39	12.28	+	3.18	8.33e-10	6.93e-07
germ cell development (GO:0007281)	267	17	5.78	+	2.94	0.000129	0.0249
cell projection organization (GO:0030030)	1221	71	26.44	+	2.69	1.22e-13	1.93e-10
plasma membrane bounded cell projection organization (GO:0120036)	1175	68	25.45	+	2.67	5.4e-13	7.76e-10
cytoskeleton organization (GO:0007010)	1212	50	26.25	+	1.9	1.89e-05	0.00535
movement of cell or subcellular component (GO:0006928)	1596	63	34.56	+	1.82	6.95e-06	0.00239
cellular component assembly (GO:0022607)	2494	84	54.01	+	1.56	5.39e-05	0.0117
cellular component biogenesis (GO:0044085)	2754	89	59.64	+	1.49	0.000144	0.0259
organelle organization (GO:0006996)	3567	108	77.25	+	1.4	0.000249	0.0397
biological regulation (GO:0065007)	12568	229	272.17	-	0.84	4.5e-05	0.0102
regulation of biological process (GO:0050789)	11898	211	257.66	-	0.82	1.24e-05	0.00383
regulation of cellular process (GO:0050794)	11351	199	245.81	-	0.81	1.15e-05	0.00371
positive regulation of biological process (GO:0048518)	6331	100	137.1	-	0.73	0.000117	0.0229
regulation of metabolic process (GO:0019222)	6874	108	148.86	-	0.73	3.65e-05	0.00915
regulation of macromolecule metabolic process (GO:0060255)	6340	99	137.3	-	0.72	7.56e-05	0.0155
positive regulation of cellular process (GO:0048522)	5741	89	124.33	-	0.72	0.000174	0.0299
regulation of cellular metabolic process (GO:0031323)	6138	94	132.92	-	0.71	4.19e-05	0.01
regulation of nitrogen compound metabolic process (GO:0051171)	5740	83	124.3	-	0.67	8.38e-06	0.00282
response to stimulus (GO:0050896)	8540	123	184.94	-	0.67	1.8e-09	1.42e-06
regulation of primary metabolic process (GO:0080090)	5925	85	128.31	-	0.66	3.71e-06	0.0014
regulation of gene expression (GO:0010468)	4922	69	106.59	-	0.65	1.79e-05	0.00514
cellular response to stimulus (GO:0051716)	6807	95	147.41	-	0.64	7.43e-08	3.91e-05
regulation of transcription, DNA-templated (GO:0006355)	3474	47	75.23	-	0.62	0.000245	0.0398
regulation of nucleic acid-templated transcription (GO:1903506)	3475	47	75.25	-	0.62	0.000245	0.0395
cell communication (GO:0007154)	5656	75	122.48	-	0.61	2.12e-07	0.000102
regulation of macromolecule biosynthetic process (GO:0010556)	3999	53	86.6	-	0.61	3.4e-05	0.00866
regulation of cellular macromolecule biosynthetic process (GO:2000112)	3968	52	85.93	-	0.61	2.47e-05	0.00661
positive regulation of metabolic process (GO:0009893)	3820	50	82.72	-	0.6	4.2e-05	0.0099
regulation of cellular biosynthetic process (GO:0031326)	4163	54	90.15	-	0.6	1.15e-05	0.00364
response to stress (GO:0006950)	3626	47	78.52	-	0.6	5.06e-05	0.0111
signal transduction (GO:0007165)	5227	67	113.19	-	0.59	1.87e-07	9.22e-05
positive regulation of nitrogen compound metabolic process (GO:0051173)	3123	40	67.63	-	0.59	0.000165	0.0287
regulation of biosynthetic process (GO:0009889)	4226	54	91.52	-	0.59	5.55e-06	0.002
positive regulation of macromolecule metabolic process (GO:0010604)	3522	45	76.27	-	0.59	4.19e-05	0.0102
regulation of RNA metabolic process (GO:0051252)	3782	48	81.9	-	0.59	1.7e-05	0.00518
positive regulation of cellular metabolic process (GO:0031325)	3314	42	71.77	-	0.59	6.31e-05	0.0135
signaling (GO:0023052)	5565	70	120.51	-	0.58	2.16e-08	1.22e-05
regulation of nucleobase-containing compound metabolic process (GO:0019219)	4049	50	87.68	-	0.57	2.89e-06	0.00112
regulation of biological quality (GO:0065008)	3995	49	86.51	-	0.57	2.6e-06	0.00103
response to organic substance (GO:0010033)	3008	36	65.14	-	0.55	4.13e-05	0.0102
cellular response to organic substance (GO:0071310)	2344	27	50.76	-	0.53	0.000195	0.0332
cellular response to chemical stimulus (GO:0070887)	2914	30	63.1	-	0.48	1.62e-06	0.000674
positive regulation of cellular biosynthetic process (GO:0031328)	1969	20	42.64	-	0.47	0.000108	0.0214
response to chemical (GO:0042221)	4381	44	94.87	-	0.46	3.28e-10	2.88e-07
positive regulation of biosynthetic process (GO:0009891)	2004	20	43.4	-	0.46	6.31e-05	0.0133
positive regulation of nucleobase-containing compound metabolic process (GO:0045935)	1941	18	42.03	-	0.43	3.25e-05	0.00843
positive regulation of RNA metabolic process (GO:0051254)	1773	16	38.4	-	0.42	4.76e-05	0.0106
response to other organism (GO:0051707)	1425	12	30.86	-	0.39	0.000132	0.0248
response to external biotic stimulus (GO:0043207)	1426	12	30.88	-	0.39	0.000132	0.0245
homeostatic process (GO:0042592)	1680	13	36.38	-	0.36	8.86e-06	0.00292
regulation of immune system process (GO:0002682)	1717	13	37.18	-	0.35	4.77e-06	0.00176
chemical homeostasis (GO:0048878)	1139	8	24.67	-	0.32	0.000132	0.0251
immune response (GO:0006955)	2075	14	44.94	-	0.31	5.51e-08	3.01e-05
secretion (GO:0046903)	1047	7	22.67	-	0.31	0.000244	0.0402
immune system process (GO:0002376)	2903	19	62.87	-	0.3	2.41e-11	2.38e-08
cellular response to cytokine stimulus (GO:0071345)	1016	6	22	-	0.27	8.39e-05	0.017
positive regulation of immune system process (GO:0002684)	1069	6	23.15	-	0.26	4.46e-05	0.0102
cell activation (GO:0001775)	1089	6	23.58	-	0.25	3.22e-05	0.00847
leukocyte activation (GO:0045321)	939	5	20.33	-	0.25	0.000107	0.0213
positive regulation of immune response (GO:0050778)	747	3	16.18	-	0.19	0.000142	0.0258
detection of stimulus involved in sensory perception (GO:0050906)	557	1	12.06	-	0.08	0.000139	0.0256
adaptive immune response (GO:0002250)	658	1	14.25	-	0.07	2.24e-05	0.00609
detection of chemical stimulus involved in sensory perception of smell (GO:0050911)	441	0	9.55	-	< 0.01	0.000147	0.0261
regulation of small molecule metabolic process (GO:0062012)	421	0	9.12	-	< 0.01	0.000215	0.0362
wound healing (GO:0042060)	444	0	9.62	-	< 0.01	0.00015	0.0264
MODULE 18
Analysis Type:	PANTHER Overrepresentation Test (Released 20210224)
Annotation Version and Release Date:	GO Ontology database DOI: 10.5281/zenodo.4735677 Released 2021-05-01
Analyzed List:	upload_1 (Homo sapiens)
Reference List:	Homo sapiens (all genes in database)
Test Type:	FISHER
Correction:	FDR
GO biological process complete	Homo sapiens - REFLIST (20595)	upload_1 (273)	upload_1 (expected)	upload_1 (over/under)	upload_1 (fold Enrichment)	upload_1 (raw P-value)	upload_1 (FDR)
protein transport along microtubule (GO:0098840)	13	4	0.17	+	23.21	5.96e-05	0.0349
microtubule-based protein transport (GO:0099118)	13	4	0.17	+	23.21	5.96e-05	0.0337
calcium ion-regulated exocytosis of neurotransmitter (GO:0048791)	15	4	0.2	+	20.12	9.51e-05	0.0406
synaptic vesicle exocytosis (GO:0016079)	56	9	0.74	+	12.12	1.66e-07	0.000291
calcium-ion regulated exocytosis (GO:0017156)	43	6	0.57	+	10.53	4.14e-05	0.0297
neurotransmitter secretion (GO:0007269)	81	10	1.07	+	9.31	3.15e-07	0.000498
signal release from synapse (GO:0099643)	81	10	1.07	+	9.31	3.15e-07	0.000453
synaptic vesicle cycle (GO:0099504)	120	13	1.59	+	8.17	2.18e-08	0.000115
vesicle-mediated transport in synapse (GO:0099003)	129	13	1.71	+	7.6	4.79e-08	0.000108
regulation of neurotransmitter secretion (GO:0046928)	91	8	1.21	+	6.63	4.74e-05	0.03
neurotransmitter transport (GO:0006836)	142	11	1.88	+	5.84	5.68e-06	0.00499
regulation of neurotransmitter transport (GO:0051588)	105	8	1.39	+	5.75	0.000121	0.0491
regulation of neurotransmitter levels (GO:0001505)	218	14	2.89	+	4.84	2.45e-06	0.00276
signal release (GO:0023061)	157	10	2.08	+	4.81	7.26e-05	0.0338
potassium ion transmembrane transport (GO:0071805)	158	10	2.09	+	4.77	7.64e-05	0.0345
regulation of exocytosis (GO:0017157)	207	13	2.74	+	4.74	7.05e-06	0.00587
potassium ion transport (GO:0006813)	167	10	2.21	+	4.52	0.000118	0.049
regulation of cation channel activity (GO:2001257)	186	11	2.47	+	4.46	6.01e-05	0.0328
regulation of synaptic plasticity (GO:0048167)	188	11	2.49	+	4.41	6.59e-05	0.0315
modulation of chemical synaptic transmission (GO:0050804)	431	23	5.71	+	4.03	3.58e-08	0.000113
regulation of trans-synaptic signaling (GO:0099177)	432	23	5.73	+	4.02	3.73e-08	9.83e-05
synapse organization (GO:0050808)	289	15	3.83	+	3.92	1.24e-05	0.00934
synaptic signaling (GO:0099536)	464	24	6.15	+	3.9	3.13e-08	0.000124
regulation of vesicle-mediated transport (GO:0060627)	530	27	7.03	+	3.84	5.6e-09	4.42e-05
chemical synaptic transmission (GO:0007268)	414	19	5.49	+	3.46	4.77e-06	0.00471
anterograde trans-synaptic signaling (GO:0098916)	414	19	5.49	+	3.46	4.77e-06	0.00444
regulation of membrane potential (GO:0042391)	437	20	5.79	+	3.45	2.78e-06	0.00293
trans-synaptic signaling (GO:0099537)	432	19	5.73	+	3.32	8.52e-06	0.00673
cell junction organization (GO:0034330)	502	19	6.65	+	2.86	6.15e-05	0.0313
regulation of secretion by cell (GO:1903530)	581	21	7.7	+	2.73	4.79e-05	0.0291
inorganic ion transmembrane transport (GO:0098660)	637	22	8.44	+	2.61	6.05e-05	0.0319
regulation of secretion (GO:0051046)	639	22	8.47	+	2.6	6.33e-05	0.0313
positive regulation of transport (GO:0051050)	947	32	12.55	+	2.55	1.87e-06	0.00228
regulation of transport (GO:0051049)	1772	56	23.49	+	2.38	1.69e-09	2.67e-05
regulation of localization (GO:0032879)	2753	70	36.49	+	1.92	8.88e-08	0.000175
vesicle-mediated transport (GO:0016192)	1969	48	26.1	+	1.84	4.61e-05	0.0304
regulation of biological quality (GO:0065008)	3995	88	52.96	+	1.66	6.72e-07	0.000885
transport (GO:0006810)	4476	89	59.33	+	1.5	4.48e-05	0.0308
establishment of localization (GO:0051234)	4631	90	61.39	+	1.47	7.81e-05	0.0343
MODULE 19
Analysis Type:	PANTHER Overrepresentation Test (Released 20210224)
Annotation Version and Release Date:	GO Ontology database DOI: 10.5281/zenodo.4735677 Released 2021-05-01
Analyzed List:	upload_1 (Homo sapiens)
Reference List:	Homo sapiens (all genes in database)
Test Type:	FISHER
Correction:	FDR
GO biological process complete	Homo sapiens - REFLIST (20595)	upload_1 (169)	upload_1 (expected)	upload_1 (over/under)	upload_1 (fold Enrichment)	upload_1 (raw P-value)	upload_1 (FDR)
cellular protein-containing complex assembly (GO:0034622)	867	26	7.11	+	3.65	1.62e-08	0.000256
localization within membrane (GO:0051668)	615	17	5.05	+	3.37	1.67e-05	0.0293
protein-containing complex assembly (GO:0065003)	1358	31	11.14	+	2.78	2.55e-07	0.00134
protein-containing complex subunit organization (GO:0043933)	1605	35	13.17	+	2.66	1.09e-07	0.000865
establishment of localization in cell (GO:0051649)	2335	39	19.16	+	2.04	1.52e-05	0.0301
cellular component biogenesis (GO:0044085)	2754	43	22.6	+	1.9	3.38e-05	0.0485
cellular localization (GO:0051641)	2985	46	24.49	+	1.88	2.35e-05	0.0371
organelle organization (GO:0006996)	3567	54	29.27	+	1.84	5.23e-06	0.0165
cellular nitrogen compound metabolic process (GO:0034641)	3395	51	27.86	+	1.83	1e-05	0.0226
cellular metabolic process (GO:0044237)	7542	93	61.89	+	1.5	1.75e-06	0.0069
metabolic process (GO:0008152)	8313	98	68.22	+	1.44	5.92e-06	0.0156
MODULE 27
Analysis Type:	PANTHER Overrepresentation Test (Released 20210224)
Annotation Version and Release Date:	GO Ontology database DOI: 10.5281/zenodo.4735677 Released 2021-05-01
Analyzed List:	upload_1 (Homo sapiens)
Reference List:	Homo sapiens (all genes in database)
Test Type:	FISHER
Correction:	FDR
GO biological process complete	Homo sapiens - REFLIST (20595)	upload_1 (136)	upload_1 (expected)	upload_1 (over/under)	upload_1 (fold Enrichment)	upload_1 (raw P-value)	upload_1 (FDR)
spinal cord association neuron differentiation (GO:0021527)	12	3	0.08	+	37.86	0.000119	0.0493
ectodermal placode morphogenesis (GO:0071697)	12	3	0.08	+	37.86	0.000119	0.0481
ectodermal placode formation (GO:0060788)	12	3	0.08	+	37.86	0.000119	0.0469
cell fate determination (GO:0001709)	43	5	0.28	+	17.61	1.54e-05	0.0152
neuron fate commitment (GO:0048663)	62	7	0.41	+	17.1	3.44e-07	0.00544
regulation of morphogenesis of an epithelium (GO:1905330)	64	5	0.42	+	11.83	9.06e-05	0.0421
SRP-dependent cotranslational protein targeting to membrane (GO:0006614)	96	7	0.63	+	11.04	5.25e-06	0.0166
cotranslational protein targeting to membrane (GO:0006613)	101	7	0.67	+	10.5	7.2e-06	0.0114
regulation of Notch signaling pathway (GO:0008593)	106	7	0.7	+	10	9.7e-06	0.0118
cytoplasmic translation (GO:0002181)	122	8	0.81	+	9.93	2.31e-06	0.0122
protein targeting to ER (GO:0045047)	112	7	0.74	+	9.46	1.36e-05	0.0144
viral transcription (GO:0019083)	116	7	0.77	+	9.14	1.69e-05	0.0141
establishment of protein localization to endoplasmic reticulum (GO:0072599)	116	7	0.77	+	9.14	1.69e-05	0.0134
nuclear-transcribed mRNA catabolic process, nonsense-mediated decay (GO:0000184)	120	7	0.79	+	8.83	2.08e-05	0.0157
translational initiation (GO:0006413)	143	8	0.94	+	8.47	7.05e-06	0.0139
viral gene expression (GO:0019080)	172	9	1.14	+	7.92	3.12e-06	0.0123
protein localization to endoplasmic reticulum (GO:0070972)	143	7	0.94	+	7.41	6.04e-05	0.0329
regulation of neuron differentiation (GO:0045664)	193	9	1.27	+	7.06	7.63e-06	0.0101
protein targeting to membrane (GO:0006612)	182	8	1.2	+	6.66	3.72e-05	0.0235
cell fate commitment (GO:0045165)	238	10	1.57	+	6.36	5.69e-06	0.015
nuclear-transcribed mRNA catabolic process (GO:0000956)	195	8	1.29	+	6.21	5.94e-05	0.0335
negative regulation of neuron death (GO:1901215)	209	8	1.38	+	5.8	9.47e-05	0.0416
mRNA catabolic process (GO:0006402)	215	8	1.42	+	5.63	0.000114	0.0489
sensory organ morphogenesis (GO:0090596)	261	9	1.72	+	5.22	7.48e-05	0.037
embryonic organ morphogenesis (GO:0048562)	295	10	1.95	+	5.13	3.4e-05	0.0234
regionalization (GO:0003002)	317	10	2.09	+	4.78	6.11e-05	0.0322
regulation of neurogenesis (GO:0050767)	364	11	2.4	+	4.58	3.79e-05	0.0231
pattern specification process (GO:0007389)	426	12	2.81	+	4.27	3.25e-05	0.0234
regulation of cell development (GO:0060284)	500	14	3.3	+	4.24	7.44e-06	0.0107
viral process (GO:0016032)	444	12	2.93	+	4.09	4.8e-05	0.0281
negative regulation of cell differentiation (GO:0045596)	644	17	4.25	+	4	1.6e-06	0.0127
embryonic morphogenesis (GO:0048598)	570	15	3.76	+	3.99	7.13e-06	0.0125
chordate embryonic development (GO:0043009)	613	14	4.05	+	3.46	6.63e-05	0.0338
embryo development ending in birth or egg hatching (GO:0009792)	633	14	4.18	+	3.35	9.24e-05	0.0417
negative regulation of developmental process (GO:0051093)	879	19	5.8	+	3.27	6.53e-06	0.0147
embryo development (GO:0009790)	991	20	6.54	+	3.06	9.84e-06	0.0111
negative regulation of gene expression (GO:0010629)	999	18	6.6	+	2.73	0.000119	0.046
generation of neurons (GO:0048699)	1271	22	8.39	+	2.62	3.51e-05	0.0231
neurogenesis (GO:0022008)	1391	24	9.19	+	2.61	1.55e-05	0.0144
regulation of cell differentiation (GO:0045595)	1586	26	10.47	+	2.48	1.56e-05	0.0137
regulation of developmental process (GO:0050793)	2461	33	16.25	+	2.03	8.72e-05	0.0418
MODULE 30
Analysis Type:	PANTHER Overrepresentation Test (Released 20210224)
Annotation Version and Release Date:	GO Ontology database DOI: 10.5281/zenodo.4735677 Released 2021-05-01
Analyzed List:	upload_1 (Homo sapiens)
Reference List:	Homo sapiens (all genes in database)
Test Type:	FISHER
Correction:	FDR
GO biological process complete	Homo sapiens - REFLIST (20595)	upload_1 (108)	upload_1 (expected)	upload_1 (over/under)	upload_1 (fold Enrichment)	upload_1 (raw P-value)	upload_1 (FDR)
follicular dendritic cell differentiation (GO:0002268)	2	2	0.01	+	> 100	0.000161	0.0114
positive regulation of leukocyte adhesion to arterial endothelial cell (GO:1904999)	2	2	0.01	+	> 100	0.000161	0.0114
regulation of leukocyte adhesion to arterial endothelial cell (GO:1904997)	4	3	0.02	+	> 100	4.76e-06	0.00076
follicular dendritic cell activation (GO:0002266)	3	2	0.02	+	> 100	0.000267	0.0171
negative regulation of interleukin-18 production (GO:0032701)	3	2	0.02	+	> 100	0.000267	0.0171
positive regulation of intracellular mRNA localization (GO:1904582)	3	2	0.02	+	> 100	0.000267	0.017
regulation of intracellular mRNA localization (GO:1904580)	3	2	0.02	+	> 100	0.000267	0.0169
regulation of chronic inflammatory response to antigenic stimulus (GO:0002874)	3	2	0.02	+	> 100	0.000267	0.0169
positive regulation of calcidiol 1-monooxygenase activity (GO:0060559)	3	2	0.02	+	> 100	0.000267	0.0168
sequestering of triglyceride (GO:0030730)	4	2	0.02	+	95.35	0.000399	0.0225
cellular response to corticotropin-releasing hormone stimulus (GO:0071376)	5	2	0.03	+	76.28	0.000557	0.0289
astrocyte cell migration (GO:0043615)	5	2	0.03	+	76.28	0.000557	0.0288
response to corticotropin-releasing hormone (GO:0043435)	5	2	0.03	+	76.28	0.000557	0.0288
negative regulation of vascular wound healing (GO:0061044)	5	2	0.03	+	76.28	0.000557	0.0287
regulation of natural killer cell chemotaxis (GO:2000501)	8	3	0.04	+	71.51	2.21e-05	0.00255
positive regulation of natural killer cell chemotaxis (GO:2000503)	6	2	0.03	+	63.56	0.00074	0.0361
p38MAPK cascade (GO:0038066)	6	2	0.03	+	63.56	0.00074	0.036
negative regulation of T cell migration (GO:2000405)	6	2	0.03	+	63.56	0.00074	0.0359
regulation of keratinocyte apoptotic process (GO:1902172)	6	2	0.03	+	63.56	0.00074	0.0358
negative regulation of heterotypic cell-cell adhesion (GO:0034115)	10	3	0.05	+	57.21	3.8e-05	0.00373
regulation of cell-cell adhesion involved in gastrulation (GO:0070587)	10	3	0.05	+	57.21	3.8e-05	0.00371
regulation of chronic inflammatory response (GO:0002676)	7	2	0.04	+	54.48	0.000948	0.0439
positive regulation of fever generation (GO:0031622)	7	2	0.04	+	54.48	0.000948	0.0438
nuclear-transcribed mRNA catabolic process, deadenylation-independent decay (GO:0031086)	7	2	0.04	+	54.48	0.000948	0.0437
negative regulation of p38MAPK cascade (GO:1903753)	7	2	0.04	+	54.48	0.000948	0.0435
vascular endothelial growth factor production (GO:0010573)	7	2	0.04	+	54.48	0.000948	0.0434
positive regulation of humoral immune response mediated by circulating immunoglobulin (GO:0002925)	7	2	0.04	+	54.48	0.000948	0.0433
regulation of calcidiol 1-monooxygenase activity (GO:0060558)	7	2	0.04	+	54.48	0.000948	0.0432
negative regulation of cellular extravasation (GO:0002692)	7	2	0.04	+	54.48	0.000948	0.043
eosinophil chemotaxis (GO:0048245)	17	4	0.09	+	44.87	3.91e-06	0.000665
eosinophil migration (GO:0072677)	18	4	0.09	+	42.38	4.76e-06	0.000753
negative regulation of lymphocyte migration (GO:2000402)	14	3	0.07	+	40.86	8.9e-05	0.00725
positive regulation of neuroinflammatory response (GO:0150078)	14	3	0.07	+	40.86	8.9e-05	0.00722
regulation of heterotypic cell-cell adhesion (GO:0034114)	25	5	0.13	+	38.14	4.52e-07	9.92e-05
positive regulation of heterotypic cell-cell adhesion (GO:0034116)	16	3	0.08	+	35.76	0.000126	0.00948
negative regulation of mononuclear cell migration (GO:0071676)	22	4	0.12	+	34.67	9.58e-06	0.00129
regulation of monocyte chemotactic protein-1 production (GO:0071637)	19	3	0.1	+	30.11	0.000198	0.0136
negative regulation of interleukin-8 production (GO:0032717)	19	3	0.1	+	30.11	0.000198	0.0135
positive regulation of leukocyte adhesion to vascular endothelial cell (GO:1904996)	21	3	0.11	+	27.24	0.000258	0.0166
regulation of leukocyte adhesion to vascular endothelial cell (GO:1904994)	28	4	0.15	+	27.24	2.25e-05	0.00258
positive regulation of humoral immune response (GO:0002922)	22	3	0.12	+	26	0.000292	0.0178
T cell migration (GO:0072678)	30	4	0.16	+	25.43	2.88e-05	0.00307
protein kinase B signaling (GO:0043491)	38	5	0.2	+	25.09	2.89e-06	0.000508
CD4-positive, alpha-beta T cell differentiation involved in immune response (GO:0002294)	32	4	0.17	+	23.84	3.63e-05	0.0037
negative regulation of chemokine production (GO:0032682)	24	3	0.13	+	23.84	0.000369	0.0213
regulation of T-helper 17 type immune response (GO:2000316)	24	3	0.13	+	23.84	0.000369	0.0213
T-helper cell differentiation (GO:0042093)	32	4	0.17	+	23.84	3.63e-05	0.00368
lymphocyte chemotaxis (GO:0048247)	49	6	0.26	+	23.35	4.13e-07	9.32e-05
positive regulation of pri-miRNA transcription by RNA polymerase II (GO:1902895)	41	5	0.22	+	23.26	4.07e-06	0.00067
alpha-beta T cell differentiation involved in immune response (GO:0002293)	33	4	0.17	+	23.11	4.05e-05	0.0039
alpha-beta T cell activation involved in immune response (GO:0002287)	33	4	0.17	+	23.11	4.05e-05	0.00388
regulation of lymphocyte chemotaxis (GO:1901623)	25	3	0.13	+	22.88	0.000411	0.0231
regulation of membrane protein ectodomain proteolysis (GO:0051043)	25	3	0.13	+	22.88	0.000411	0.0231
negative regulation of leukocyte migration (GO:0002686)	42	5	0.22	+	22.7	4.53e-06	0.000731
T cell differentiation involved in immune response (GO:0002292)	35	4	0.18	+	21.79	5e-05	0.00457
lipopolysaccharide-mediated signaling pathway (GO:0031663)	35	4	0.18	+	21.79	5e-05	0.00455
positive regulation of acute inflammatory response (GO:0002675)	27	3	0.14	+	21.19	0.000506	0.0266
positive regulation of macrophage migration (GO:1905523)	27	3	0.14	+	21.19	0.000506	0.0265
skeletal muscle cell differentiation (GO:0035914)	49	5	0.26	+	19.46	9.08e-06	0.00125
negative regulation of cell junction assembly (GO:1901889)	30	3	0.16	+	19.07	0.000672	0.0334
regulation of p38MAPK cascade (GO:1900744)	40	4	0.21	+	19.07	8.1e-05	0.0067
monocyte chemotaxis (GO:0002548)	42	4	0.22	+	18.16	9.65e-05	0.00767
positive regulation of nitric oxide biosynthetic process (GO:0045429)	42	4	0.22	+	18.16	9.65e-05	0.00763
CD4-positive, alpha-beta T cell differentiation (GO:0043367)	42	4	0.22	+	18.16	9.65e-05	0.00759
lymphocyte migration (GO:0072676)	74	7	0.39	+	18.04	2.19e-07	5.58e-05
regulation of neuroinflammatory response (GO:0150077)	32	3	0.17	+	17.88	0.0008	0.0381
regulation of cellular extravasation (GO:0002691)	32	3	0.17	+	17.88	0.0008	0.038
positive regulation of nitric oxide metabolic process (GO:1904407)	43	4	0.23	+	17.74	0.000105	0.00822
regulation of pri-miRNA transcription by RNA polymerase II (GO:1902893)	54	5	0.28	+	17.66	1.41e-05	0.00177
positive regulation of calcium-mediated signaling (GO:0050850)	33	3	0.17	+	17.34	0.00087	0.0404
T cell activation involved in immune response (GO:0002286)	68	6	0.36	+	16.83	2.43e-06	0.000432
negative regulation of blood vessel endothelial cell migration (GO:0043537)	35	3	0.18	+	16.35	0.00102	0.0455
CD4-positive, alpha-beta T cell activation (GO:0035710)	47	4	0.25	+	16.23	0.000145	0.0106
regulation of chemokine production (GO:0032642)	95	8	0.5	+	16.06	6.65e-08	2.15e-05
inflammatory response to antigenic stimulus (GO:0002437)	36	3	0.19	+	15.89	0.0011	0.0482
response to cold (GO:0009409)	48	4	0.25	+	15.89	0.000156	0.0112
regulation of nitric oxide biosynthetic process (GO:0045428)	60	5	0.31	+	15.89	2.27e-05	0.00258
regulation of lymphocyte migration (GO:2000401)	61	5	0.32	+	15.63	2.44e-05	0.0027
regulation of nitric oxide metabolic process (GO:0080164)	62	5	0.33	+	15.38	2.63e-05	0.00285
negative regulation of smooth muscle cell proliferation (GO:0048662)	51	4	0.27	+	14.96	0.000195	0.0136
regulation of cytokine production involved in inflammatory response (GO:1900015)	51	4	0.27	+	14.96	0.000195	0.0135
regulation of mononuclear cell migration (GO:0071675)	116	9	0.61	+	14.8	1.89e-08	7.1e-06
mononuclear cell migration (GO:0071674)	106	8	0.56	+	14.39	1.47e-07	4e-05
negative regulation of epithelial cell migration (GO:0010633)	68	5	0.36	+	14.02	3.99e-05	0.00387
regulation of interleukin-8 production (GO:0032677)	85	6	0.45	+	13.46	8.15e-06	0.00114
positive regulation of chemokine production (GO:0032722)	71	5	0.37	+	13.43	4.84e-05	0.00445
interferon-gamma-mediated signaling pathway (GO:0060333)	72	5	0.38	+	13.24	5.16e-05	0.00463
positive regulation of interleukin-1 production (GO:0032732)	72	5	0.38	+	13.24	5.16e-05	0.00461
alpha-beta T cell differentiation (GO:0046632)	58	4	0.3	+	13.15	0.00031	0.0185
positive regulation of myeloid leukocyte differentiation (GO:0002763)	58	4	0.3	+	13.15	0.00031	0.0185
positive regulation of interferon-gamma production (GO:0032729)	74	5	0.39	+	12.88	5.84e-05	0.00507
positive regulation of interleukin-1 beta production (GO:0032731)	60	4	0.31	+	12.71	0.00035	0.0207
negative regulation of tumor necrosis factor production (GO:0032720)	60	4	0.31	+	12.71	0.00035	0.0206
regulation of immunoglobulin mediated immune response (GO:0002889)	60	4	0.31	+	12.71	0.00035	0.0206
regulation of B cell mediated immunity (GO:0002712)	60	4	0.31	+	12.71	0.00035	0.0205
negative regulation of tumor necrosis factor superfamily cytokine production (GO:1903556)	62	4	0.33	+	12.3	0.000394	0.0224
regulation of interleukin-2 production (GO:0032663)	63	4	0.33	+	12.11	0.000417	0.0233
positive regulation of phagocytosis (GO:0050766)	63	4	0.33	+	12.11	0.000417	0.0232
leukocyte chemotaxis (GO:0030595)	143	9	0.75	+	12	1.03e-07	2.91e-05
positive regulation of fat cell differentiation (GO:0045600)	64	4	0.34	+	11.92	0.000441	0.024
regulation of interferon-gamma production (GO:0032649)	113	7	0.59	+	11.81	3.17e-06	0.00055
regulation of leukocyte migration (GO:0002685)	210	13	1.1	+	11.8	1.55e-10	1.02e-07
positive regulation of mononuclear cell migration (GO:0071677)	67	4	0.35	+	11.38	0.00052	0.0271
regulation of epithelial cell apoptotic process (GO:1904035)	85	5	0.45	+	11.22	0.000109	0.00847
regulation of receptor signaling pathway via JAK-STAT (GO:0046425)	69	4	0.36	+	11.05	0.000578	0.0295
alpha-beta T cell activation (GO:0046631)	71	4	0.37	+	10.74	0.00064	0.0319
cellular response to interferon-gamma (GO:0071346)	160	9	0.84	+	10.73	2.55e-07	6.39e-05
stress-activated MAPK cascade (GO:0051403)	108	6	0.57	+	10.59	2.96e-05	0.00312
cellular response to chemokine (GO:1990869)	90	5	0.47	+	10.59	0.00014	0.0103
response to chemokine (GO:1990868)	90	5	0.47	+	10.59	0.00014	0.0103
regulation of leukocyte chemotaxis (GO:0002688)	126	7	0.66	+	10.59	6.27e-06	0.000952
regulation of fat cell differentiation (GO:0045598)	128	7	0.67	+	10.43	6.91e-06	0.00102
cell chemotaxis (GO:0060326)	203	11	1.06	+	10.33	1.6e-08	6.16e-06
regulation of receptor signaling pathway via STAT (GO:1904892)	74	4	0.39	+	10.31	0.000743	0.0358
regulation of interleukin-1 production (GO:0032652)	111	6	0.58	+	10.31	3.43e-05	0.00354
response to glucocorticoid (GO:0051384)	149	8	0.78	+	10.24	1.69e-06	0.000323
positive regulation of inflammatory response (GO:0050729)	131	7	0.69	+	10.19	7.99e-06	0.00114
stress-activated protein kinase signaling cascade (GO:0031098)	113	6	0.59	+	10.13	3.77e-05	0.00373
lymphocyte activation involved in immune response (GO:0002285)	115	6	0.6	+	9.95	4.14e-05	0.00392
neutrophil chemotaxis (GO:0030593)	77	4	0.4	+	9.91	0.000856	0.04
positive regulation of leukocyte differentiation (GO:1902107)	156	8	0.82	+	9.78	2.35e-06	0.000427
positive regulation of hemopoiesis (GO:1903708)	156	8	0.82	+	9.78	2.35e-06	0.000422
regulation of cytokine production involved in immune response (GO:0002718)	98	5	0.51	+	9.73	0.000205	0.014
cellular response to interleukin-1 (GO:0071347)	177	9	0.93	+	9.7	5.72e-07	0.000124
positive regulation of leukocyte migration (GO:0002687)	138	7	0.72	+	9.67	1.1e-05	0.00144
antigen processing and presentation of exogenous peptide antigen via MHC class II (GO:0019886)	99	5	0.52	+	9.63	0.000215	0.0145
negative regulation of myeloid cell differentiation (GO:0045638)	80	4	0.42	+	9.53	0.000981	0.0442
chemokine-mediated signaling pathway (GO:0070098)	80	4	0.42	+	9.53	0.000981	0.044
antigen processing and presentation of peptide antigen via MHC class II (GO:0002495)	101	5	0.53	+	9.44	0.000235	0.0155
response to interferon-gamma (GO:0034341)	183	9	0.96	+	9.38	7.46e-07	0.000155
granulocyte chemotaxis (GO:0071621)	82	4	0.43	+	9.3	0.00107	0.0473
antigen processing and presentation of peptide or polysaccharide antigen via MHC class II (GO:0002504)	103	5	0.54	+	9.26	0.000256	0.0167
fat cell differentiation (GO:0045444)	103	5	0.54	+	9.26	0.000256	0.0166
response to corticosteroid (GO:0031960)	168	8	0.88	+	9.08	3.97e-06	0.000661
response to lipopolysaccharide (GO:0032496)	319	15	1.67	+	8.97	2.16e-10	1.36e-07
positive regulation of adaptive immune response based on somatic recombination of immune receptors built from immunoglobulin superfamily domains (GO:0002824)	107	5	0.56	+	8.91	0.000303	0.0184
positive regulation of leukocyte cell-cell adhesion (GO:1903039)	240	11	1.26	+	8.74	8.18e-08	2.49e-05
negative regulation of immune effector process (GO:0002698)	111	5	0.58	+	8.59	0.000357	0.0208
response to molecule of bacterial origin (GO:0002237)	336	15	1.76	+	8.51	4.29e-10	2.34e-07
positive regulation of adaptive immune response (GO:0002821)	112	5	0.59	+	8.51	0.000371	0.0213
negative regulation of cell migration (GO:0030336)	270	12	1.42	+	8.48	2.82e-08	1.01e-05
response to interleukin-1 (GO:0070555)	203	9	1.06	+	8.45	1.7e-06	0.00032
regulation of ERK1 and ERK2 cascade (GO:0070372)	294	13	1.54	+	8.43	7.6e-09	3.33e-06
cellular response to lipopolysaccharide (GO:0071222)	181	8	0.95	+	8.43	6.72e-06	0.001
regulation of adaptive immune response (GO:0002819)	183	8	0.96	+	8.34	7.26e-06	0.00105
positive regulation of ERK1 and ERK2 cascade (GO:0070374)	207	9	1.09	+	8.29	1.98e-06	0.000365
regulation of interleukin-6 production (GO:0032675)	140	6	0.73	+	8.17	0.000118	0.00894
regulation of leukocyte cell-cell adhesion (GO:1903037)	327	14	1.71	+	8.16	2.87e-09	1.37e-06
positive regulation of cell-cell adhesion (GO:0022409)	283	12	1.48	+	8.09	4.62e-08	1.59e-05
regulation of smooth muscle cell proliferation (GO:0048660)	142	6	0.74	+	8.06	0.000127	0.00949
negative regulation of cell motility (GO:2000146)	285	12	1.49	+	8.03	4.98e-08	1.67e-05
response to fibroblast growth factor (GO:0071774)	119	5	0.62	+	8.01	0.000484	0.0259
cellular response to molecule of bacterial origin (GO:0071219)	191	8	1	+	7.99	9.8e-06	0.00131
regulation of adaptive immune response based on somatic recombination of immune receptors built from immunoglobulin superfamily domains (GO:0002822)	168	7	0.88	+	7.95	3.72e-05	0.00372
regulation of myeloid leukocyte differentiation (GO:0002761)	120	5	0.63	+	7.95	0.000502	0.0265
negative regulation of cellular component movement (GO:0051271)	293	12	1.54	+	7.81	6.66e-08	2.1e-05
T cell differentiation (GO:0030217)	147	6	0.77	+	7.78	0.000152	0.0109
myeloid leukocyte differentiation (GO:0002573)	123	5	0.65	+	7.75	0.00056	0.0287
skeletal muscle tissue development (GO:0007519)	123	5	0.65	+	7.75	0.00056	0.0286
regulation of chemotaxis (GO:0050920)	226	9	1.19	+	7.59	3.96e-06	0.000666
regulation of leukocyte differentiation (GO:1902105)	281	11	1.47	+	7.46	3.74e-07	8.56e-05
negative regulation of epithelial cell proliferation (GO:0050680)	129	5	0.68	+	7.39	0.000689	0.034
negative regulation of cytokine production (GO:0001818)	286	11	1.5	+	7.33	4.42e-07	9.85e-05
regulation of JNK cascade (GO:0046328)	131	5	0.69	+	7.28	0.000737	0.0361
negative regulation of locomotion (GO:0040013)	317	12	1.66	+	7.22	1.51e-07	4.06e-05
regulation of tumor necrosis factor production (GO:0032680)	159	6	0.83	+	7.2	0.000229	0.0152
response to insulin (GO:0032868)	241	9	1.26	+	7.12	6.54e-06	0.000984
skeletal muscle organ development (GO:0060538)	134	5	0.7	+	7.12	0.000813	0.0384
cellular response to biotic stimulus (GO:0071216)	216	8	1.13	+	7.06	2.31e-05	0.0026
regulation of endothelial cell proliferation (GO:0001936)	135	5	0.71	+	7.06	0.00084	0.0394
regulation of tumor necrosis factor superfamily cytokine production (GO:1903555)	164	6	0.86	+	6.98	0.000269	0.0169
positive regulation of T cell activation (GO:0050870)	220	8	1.15	+	6.93	2.62e-05	0.00285
positive regulation of NF-kappaB transcription factor activity (GO:0051092)	166	6	0.87	+	6.89	0.000286	0.0176
regulation of production of molecular mediator of immune response (GO:0002700)	166	6	0.87	+	6.89	0.000286	0.0175
cellular response to tumor necrosis factor (GO:0071356)	250	9	1.31	+	6.87	8.69e-06	0.00121
positive regulation of chemotaxis (GO:0050921)	145	5	0.76	+	6.58	0.00114	0.0499
positive regulation of cell adhesion (GO:0045785)	438	15	2.3	+	6.53	1.37e-08	5.68e-06
regulation of cell-cell adhesion (GO:0022407)	439	15	2.3	+	6.52	1.41e-08	5.7e-06
regulation of lymphocyte differentiation (GO:0045619)	177	6	0.93	+	6.46	0.000399	0.0226
regulation of stress-activated MAPK cascade (GO:0032872)	182	6	0.95	+	6.29	0.00046	0.0247
T cell activation (GO:0042110)	243	8	1.27	+	6.28	5.17e-05	0.0046
regulation of stress-activated protein kinase signaling cascade (GO:0070302)	185	6	0.97	+	6.18	0.0005	0.0264
response to tumor necrosis factor (GO:0034612)	278	9	1.46	+	6.17	1.97e-05	0.00234
cytokine-mediated signaling pathway (GO:0019221)	687	22	3.6	+	6.11	1.27e-11	1.34e-08
antigen processing and presentation (GO:0019882)	225	7	1.18	+	5.93	0.000217	0.0146
regulation of hemopoiesis (GO:1903706)	390	12	2.05	+	5.87	1.27e-06	0.000248
inflammatory response (GO:0006954)	498	15	2.61	+	5.74	7.02e-08	2.18e-05
regulation of T cell activation (GO:0050863)	336	10	1.76	+	5.68	1.36e-05	0.00171
response to peptide hormone (GO:0043434)	406	12	2.13	+	5.64	1.91e-06	0.000354
regulation of epithelial cell proliferation (GO:0050678)	340	10	1.78	+	5.61	1.5e-05	0.00186
positive regulation of DNA-binding transcription factor activity (GO:0051091)	273	8	1.43	+	5.59	0.000114	0.00868
leukocyte migration (GO:0050900)	379	11	1.99	+	5.53	6.2e-06	0.000951
response to peptide (GO:1901652)	488	14	2.56	+	5.47	3.52e-07	8.32e-05
positive regulation of cytokine production (GO:0001819)	489	14	2.56	+	5.46	3.61e-07	8.39e-05
regulation of neuron apoptotic process (GO:0043523)	210	6	1.1	+	5.45	0.000951	0.0431
regulation of leukocyte proliferation (GO:0070663)	246	7	1.29	+	5.43	0.000366	0.0213
response to steroid hormone (GO:0048545)	285	8	1.49	+	5.35	0.000151	0.0109
positive regulation of leukocyte activation (GO:0002696)	429	12	2.25	+	5.33	3.31e-06	0.000568
leukocyte differentiation (GO:0002521)	360	10	1.89	+	5.3	2.41e-05	0.00268
positive regulation of defense response (GO:0031349)	362	10	1.9	+	5.27	2.52e-05	0.00277
cellular response to cytokine stimulus (GO:0071345)	1016	28	5.33	+	5.26	4.16e-13	9.4e-10
lymphocyte differentiation (GO:0030098)	254	7	1.33	+	5.26	0.000441	0.0241
regulation of cell adhesion (GO:0030155)	731	20	3.83	+	5.22	1.77e-09	9e-07
positive regulation of cell activation (GO:0050867)	440	12	2.31	+	5.2	4.26e-06	0.000693
response to cytokine (GO:0034097)	1106	30	5.8	+	5.17	7.35e-14	1.16e-09
regulation of inflammatory response (GO:0050727)	518	14	2.72	+	5.15	7.06e-07	0.000149
cellular response to peptide (GO:1901653)	339	9	1.78	+	5.06	8.77e-05	0.00718
response to bacterium (GO:0009617)	721	19	3.78	+	5.03	8.58e-09	3.67e-06
positive regulation of lymphocyte activation (GO:0051251)	384	10	2.01	+	4.97	4.11e-05	0.00391
regulation of cell migration (GO:0030334)	892	23	4.68	+	4.92	2.7e-10	1.58e-07
regulation of cytokine production (GO:0001817)	748	19	3.92	+	4.84	1.53e-08	6.03e-06
regulation of neuron death (GO:1901214)	316	8	1.66	+	4.83	0.000299	0.0182
regulation of DNA-binding transcription factor activity (GO:0051090)	435	11	2.28	+	4.82	2.17e-05	0.00252
response to lipid (GO:0033993)	831	21	4.36	+	4.82	2.6e-09	1.28e-06
positive regulation of immune system process (GO:0002684)	1069	27	5.61	+	4.82	8.59e-12	1.13e-08
negative regulation of inflammatory response (GO:0050728)	320	8	1.68	+	4.77	0.000325	0.0193
MAPK cascade (GO:0000165)	402	10	2.11	+	4.74	5.97e-05	0.00515
muscle organ development (GO:0007517)	283	7	1.48	+	4.72	0.000822	0.0387
negative regulation of cell adhesion (GO:0007162)	285	7	1.49	+	4.68	0.000856	0.0399
regulation of cell motility (GO:2000145)	954	23	5	+	4.6	9.65e-10	5.08e-07
[truncated: 142 more rows]
