# Supplementary material for: Identification of Gender-Specific Molecular Differences in Glioblastoma (GBM) and Low-Grade Glioma (LGG) by the Analysis of Large Transcriptomic and Epigenomic Datasets
Source: Front Oncol. 2021 Sep 21;11:699594. doi: 10.3389/fonc.2021.699594 (PMC8491982; doi:10.3389/fonc.2021.699594)
Supplement: Supplementary file 9 [file Table_8.xlsx]

## Sheet: Sheet1
GeneID	Gene Symbol	chromosome	log2(FC) _Expression	Log2(FC)_Methylation
ENSG00000165246	NLGN4Y	Y	4.78221	-1.16314
ENSG00000229807	XIST	X	-5.68859	0.599161
ENSG00000130021	PUDP	X	-0.766222	0.648156
ENSG00000005889	ZFX	X	-0.612769	0.5025
ENSG00000147050	KDM6A	X	-0.585208	0.561879
ENSG00000169895	SYAP1	X	-0.487937	0.563901
ENSG00000086712	TXLNG	X	-0.507964	-1.02076
ENSG00000173674	EIF1AX	X	-0.514244	0.556393
ENSG00000126012	KDM5C	X	-0.536306	0.409113
ENSG00000215301	DDX3X	X	-0.405355	0.943966
ENSG00000169249	ZRSR2	X	-0.373233	0.658963
ENSG00000186312	CA5BP1	X	-0.42852	0.576349
ENSG00000149531	FRG1BP	20	0.678451	-1.91155
ENSG00000130985	UBA1	X	-0.280366	-0.72534
ENSG00000101846	STS	X	-0.4313	0.1922
ENSG00000188419	CHM	X	-0.296928	-1.61785
ENSG00000255346	NOX5	15	0.800726	0.2862
ENSG00000213080	AL354714.2	1	-0.42232	0.228243
ENSG00000146938	NLGN4X	X	-0.399549	-0.0672259
ENSG00000129682	FGF13	X	0.727678	0.714124
ENSG00000102225	CDK16	X	-0.256305	-1.10005
ENSG00000102172	SMS	X	-0.331416	-3.62768
ENSG00000124486	USP9X	X	-0.246458	-1.33631

## Sheet: Sheet2
Gene Symbol	GBM_Males_log2(FC) _Expression_ Over Females	P-adj	GBM_Males_Log2(FC)_Methylation over_Females	P-adj				Gene Symbol	GBM_Males_log2(FC) _Expression_ Over Females	GBM_Males_Log2(FC)_Methylation over_Females
XIST	-5.68859	2.56e-277	0.599161	0				NOX5	0.800726	0.2862
PUDP	-0.766222	4.27e-27	0.648156	0				FGF13	0.727678	0.714124
ZFX	-0.612769	3.65e-22	0.5025	0.01				FRG1BP	0.678451	-1.91155
KDM6A	-0.585208	1.38e-19	0.561879	0.02				USP9X	-0.246458	-1.33631
KDM5C	-0.536306	5.16e-11	0.409113	0.04				CDK16	-0.256305	-1.10005
EIF1AX	-0.514244	2.77e-12	0.556393	0				UBA1	-0.280366	-0.72534
SYAP1	-0.487937	1.5e-13	0.563901	0.04				CHM	-0.296928	-1.61785
STS	-0.4313	0.00281547	0.1922	0.04				SMS	-0.331416	-3.62768
CA5BP1	-0.42852	5.42e-06	0.576349	0.04				ZRSR2	-0.373233	0.658963
AL354714.2	-0.42232	0.0127797	0.228243					DDX3X	-0.405355	0.943966
DDX3X	-0.405355	7.14e-10	0.943966					AL354714.2	-0.42232	0.228243
ZRSR2	-0.373233	1.35e-06	0.658963					CA5BP1	-0.42852	0.576349
CHM	-0.296928	0.00546176	-1.61785					STS	-0.4313	0.1922
UBA1	-0.280366	0.000331141	-0.72534					SYAP1	-0.487937	0.563901
CDK16	-0.256305	0.000331141	-1.10005					TXLNG	-0.507964	-1.02076
USP9X	-0.246458	0.0469954	-1.33631					EIF1AX	-0.514244	0.556393
FRG1BP	0.678451	0.000236888	-1.91155					KDM5C	-0.536306	0.409113
FGF13	0.727678	0.0301626	0.714124					KDM6A	-0.585208	0.561879
NOX5	0.800726	0.0100512	0.2862					ZFX	-0.612769	0.5025
TXLNG	-0.507964	1.57e-12	-1.02076					PUDP	-0.766222	0.648156
SMS	-0.331416	0.0428303	-3.62768
