# Supplementary material for: Identification of Gender-Specific Molecular Differences in Glioblastoma (GBM) and Low-Grade Glioma (LGG) by the Analysis of Large Transcriptomic and Epigenomic Datasets
Source: Front Oncol. 2021 Sep 21;11:699594. doi: 10.3389/fonc.2021.699594 (PMC8491982; doi:10.3389/fonc.2021.699594)
Supplement: Supplementary file 10 [file Table_9.xlsx]

## Sheet: Sheet1
GeneID	Gene Symbol	chromosome	log2(FC)_Expression	FC_Expression	FC_Methylation	log2(FC)_Methylation
ENSG00000174460	ZCCHC12	X	-0.640127	0.641656	0.034141	-4.87235
ENSG00000046647	GEMIN8	X	-0.225566	0.855259	0.05	-4.32193
ENSG00000067842	ATP2B3	X	-0.608919	0.655688	0.0733262	-3.76953
ENSG00000008086	CDKL5	X	-0.516351	0.699138	0.0798429	-3.64669
ENSG00000067048	DDX3Y	Y	6.25658	76.4572	0.0849673	-3.55695
ENSG00000086717	PPEF1	X	-0.590338	0.664187	0.0916988	-3.44695
ENSG00000178947	SMIM10L2A	X	-0.351272	0.783893	0.094533	-3.40304
ENSG00000279601	AC005052.1	X	-0.442523	0.735847	0.0990629	-3.33551
ENSG00000269743	SLC25A53	X	0.263597	1.20047	0.100785	-3.31064
ENSG00000196972	SMIM10L2B	X	-0.485917	0.714043	0.10198	-3.29364
ENSG00000063601	MTMR1	X	0.163633	1.1201	0.103076	-3.27822
ENSG00000177189	RPS6KA3	X	-0.241801	0.845689	0.116157	-3.10585
ENSG00000147010	SH3KBP1	X	-0.213635	0.862362	0.121255	-3.04388
ENSG00000102054	RBBP7	X	0.132426	1.09614	0.122507	-3.02906
ENSG00000232599	AL008707.1	X	-0.531019	0.692066	0.126422	-2.98368
ENSG00000101911	PRPS2	X	-0.546227	0.684809	0.128731	-2.95756
ENSG00000073464	CLCN4	X	-0.335237	0.792654	0.14534	-2.7825
ENSG00000133135	RNF128	X	-0.632262	0.645164	0.148707	-2.74946
ENSG00000101888	NXT2	X	0.214889	1.16061	0.172511	-2.53524
ENSG00000102241	HTATSF1	X	0.133396	1.09687	0.175705	-2.50877
ENSG00000086712	TXLNG	X	-0.268328	0.830281	0.179949	-2.47434
ENSG00000130985	UBA1	X	-0.215732	0.861109	0.184122	-2.44127
ENSG00000165704	HPRT1	X	-0.339131	0.790517	0.202459	-2.3043
ENSG00000046651	OFD1	X	-0.166802	0.890815	0.203804	-2.29474
ENSG00000189108	IL1RAPL2	X	-0.740143	0.59868	0.253086	-1.9823
ENSG00000102057	KCND1	X	0.344359	1.26959	0.27718	-1.8511
ENSG00000169933	FRMPD4	X	-0.700401	0.615401	0.283887	-1.81661
ENSG00000204071	TCEAL6	X	-0.633487	0.644617	0.331832	-1.59148
ENSG00000198088	NUP62CL	X	-0.580396	0.66878	0.421384	-1.24679
ENSG00000102349	KLF8	X	-0.371791	0.772823	0.439286	-1.18677
ENSG00000123572	NRK	X	-0.957703	0.514876	0.458416	-1.12527
ENSG00000165246	NLGN4Y	Y	6.25223	76.227	0.548673	-0.865983
ENSG00000169249	ZRSR2	X	-0.207167	0.866237	0.62439	-0.67948
ENSG00000143786	CNIH3	1	-0.277005	0.825303	0.789474	-0.341037
ENSG00000236514	AL135791.1	10	0.301735	1.23263	0.806452	-0.31034
ENSG00000225470	JPX	X	-0.558698	0.678915	0.878105	-0.187534
ENSG00000147050	KDM6A	X	-0.506007	0.704169	1.15789	0.211504
ENSG00000125354	SEPTIN6	X	-0.45709	0.728454	1.27286	0.348072
ENSG00000147234	FRMPD3	X	0.334995	1.26137	1.27851	0.35446
ENSG00000188419	CHM	X	-0.233122	0.850792	1.32121	0.401862
ENSG00000185915	KLHL34	X	-0.51982	0.697459	1.33834	0.420444
ENSG00000147160	AWAT2	X	0.642804	1.56136	1.4327	0.518737
ENSG00000130741	EIF2S3	X	-0.341148	0.789413	1.44695	0.53301
ENSG00000069535	MAOB	X	-0.549294	0.683354	1.48468	0.57015
ENSG00000005889	ZFX	X	-0.559204	0.678677	1.53012	0.613645
ENSG00000102313	ITIH6	X	-0.887496	0.540551	1.53613	0.619303
ENSG00000101850	GPR143	X	-0.456001	0.729004	1.54766	0.630089
ENSG00000130032	PRRG3	X	-0.568254	0.674432	1.56911	0.649943
ENSG00000229807	XIST	X	-8.32963	0.00310837	1.57445	0.654847
ENSG00000198932	GPRASP1	X	-0.455349	0.729334	1.6134	0.690106
ENSG00000223486	AC092198.1	X	-0.775357	0.584244	1.71731	0.780149
ENSG00000124486	USP9X	X	-0.163781	0.892683	1.77368	0.826749
ENSG00000146938	NLGN4X	X	-0.356017	0.781319	1.82927	0.871267
ENSG00000215301	DDX3X	X	-0.357112	0.780726	1.9646	0.974237
ENSG00000167522	ANKRD11	16	-0.127943	0.915135	2.55556	1.35364
ENSG00000124343	XG	X	-0.711463	0.610701	3.80473	1.9278
