# Supplementary material for: Identification of Gender-Specific Molecular Differences in Glioblastoma (GBM) and Low-Grade Glioma (LGG) by the Analysis of Large Transcriptomic and Epigenomic Datasets
Source: Front Oncol. 2021 Sep 21;11:699594. doi: 10.3389/fonc.2021.699594 (PMC8491982; doi:10.3389/fonc.2021.699594)
Supplement: Supplementary file 11 [file Table_10.xlsx]

## Sheet: Sheet1
interactorA_cpdbID	interactorA_name	interactorA_type	interactorA_externalIdentifiers	interactorA_role	interactorB_cpdbID	interactorB_name	interactorB_type	interactorB_externalIdentifiers	interactorB_role	interaction_cpdbIDs	interaction_type	interaction_sourceDBs	interaction_pubmedIds
133908	DDX3X	protein	dip:DIP-27551N;ensembl:ENSG00000215301;ensembl:ENSP00000382840;ensembl:ENSP00000392494;ensembl:ENSP00000478443;ensembl:ENSP00000486516;ensembl:ENSP00000486720;ensembl:ENSP00000487224;ensembl:ENSP00000494040;ensembl:ENST00000457138;ensembl:ENST00000478993;ensembl:ENST00000629496;ensembl:ENST00000629785;ensembl:ENST00000630255;ensembl:ENST00000644876;entrez-gene:1654;hgnc-id:2745;hgnc-symbol:DDX3X;…	physical interactor	74882	K63polyUb-DDX58	protein	dip:DIP-35444N;ensembl:ENSG00000107201;ensembl:ENSP00000369213;ensembl:ENST00000379883;entrez-gene:23586;hgnc-id:19102;hgnc-symbol:DDX58;hprd:13131;intact:EBI-995350;pdb:2LWD;pdb:2LWE;pdb:2QFB;pdb:2QFD;pdb:2RMJ;pdb:2YKG;pdb:3LRN;pdb:3LRR;pdb:3NCU;pdb:3OG8;pdb:3ZD6;pdb:3ZD7;pdb:4AY2;pdb:4BPB;pdb:4NQK;pdb:4ON9;pdb:4P4H;pdb:5E3H;pdb:5F98;pdb:5F9F;pdb:5F9H;pdb:6GPG;pdb:6KYV;reactome:R-HSA-1169408;rea…	physical interactor	58358	protein interaction	InnateDB;IntAct	20127681
12405	USP9X	protein	dip:DIP-27562N;ensembl:ENSG00000124486;ensembl:ENSP00000316357;ensembl:ENSP00000367558;entrez-gene:8239;hgnc-id:12632;hgnc-symbol:USP9X;hprd:02091;humancyc:HS04777-MONOMER;intact:EBI-1058656;intact:EBI-10964523;intact:EBI-302524;reactome:R-HSA-870499;refseq:NM_001039590;refseq:NM_001039591;refseq:NM_004652;refseq:NM_021906;refseq:NP_001034680;refseq:NP_004643;refseq:NP_068706;refseq:XM_005272675;…	physical interactor	63120	UCHL3	protein	dip:DIP-29135N;ensembl:ENSG00000118939;ensembl:ENSP00000366819;ensembl:ENSP00000477746;ensembl:ENST00000377595;entrez-gene:7347;hgnc-id:12515;hprd:04367;humancyc:HS04261-MONOMER;intact:EBI-954554;pdb:1UCH;pdb:1XD3;pdb:6ISU;pdb:6QML;reactome:R-HSA-5689603;reactome:R-HSA-5690773;reactome:R-HSA-8866652;reactome:R-HSA-8951664;refseq:NM_001270952;refseq:NM_006002;refseq:NP_001257881;refseq:NP_005993;r…	physical interactor	297543	protein interaction	Biogrid	22939629
125488	KDM5C	protein	dip:DIP-39663N;ensembl:ENSG00000126012;ensembl:ENSP00000364528;ensembl:ENSP00000364532;ensembl:ENSP00000364550;ensembl:ENSP00000385394;ensembl:ENSP00000445176;ensembl:ENST00000375379;ensembl:ENST00000375383;ensembl:ENST00000375401;ensembl:ENST00000404049;ensembl:ENST00000452825;entrez-gene:8242;hgnc-id:11114;hprd:02442;intact:EBI-1246541;intact:EBI-21499907;pdb:2JRZ;pdb:5FWJ;reactome:R-HSA-321484…	activator	8202	KDM4B	protein	dip:DIP-47283N;ensembl:ENSG00000127663;ensembl:ENSP00000159111;ensembl:ENSP00000371178;ensembl:ENSP00000480642;ensembl:ENST00000381759;entrez-gene:23030;hgnc-id:29136;hprd:11056;intact:EBI-725902;pdb:4LXL;pdb:4UC4;reactome:R-HSA-3214396;reactome:R-HSA-3214842;reactome:R-HSA-5683074;reactome:R-HSA-5693565;reactome:R-HSA-9011732;reactome:R-HSA-9018519;refseq:NM_015015;refseq:NP_055830;refseq:XM_005…	activator	644652	biochemical reaction	Spike
82574	KDM6B Gene	protein	dip:DIP-59912N;ensembl:ENSG00000132510;ensembl:ENSP00000254846;ensembl:ENSP00000412513;ensembl:ENST00000254846;ensembl:ENST00000448097;entrez-gene:23135;hgnc-id:29012;intact:EBI-2831260;pdb:2XUE;pdb:2XXZ;pdb:4ASK;pdb:5FP3;pdb:5OY3;pdb:6F6D;reactome:R-HSA-1629833;reactome:R-HSA-2559580;reactome:R-HSA-3214842;reactome:R-HSA-3222526;refseq:NM_001080424;refseq:NP_001073893;refseq:NP_001335645;refseq:…	activator	16502	CTSL1(114-288)	protein	ensembl:ENSG00000135047;ensembl:ENSP00000345344;ensembl:ENSP00000365061;ensembl:ENST00000340342;ensembl:ENST00000343150;entrez-gene:1514;hgnc-id:2537;hgnc-symbol:CTSL;hgnc-symbol:CTSL1;hprd:00293;humancyc:HS05942-MONOMER;intact:EBI-1220160;pdb:1CJL;pdb:1CS8;pdb:1ICF;pdb:1MHW;pdb:2NQD;pdb:2VHS;pdb:2XU1;pdb:2XU3;pdb:2XU4;pdb:2XU5;pdb:2YJ2;pdb:2YJ8;pdb:2YJ9;pdb:2YJB;pdb:2YJC;pdb:3BC3;pdb:3H89;pdb:3H…	activator	644652	biochemical reaction	Spike
52413	UBA1	protein	dip:DIP-33686N;ensembl:ENSG00000130985;ensembl:ENSP00000338413;ensembl:ENSP00000366568;ensembl:ENST00000335972;ensembl:ENST00000377351;entrez-gene:7317;hgnc-id:12469;hgnc-symbol:UBA1;hgnc-symbol:UBE1;hprd:02440;humancyc:HS05465-MONOMER;intact:EBI-709688;pdb:4P22;pdb:6DC6;reactome:R-HSA-8852116;reactome:R-HSA-8866652;reactome:R-HSA-947698;reactome:R-HSA-983168;refseq:NM_003334;refseq:NM_153280;ref…	physical interactor	47687	GDA	protein	ensembl:ENSG00000119125;ensembl:ENSP00000238018;ensembl:ENSP00000351170;ensembl:ENSP00000436619;ensembl:ENSP00000437972;ensembl:ENST00000238018;ensembl:ENST00000358399;ensembl:ENST00000475764;ensembl:ENST00000545168;entrez-gene:9615;hgnc-id:4212;hgnc-symbol:GDA;hprd:08849;humancyc:HS04276-MONOMER;intact:EBI-7125239;intact:MINT-109340;intact:MINT-4888642;kegg:hsa:9615;pdb:2UZ9;pdb:3E0L;pdb:4AQL;re…	physical interactor	377606	protein interaction	Biogrid	26344197
12405	USP9X	protein	dip:DIP-27562N;ensembl:ENSG00000124486;ensembl:ENSP00000316357;ensembl:ENSP00000367558;entrez-gene:8239;hgnc-id:12632;hgnc-symbol:USP9X;hprd:02091;humancyc:HS04777-MONOMER;intact:EBI-1058656;intact:EBI-10964523;intact:EBI-302524;reactome:R-HSA-870499;refseq:NM_001039590;refseq:NM_001039591;refseq:NM_004652;refseq:NM_021906;refseq:NP_001034680;refseq:NP_004643;refseq:NP_068706;refseq:XM_005272675;…	physical interactor	464214	UBL7	protein	ensembl:ENSG00000138629;ensembl:ENSG00000288408;ensembl:ENSP00000354883;ensembl:ENSP00000378518;ensembl:ENSP00000454828;ensembl:ENSP00000457703;ensembl:ENSP00000457708;ensembl:ENSP00000500164;ensembl:ENSP00000500266;ensembl:ENSP00000500442;ensembl:ENSP00000500520;ensembl:ENSP00000500882;ensembl:ENST00000361351;ensembl:ENST00000395081;ensembl:ENST00000564488;ensembl:ENST00000565335;ensembl:ENST000…	physical interactor	300079	protein interaction	Biogrid	22939629
8202	KDM4B	protein	dip:DIP-47283N;ensembl:ENSG00000127663;ensembl:ENSP00000159111;ensembl:ENSP00000371178;ensembl:ENSP00000480642;ensembl:ENST00000381759;entrez-gene:23030;hgnc-id:29136;hprd:11056;intact:EBI-725902;pdb:4LXL;pdb:4UC4;reactome:R-HSA-3214396;reactome:R-HSA-3214842;reactome:R-HSA-5683074;reactome:R-HSA-5693565;reactome:R-HSA-9011732;reactome:R-HSA-9018519;refseq:NM_015015;refseq:NP_055830;refseq:XM_005…	activator	16502	CTSL1(114-288)	protein	ensembl:ENSG00000135047;ensembl:ENSP00000345344;ensembl:ENSP00000365061;ensembl:ENST00000340342;ensembl:ENST00000343150;entrez-gene:1514;hgnc-id:2537;hgnc-symbol:CTSL;hgnc-symbol:CTSL1;hprd:00293;humancyc:HS05942-MONOMER;intact:EBI-1220160;pdb:1CJL;pdb:1CS8;pdb:1ICF;pdb:1MHW;pdb:2NQD;pdb:2VHS;pdb:2XU1;pdb:2XU3;pdb:2XU4;pdb:2XU5;pdb:2YJ2;pdb:2YJ8;pdb:2YJ9;pdb:2YJB;pdb:2YJC;pdb:3BC3;pdb:3H89;pdb:3H…	activator	644652	biochemical reaction	Spike
18410	MAX	protein	dip:DIP-28145N;ensembl:ENSG00000125952;ensembl:ENSP00000246163;ensembl:ENSP00000284165;ensembl:ENSP00000342482;ensembl:ENSP00000351175;ensembl:ENSP00000351490;ensembl:ENSP00000378104;ensembl:ENSP00000451907;ensembl:ENSP00000452378;ensembl:ENSP00000480127;ensembl:ENST00000246163;ensembl:ENST00000284165;ensembl:ENST00000341653;ensembl:ENST00000358402;ensembl:ENST00000358664;ensembl:ENST00000394606;…	transcription factor	125488	KDM5C	protein	dip:DIP-39663N;ensembl:ENSG00000126012;ensembl:ENSP00000364528;ensembl:ENSP00000364532;ensembl:ENSP00000364550;ensembl:ENSP00000385394;ensembl:ENSP00000445176;ensembl:ENST00000375379;ensembl:ENST00000375383;ensembl:ENST00000375401;ensembl:ENST00000404049;ensembl:ENST00000452825;entrez-gene:8242;hgnc-id:11114;hprd:02442;intact:EBI-1246541;intact:EBI-21499907;pdb:2JRZ;pdb:5FWJ;reactome:R-HSA-321484…	product	640882	gene regulatory interaction	BIND	12808131
2706944	PUDP	rna	ensembl:ENSP00000370467;ensembl:ENSP00000441208;entrez-gene:8226;hgnc-id:16818;hprd:02383;refseq:NM_001135565;refseq:NM_001178135;refseq:NM_001178136;refseq:NM_012080;refseq:NP_001129037;refseq:NP_001171606;refseq:NP_001171607;refseq:NP_036212;uniprot:Q08623	transcribed gene	104203	PUDP	protein	ensembl:ENSG00000130021;ensembl:ENSP00000370467;ensembl:ENSP00000396452;ensembl:ENSP00000406260;ensembl:ENSP00000430995;ensembl:ENSP00000441208;ensembl:ENST00000381077;ensembl:ENST00000412827;ensembl:ENST00000424830;ensembl:ENST00000486446;entrez-gene:8226;hgnc-id:16818;hprd:02383;intact:EBI-12807240;pdb:3L5K;reactome:R-HSA-6788298;reactome:R-HSA-73614;refseq:NM_001135565;refseq:NM_001178135;refs…	product	632030;632035;632036;632507	gene regulatory interaction	BIND	12808131;14988562
2885200	CDK16	gene	ensembl:ENSP00000276052;ensembl:ENSP00000349762;ensembl:ENSP00000405798;entrez-gene:5127;hgnc-id:8749;hprd:02409;refseq:NM_001170460;refseq:NM_006201;refseq:NM_033018;refseq:XM_005272614;refseq:XM_005272615;refseq:XM_006724534;refseq:XM_006724535;refseq:XM_011543920;refseq:XM_011543921;refseq:XM_011543922;refseq:XM_011543923;refseq:XM_011543924;refseq:XM_011543925;refseq:XM_011543926;refseq:XM_01…	transcribed gene	217727	CDK16	protein	ensembl:ENSG00000102225;ensembl:ENSP00000276052;ensembl:ENSP00000349762;ensembl:ENSP00000405798;ensembl:ENSP00000429751;ensembl:ENST00000276052;ensembl:ENST00000357227;ensembl:ENST00000457458;ensembl:ENST00000518022;entrez-gene:5127;hgnc-id:8749;hgnc-symbol:CDK16;hgnc-symbol:PCTK1;hprd:02409;humancyc:HS02369-MONOMER;intact:EBI-11086061;intact:EBI-12401765;intact:EBI-726261;pdb:3MTL;pdb:5G6V;refse…	product	642293;642294;642295	gene regulatory interaction	BIND	12808131
52413	UBA1	protein	dip:DIP-33686N;ensembl:ENSG00000130985;ensembl:ENSP00000338413;ensembl:ENSP00000366568;ensembl:ENST00000335972;ensembl:ENST00000377351;entrez-gene:7317;hgnc-id:12469;hgnc-symbol:UBA1;hgnc-symbol:UBE1;hprd:02440;humancyc:HS05465-MONOMER;intact:EBI-709688;pdb:4P22;pdb:6DC6;reactome:R-HSA-8852116;reactome:R-HSA-8866652;reactome:R-HSA-947698;reactome:R-HSA-983168;refseq:NM_003334;refseq:NM_153280;ref…	physical interactor	569302	dpp3_human	protein	dip:DIP-53793N;ensembl:ENSG00000254986;ensembl:ENSP00000353701;ensembl:ENSP00000435284;ensembl:ENSP00000436941;ensembl:ENSP00000440502;ensembl:ENST00000530165;ensembl:ENST00000541961;entrez-gene:10072;hgnc-id:3008;hprd:06012;intact:EBI-718333;pdb:3FVY;pdb:3T6B;pdb:3T6J;pdb:5E2Q;pdb:5E33;pdb:5E3A;pdb:5E3C;pdb:5EGY;pdb:5EHH;refseq:NM_001256670;refseq:NM_005700;refseq:NM_130443;refseq:NP_001243599;r…	physical interactor	369073	protein interaction	Biogrid	26344197
141746	SMS	protein	ensembl:ENSG00000102172;ensembl:ENSP00000368714;ensembl:ENSP00000385746;ensembl:ENST00000379404;ensembl:ENST00000404933;entrez-gene:6611;hgnc-id:11123;hprd:02115;humancyc:HS02362-MONOMER;intact:EBI-724744;kegg:hsa:6611;pdb:3C6K;pdb:3C6M;reactome:R-HSA-351202;reactome:R-HSA-351206;refseq:NM_001258423;refseq:NM_004595;refseq:NP_001245352;refseq:NP_004586;refseq:XM_005274582;refseq:XM_005274583;refs…	physical interactor	63120	UCHL3	protein	dip:DIP-29135N;ensembl:ENSG00000118939;ensembl:ENSP00000366819;ensembl:ENSP00000477746;ensembl:ENST00000377595;entrez-gene:7347;hgnc-id:12515;hprd:04367;humancyc:HS04261-MONOMER;intact:EBI-954554;pdb:1UCH;pdb:1XD3;pdb:6ISU;pdb:6QML;reactome:R-HSA-5689603;reactome:R-HSA-5690773;reactome:R-HSA-8866652;reactome:R-HSA-8951664;refseq:NM_001270952;refseq:NM_006002;refseq:NP_001257881;refseq:NP_005993;r…	physical interactor	377744	protein interaction	Biogrid	26344197
2346813	SMS	rna	ensembl:ENSP00000385746;entrez-gene:6611;hgnc-id:11123;hprd:02115;refseq:NM_001258423;refseq:NM_004595;refseq:XM_005274582;refseq:XM_005274583;refseq:XM_011545568;refseq:XM_017029753;refseq:XM_017029754;refseq:XM_017029755;refseq:XP_016885243;uniprot:P52788	transcribed gene	141746	SMS	protein	ensembl:ENSG00000102172;ensembl:ENSP00000368714;ensembl:ENSP00000385746;ensembl:ENST00000379404;ensembl:ENST00000404933;entrez-gene:6611;hgnc-id:11123;hprd:02115;humancyc:HS02362-MONOMER;intact:EBI-724744;kegg:hsa:6611;pdb:3C6K;pdb:3C6M;reactome:R-HSA-351202;reactome:R-HSA-351206;refseq:NM_001258423;refseq:NM_004595;refseq:NP_001245352;refseq:NP_004586;refseq:XM_005274582;refseq:XM_005274583;refs…	product	650616	gene regulatory interaction	Spike	17721441
125488	KDM5C	protein	dip:DIP-39663N;ensembl:ENSG00000126012;ensembl:ENSP00000364528;ensembl:ENSP00000364532;ensembl:ENSP00000364550;ensembl:ENSP00000385394;ensembl:ENSP00000445176;ensembl:ENST00000375379;ensembl:ENST00000375383;ensembl:ENST00000375401;ensembl:ENST00000404049;ensembl:ENST00000452825;entrez-gene:8242;hgnc-id:11114;hprd:02442;intact:EBI-1246541;intact:EBI-21499907;pdb:2JRZ;pdb:5FWJ;reactome:R-HSA-321484…	activator	16502	CTSL1(114-288)	protein	ensembl:ENSG00000135047;ensembl:ENSP00000345344;ensembl:ENSP00000365061;ensembl:ENST00000340342;ensembl:ENST00000343150;entrez-gene:1514;hgnc-id:2537;hgnc-symbol:CTSL;hgnc-symbol:CTSL1;hprd:00293;humancyc:HS05942-MONOMER;intact:EBI-1220160;pdb:1CJL;pdb:1CS8;pdb:1ICF;pdb:1MHW;pdb:2NQD;pdb:2VHS;pdb:2XU1;pdb:2XU3;pdb:2XU4;pdb:2XU5;pdb:2YJ2;pdb:2YJ8;pdb:2YJ9;pdb:2YJB;pdb:2YJC;pdb:3BC3;pdb:3H89;pdb:3H…	activator	644652	biochemical reaction	Spike
133908	DDX3X	protein	dip:DIP-27551N;ensembl:ENSG00000215301;ensembl:ENSP00000382840;ensembl:ENSP00000392494;ensembl:ENSP00000478443;ensembl:ENSP00000486516;ensembl:ENSP00000486720;ensembl:ENSP00000487224;ensembl:ENSP00000494040;ensembl:ENST00000457138;ensembl:ENST00000478993;ensembl:ENST00000629496;ensembl:ENST00000629785;ensembl:ENST00000630255;ensembl:ENST00000644876;entrez-gene:1654;hgnc-id:2745;hgnc-symbol:DDX3X;…	physical interactor	63120	UCHL3	protein	dip:DIP-29135N;ensembl:ENSG00000118939;ensembl:ENSP00000366819;ensembl:ENSP00000477746;ensembl:ENST00000377595;entrez-gene:7347;hgnc-id:12515;hprd:04367;humancyc:HS04261-MONOMER;intact:EBI-954554;pdb:1UCH;pdb:1XD3;pdb:6ISU;pdb:6QML;reactome:R-HSA-5689603;reactome:R-HSA-5690773;reactome:R-HSA-8866652;reactome:R-HSA-8951664;refseq:NM_001270952;refseq:NM_006002;refseq:NP_001257881;refseq:NP_005993;r…	physical interactor	523330	protein interaction	Biogrid	30559450
2346813	SMS	rna	ensembl:ENSP00000385746;entrez-gene:6611;hgnc-id:11123;hprd:02115;refseq:NM_001258423;refseq:NM_004595;refseq:XM_005274582;refseq:XM_005274583;refseq:XM_011545568;refseq:XM_017029753;refseq:XM_017029754;refseq:XM_017029755;refseq:XP_016885243;uniprot:P52788	genetic interactor	741134	c12orf49_human_gene	gene	ensembl:ENSG00000111412;entrez-gene:79794;hgnc-id:26128;hprd:07962;intact:EBI-2624098;refseq:NM_024738;refseq:NP_079014;refseq:XM_005253937;uniprot:Q9H741	genetic interactor	620663	genetic interaction	Biogrid	32694731
133908	DDX3X	protein	dip:DIP-27551N;ensembl:ENSG00000215301;ensembl:ENSP00000382840;ensembl:ENSP00000392494;ensembl:ENSP00000478443;ensembl:ENSP00000486516;ensembl:ENSP00000486720;ensembl:ENSP00000487224;ensembl:ENSP00000494040;ensembl:ENST00000457138;ensembl:ENST00000478993;ensembl:ENST00000629496;ensembl:ENST00000629785;ensembl:ENST00000630255;ensembl:ENST00000644876;entrez-gene:1654;hgnc-id:2745;hgnc-symbol:DDX3X;…	physical interactor	52517	MEX3C	protein	ensembl:ENSG00000176624;ensembl:ENSP00000385610;ensembl:ENST00000406189;entrez-gene:51320;hgnc-id:28040;hgnc-symbol:MEX3C;hprd:15255;intact:EBI-2864451;pdb:5WWW;pdb:5WWX;pdb:5WWZ;pdb:5ZI6;reactome:R-HSA-8851640;reactome:R-HSA-983168;refseq:NC_000018;refseq:NM_016626;refseq:NP_057710;uniprot:A1L022;uniprot:MEX3C_HUMAN;uniprot:Q5U5Q3;uniprot:Q9NZE3	physical interactor	231960	protein interaction	MINT	22863774
12405	USP9X	protein	dip:DIP-27562N;ensembl:ENSG00000124486;ensembl:ENSP00000316357;ensembl:ENSP00000367558;entrez-gene:8239;hgnc-id:12632;hgnc-symbol:USP9X;hprd:02091;humancyc:HS04777-MONOMER;intact:EBI-1058656;intact:EBI-10964523;intact:EBI-302524;reactome:R-HSA-870499;refseq:NM_001039590;refseq:NM_001039591;refseq:NM_004652;refseq:NM_021906;refseq:NP_001034680;refseq:NP_004643;refseq:NP_068706;refseq:XM_005272675;…	physical interactor	124144	GEMIN5	protein	ensembl:ENSG00000082516;ensembl:ENSP00000285873;ensembl:ENST00000285873;entrez-gene:25929;hgnc-id:20043;hgnc-symbol:GEMIN5;hprd:06109;intact:EBI-443630;pdb:5GXH;pdb:5GXI;pdb:5H1J;pdb:5H1K;pdb:5H1L;pdb:5H1M;pdb:5H3S;pdb:5H3T;pdb:5H3U;pdb:5TEE;pdb:5TEF;pdb:5THA;pdb:6RNQ;pdb:6RNS;reactome:R-HSA-191765;reactome:R-HSA-191833;reactome:R-HSA-191859;refseq:NM_001252156;refseq:NM_015465;refseq:NP_00123908…	physical interactor	407916	protein interaction	Biogrid	23112048
82574	KDM6B Gene	protein	dip:DIP-59912N;ensembl:ENSG00000132510;ensembl:ENSP00000254846;ensembl:ENSP00000412513;ensembl:ENST00000254846;ensembl:ENST00000448097;entrez-gene:23135;hgnc-id:29012;intact:EBI-2831260;pdb:2XUE;pdb:2XXZ;pdb:4ASK;pdb:5FP3;pdb:5OY3;pdb:6F6D;reactome:R-HSA-1629833;reactome:R-HSA-2559580;reactome:R-HSA-3214842;reactome:R-HSA-3222526;refseq:NM_001080424;refseq:NP_001073893;refseq:NP_001335645;refseq:…	physical interactor	124144	GEMIN5	protein	ensembl:ENSG00000082516;ensembl:ENSP00000285873;ensembl:ENST00000285873;entrez-gene:25929;hgnc-id:20043;hgnc-symbol:GEMIN5;hprd:06109;intact:EBI-443630;pdb:5GXH;pdb:5GXI;pdb:5H1J;pdb:5H1K;pdb:5H1L;pdb:5H1M;pdb:5H3S;pdb:5H3T;pdb:5H3U;pdb:5TEE;pdb:5TEF;pdb:5THA;pdb:6RNQ;pdb:6RNS;reactome:R-HSA-191765;reactome:R-HSA-191833;reactome:R-HSA-191859;refseq:NM_001252156;refseq:NM_015465;refseq:NP_00123908…	physical interactor	497719	protein interaction	Biogrid	30224337
125488	KDM5C	protein	dip:DIP-39663N;ensembl:ENSG00000126012;ensembl:ENSP00000364528;ensembl:ENSP00000364532;ensembl:ENSP00000364550;ensembl:ENSP00000385394;ensembl:ENSP00000445176;ensembl:ENST00000375379;ensembl:ENST00000375383;ensembl:ENST00000375401;ensembl:ENST00000404049;ensembl:ENST00000452825;entrez-gene:8242;hgnc-id:11114;hprd:02442;intact:EBI-1246541;intact:EBI-21499907;pdb:2JRZ;pdb:5FWJ;reactome:R-HSA-321484…	physical interactor	55571	ARHGAP25	protein	ensembl:ENSG00000163219;ensembl:ENSP00000386241;ensembl:ENSP00000386863;ensembl:ENSP00000386911;ensembl:ENSP00000417139;ensembl:ENSP00000420583;ensembl:ENST00000409030;ensembl:ENST00000409202;ensembl:ENST00000409220;ensembl:ENST00000467265;ensembl:ENST00000497079;entrez-gene:9938;hgnc-id:28951;hprd:09805;intact:EBI-21499901;intact:EBI-25408493;intact:EBI-9052013;pdb:1V89;reactome:R-HSA-194840;rea…	physical interactor	361800	protein interaction	Biogrid	26186194;28514442
12405	USP9X	protein	dip:DIP-27562N;ensembl:ENSG00000124486;ensembl:ENSP00000316357;ensembl:ENSP00000367558;entrez-gene:8239;hgnc-id:12632;hgnc-symbol:USP9X;hprd:02091;humancyc:HS04777-MONOMER;intact:EBI-1058656;intact:EBI-10964523;intact:EBI-302524;reactome:R-HSA-870499;refseq:NM_001039590;refseq:NM_001039591;refseq:NM_004652;refseq:NM_021906;refseq:NP_001034680;refseq:NP_004643;refseq:NP_068706;refseq:XM_005272675;…	physical interactor	523570	nudc2_human	protein	dip:DIP-59509N;ensembl:ENSG00000170584;ensembl:ENSP00000304854;ensembl:ENST00000302764;entrez-gene:134492;hgnc-id:30535;hprd:14058;intact:EBI-1052153;refseq:NM_001329991;refseq:NM_145266;refseq:NP_001316920;refseq:NP_660309;uniprot:B2R4V0;uniprot:NUDC2_HUMAN;uniprot:Q8WVJ2	physical interactor	303004	protein interaction	Biogrid	22939629
83330	NOX5	protein	ensembl:ENSG00000137808;ensembl:ENSP00000373518;ensembl:ENSP00000416828;ensembl:ENSP00000432440;entrez-gene:79400;hgnc-id:14874;hprd:07359;humancyc:HS06400-MONOMER;intact:EBI-21819487;intact:EBI-8743712;reactome:R-HSA-6807560;refseq:NM_001184779;refseq:NM_001184780;refseq:NM_024505;refseq:NP_001171708;refseq:NP_001171709;refseq:NP_078781;unigene:160199;uniprot:B2RBJ4;uniprot:NOX5_HUMAN;uniprot:Q0…	physical interactor	487636	ttc4_human	protein	ensembl:ENSG00000243725;ensembl:ENSP00000360329;ensembl:ENST00000371281;entrez-gene:7268;hgnc-id:12394;hprd:08417;intact:EBI-1050890;pdb:6HFO;refseq:NC_000001;refseq:NM_001291333;refseq:NM_004623;refseq:NP_001278262;refseq:NP_004614;uniprot:O95801;uniprot:Q53Y95;uniprot:Q53Y95_HUMAN;uniprot:Q5TA96;uniprot:Q9H3I2;uniprot:TTC4_HUMAN	physical interactor	431527	protein interaction	Biogrid	28514442
125511	KDM6A	protein	dip:DIP-46192N;ensembl:ENSG00000147050;ensembl:ENSP00000367203;ensembl:ENSP00000372355;ensembl:ENSP00000437405;ensembl:ENSP00000443078;ensembl:ENSP00000483595;ensembl:ENST00000377967;entrez-gene:7403;hgnc-id:12637;hgnc-symbol:KDM6A;hprd:02131;intact:EBI-4292203;pdb:3AVR;pdb:3AVS;pdb:6FUK;pdb:6FUL;reactome:R-HSA-3214842;reactome:R-HSA-4754224;reactome:R-HSA-5617472;refseq:NM_001291415;refseq:NM_00…	activator	8202	KDM4B	protein	dip:DIP-47283N;ensembl:ENSG00000127663;ensembl:ENSP00000159111;ensembl:ENSP00000371178;ensembl:ENSP00000480642;ensembl:ENST00000381759;entrez-gene:23030;hgnc-id:29136;hprd:11056;intact:EBI-725902;pdb:4LXL;pdb:4UC4;reactome:R-HSA-3214396;reactome:R-HSA-3214842;reactome:R-HSA-5683074;reactome:R-HSA-5693565;reactome:R-HSA-9011732;reactome:R-HSA-9018519;refseq:NM_015015;refseq:NP_055830;refseq:XM_005…	activator	644652	biochemical reaction	Spike
233140	TXLNG	protein	ensembl:ENSG00000086712;ensembl:ENSP00000369465;ensembl:ENSP00000381222;ensembl:ENST00000380122;ensembl:ENST00000398155;entrez-gene:55787;hgnc-id:18578;hprd:06478;intact:EBI-3445062;refseq:NM_001168683;refseq:NM_018360;refseq:NP_001162154;refseq:NP_060830;refseq:XM_005274558;refseq:XM_017029631;refseq:XP_016885120;uniprot:Q2KQ75;uniprot:Q5JNZ7;uniprot:Q9NUQ3;uniprot:Q9P0X1;uniprot:TXLNG_HUMAN	physical interactor	487636	ttc4_human	protein	ensembl:ENSG00000243725;ensembl:ENSP00000360329;ensembl:ENST00000371281;entrez-gene:7268;hgnc-id:12394;hprd:08417;intact:EBI-1050890;pdb:6HFO;refseq:NC_000001;refseq:NM_001291333;refseq:NM_004623;refseq:NP_001278262;refseq:NP_004614;uniprot:O95801;uniprot:Q53Y95;uniprot:Q53Y95_HUMAN;uniprot:Q5TA96;uniprot:Q9H3I2;uniprot:TTC4_HUMAN	physical interactor	301722	protein interaction	Biogrid	22939629
18410	MAX	protein	dip:DIP-28145N;ensembl:ENSG00000125952;ensembl:ENSP00000246163;ensembl:ENSP00000284165;ensembl:ENSP00000342482;ensembl:ENSP00000351175;ensembl:ENSP00000351490;ensembl:ENSP00000378104;ensembl:ENSP00000451907;ensembl:ENSP00000452378;ensembl:ENSP00000480127;ensembl:ENST00000246163;ensembl:ENST00000284165;ensembl:ENST00000341653;ensembl:ENST00000358402;ensembl:ENST00000358664;ensembl:ENST00000394606;…	transcription factor	133908	DDX3X	protein	dip:DIP-27551N;ensembl:ENSG00000215301;ensembl:ENSP00000382840;ensembl:ENSP00000392494;ensembl:ENSP00000478443;ensembl:ENSP00000486516;ensembl:ENSP00000486720;ensembl:ENSP00000487224;ensembl:ENSP00000494040;ensembl:ENST00000457138;ensembl:ENST00000478993;ensembl:ENST00000629496;ensembl:ENST00000629785;ensembl:ENST00000630255;ensembl:ENST00000644876;entrez-gene:1654;hgnc-id:2745;hgnc-symbol:DDX3X;…	product	642567	gene regulatory interaction	BIND	12808131
18410	MAX	protein	dip:DIP-28145N;ensembl:ENSG00000125952;ensembl:ENSP00000246163;ensembl:ENSP00000284165;ensembl:ENSP00000342482;ensembl:ENSP00000351175;ensembl:ENSP00000351490;ensembl:ENSP00000378104;ensembl:ENSP00000451907;ensembl:ENSP00000452378;ensembl:ENSP00000480127;ensembl:ENST00000246163;ensembl:ENST00000284165;ensembl:ENST00000341653;ensembl:ENST00000358402;ensembl:ENST00000358664;ensembl:ENST00000394606;…	transcription factor	217727	CDK16	protein	ensembl:ENSG00000102225;ensembl:ENSP00000276052;ensembl:ENSP00000349762;ensembl:ENSP00000405798;ensembl:ENSP00000429751;ensembl:ENST00000276052;ensembl:ENST00000357227;ensembl:ENST00000457458;ensembl:ENST00000518022;entrez-gene:5127;hgnc-id:8749;hgnc-symbol:CDK16;hgnc-symbol:PCTK1;hprd:02409;humancyc:HS02369-MONOMER;intact:EBI-11086061;intact:EBI-12401765;intact:EBI-726261;pdb:3MTL;pdb:5G6V;refse…	product	642295	gene regulatory interaction	BIND	12808131
18410	MAX	protein	dip:DIP-28145N;ensembl:ENSG00000125952;ensembl:ENSP00000246163;ensembl:ENSP00000284165;ensembl:ENSP00000342482;ensembl:ENSP00000351175;ensembl:ENSP00000351490;ensembl:ENSP00000378104;ensembl:ENSP00000451907;ensembl:ENSP00000452378;ensembl:ENSP00000480127;ensembl:ENST00000246163;ensembl:ENST00000284165;ensembl:ENST00000341653;ensembl:ENST00000358402;ensembl:ENST00000358664;ensembl:ENST00000394606;…	transcription factor	11121	ENOPH1	protein	ensembl:ENSG00000145293;ensembl:ENSP00000273920;ensembl:ENSP00000422005;ensembl:ENSP00000427209;ensembl:ENST00000273920;ensembl:ENST00000505846;entrez-gene:58478;hgnc-id:24599;hprd:17467;humancyc:HS07242-MONOMER;intact:EBI-726969;kegg:hsa:58478;pdb:1YNS;pdb:1ZS9;reactome:R-HSA-1237112;reactome:R-HSA-1237187;refseq:NM_001292017;refseq:NM_021204;refseq:NP_001278946;refseq:NP_067027;unigene:18442;un…	product	636611	gene regulatory interaction	BIND	12808131
133908	DDX3X	protein	dip:DIP-27551N;ensembl:ENSG00000215301;ensembl:ENSP00000382840;ensembl:ENSP00000392494;ensembl:ENSP00000478443;ensembl:ENSP00000486516;ensembl:ENSP00000486720;ensembl:ENSP00000487224;ensembl:ENSP00000494040;ensembl:ENST00000457138;ensembl:ENST00000478993;ensembl:ENST00000629496;ensembl:ENST00000629785;ensembl:ENST00000630255;ensembl:ENST00000644876;entrez-gene:1654;hgnc-id:2745;hgnc-symbol:DDX3X;…	physical interactor	42244	ATP6V1F	protein	ensembl:ENSG00000128524;ensembl:ENSP00000249289;ensembl:ENSP00000417378;ensembl:ENST00000249289;ensembl:ENST00000492758;entrez-gene:9296;hgnc-id:16832;hprd:06198;humancyc:HS05192-MONOMER;intact:EBI-714690;reactome:R-HSA-1222556;reactome:R-HSA-77387;reactome:R-HSA-912603;reactome:R-HSA-917977;reactome:R-HSA-9639288;reactome:R-HSA-983712;refseq:NM_001198909;refseq:NM_004231;refseq:NP_001185838;refs…	physical interactor	303670	protein interaction	Biogrid	22939629
18410	MAX	protein	dip:DIP-28145N;ensembl:ENSG00000125952;ensembl:ENSP00000246163;ensembl:ENSP00000284165;ensembl:ENSP00000342482;ensembl:ENSP00000351175;ensembl:ENSP00000351490;ensembl:ENSP00000378104;ensembl:ENSP00000451907;ensembl:ENSP00000452378;ensembl:ENSP00000480127;ensembl:ENST00000246163;ensembl:ENST00000284165;ensembl:ENST00000341653;ensembl:ENST00000358402;ensembl:ENST00000358664;ensembl:ENST00000394606;…	transcription factor	2706944	PUDP	rna	ensembl:ENSP00000370467;ensembl:ENSP00000441208;entrez-gene:8226;hgnc-id:16818;hprd:02383;refseq:NM_001135565;refseq:NM_001178135;refseq:NM_001178136;refseq:NM_012080;refseq:NP_001129037;refseq:NP_001171606;refseq:NP_001171607;refseq:NP_036212;uniprot:Q08623	transcribed gene	632030	gene regulatory interaction	BIND	12808131
523570	nudc2_human	protein	dip:DIP-59509N;ensembl:ENSG00000170584;ensembl:ENSP00000304854;ensembl:ENST00000302764;entrez-gene:134492;hgnc-id:30535;hprd:14058;intact:EBI-1052153;refseq:NM_001329991;refseq:NM_145266;refseq:NP_001316920;refseq:NP_660309;uniprot:B2R4V0;uniprot:NUDC2_HUMAN;uniprot:Q8WVJ2	physical interactor	247653	IBtk	protein	ensembl:ENSG00000005700;ensembl:ENSG00000283068;ensembl:ENSP00000305721;ensembl:ENSP00000489389;ensembl:ENST00000306270;ensembl:ENST00000635454;entrez-gene:25998;hgnc-id:17853;hgnc-symbol:IBTK;hprd:12105;intact:EBI-1052017;intact:EBI-21596407;refseq:NM_001300906;refseq:NM_015525;refseq:NP_001287835;refseq:NP_056340;refseq:XM_006715453;refseq:XM_006715454;refseq:XP_006715517;uniprot:IBTK_HUMAN;uni…	physical interactor	590441	protein interaction	Biogrid	29395067
125488	KDM5C	protein	dip:DIP-39663N;ensembl:ENSG00000126012;ensembl:ENSP00000364528;ensembl:ENSP00000364532;ensembl:ENSP00000364550;ensembl:ENSP00000385394;ensembl:ENSP00000445176;ensembl:ENST00000375379;ensembl:ENST00000375383;ensembl:ENST00000375401;ensembl:ENST00000404049;ensembl:ENST00000452825;entrez-gene:8242;hgnc-id:11114;hprd:02442;intact:EBI-1246541;intact:EBI-21499907;pdb:2JRZ;pdb:5FWJ;reactome:R-HSA-321484…	activator	125511	KDM6A	protein	dip:DIP-46192N;ensembl:ENSG00000147050;ensembl:ENSP00000367203;ensembl:ENSP00000372355;ensembl:ENSP00000437405;ensembl:ENSP00000443078;ensembl:ENSP00000483595;ensembl:ENST00000377967;entrez-gene:7403;hgnc-id:12637;hgnc-symbol:KDM6A;hprd:02131;intact:EBI-4292203;pdb:3AVR;pdb:3AVS;pdb:6FUK;pdb:6FUL;reactome:R-HSA-3214842;reactome:R-HSA-4754224;reactome:R-HSA-5617472;refseq:NM_001291415;refseq:NM_00…	activator	644652	biochemical reaction	Spike
133908	DDX3X	protein	dip:DIP-27551N;ensembl:ENSG00000215301;ensembl:ENSP00000382840;ensembl:ENSP00000392494;ensembl:ENSP00000478443;ensembl:ENSP00000486516;ensembl:ENSP00000486720;ensembl:ENSP00000487224;ensembl:ENSP00000494040;ensembl:ENST00000457138;ensembl:ENST00000478993;ensembl:ENST00000629496;ensembl:ENST00000629785;ensembl:ENST00000630255;ensembl:ENST00000644876;entrez-gene:1654;hgnc-id:2745;hgnc-symbol:DDX3X;…	physical interactor	247653	IBtk	protein	ensembl:ENSG00000005700;ensembl:ENSG00000283068;ensembl:ENSP00000305721;ensembl:ENSP00000489389;ensembl:ENST00000306270;ensembl:ENST00000635454;entrez-gene:25998;hgnc-id:17853;hgnc-symbol:IBTK;hprd:12105;intact:EBI-1052017;intact:EBI-21596407;refseq:NM_001300906;refseq:NM_015525;refseq:NP_001287835;refseq:NP_056340;refseq:XM_006715453;refseq:XM_006715454;refseq:XP_006715517;uniprot:IBTK_HUMAN;uni…	physical interactor	585827	protein interaction	Biogrid	29395067
464214	UBL7	protein	ensembl:ENSG00000138629;ensembl:ENSG00000288408;ensembl:ENSP00000354883;ensembl:ENSP00000378518;ensembl:ENSP00000454828;ensembl:ENSP00000457703;ensembl:ENSP00000457708;ensembl:ENSP00000500164;ensembl:ENSP00000500266;ensembl:ENSP00000500442;ensembl:ENSP00000500520;ensembl:ENSP00000500882;ensembl:ENST00000361351;ensembl:ENST00000395081;ensembl:ENST00000564488;ensembl:ENST00000565335;ensembl:ENST000…	physical interactor	63120	UCHL3	protein	dip:DIP-29135N;ensembl:ENSG00000118939;ensembl:ENSP00000366819;ensembl:ENSP00000477746;ensembl:ENST00000377595;entrez-gene:7347;hgnc-id:12515;hprd:04367;humancyc:HS04261-MONOMER;intact:EBI-954554;pdb:1UCH;pdb:1XD3;pdb:6ISU;pdb:6QML;reactome:R-HSA-5689603;reactome:R-HSA-5690773;reactome:R-HSA-8866652;reactome:R-HSA-8951664;refseq:NM_001270952;refseq:NM_006002;refseq:NP_001257881;refseq:NP_005993;r…	physical interactor	303724	protein interaction	Biogrid	22939629
52413	UBA1	protein	dip:DIP-33686N;ensembl:ENSG00000130985;ensembl:ENSP00000338413;ensembl:ENSP00000366568;ensembl:ENST00000335972;ensembl:ENST00000377351;entrez-gene:7317;hgnc-id:12469;hgnc-symbol:UBA1;hgnc-symbol:UBE1;hprd:02440;humancyc:HS05465-MONOMER;intact:EBI-709688;pdb:4P22;pdb:6DC6;reactome:R-HSA-8852116;reactome:R-HSA-8866652;reactome:R-HSA-947698;reactome:R-HSA-983168;refseq:NM_003334;refseq:NM_153280;ref…	physical interactor	63100	USP5	protein	dip:DIP-34459N;ensembl:ENSG00000111667;ensembl:ENSP00000229268;ensembl:ENSP00000373883;ensembl:ENST00000229268;ensembl:ENST00000389231;entrez-gene:8078;hgnc-id:12628;hgnc-symbol:USP5;hprd:03265;humancyc:HS03440-MONOMER;intact:EBI-741277;pdb:2DAG;pdb:2DAK;pdb:2G43;pdb:2G45;pdb:3IHP;pdb:6DXH;pdb:6DXT;pdb:6NFT;pdb:6P9G;reactome:R-HSA-5689880;reactome:R-HSA-5690104;reactome:R-HSA-8866652;refseq:NC_00…	physical interactor	332914	protein interaction	Biogrid	25207809
52413	UBA1	protein	dip:DIP-33686N;ensembl:ENSG00000130985;ensembl:ENSP00000338413;ensembl:ENSP00000366568;ensembl:ENST00000335972;ensembl:ENST00000377351;entrez-gene:7317;hgnc-id:12469;hgnc-symbol:UBA1;hgnc-symbol:UBE1;hprd:02440;humancyc:HS05465-MONOMER;intact:EBI-709688;pdb:4P22;pdb:6DC6;reactome:R-HSA-8852116;reactome:R-HSA-8866652;reactome:R-HSA-947698;reactome:R-HSA-983168;refseq:NM_003334;refseq:NM_153280;ref…	physical interactor	16502	CTSL1(114-288)	protein	ensembl:ENSG00000135047;ensembl:ENSP00000345344;ensembl:ENSP00000365061;ensembl:ENST00000340342;ensembl:ENST00000343150;entrez-gene:1514;hgnc-id:2537;hgnc-symbol:CTSL;hgnc-symbol:CTSL1;hprd:00293;humancyc:HS05942-MONOMER;intact:EBI-1220160;pdb:1CJL;pdb:1CS8;pdb:1ICF;pdb:1MHW;pdb:2NQD;pdb:2VHS;pdb:2XU1;pdb:2XU3;pdb:2XU4;pdb:2XU5;pdb:2YJ2;pdb:2YJ8;pdb:2YJ9;pdb:2YJB;pdb:2YJC;pdb:3BC3;pdb:3H89;pdb:3H…	physical interactor	646008	protein interaction	Spike	16713569
18410	MAX	protein	dip:DIP-28145N;ensembl:ENSG00000125952;ensembl:ENSP00000246163;ensembl:ENSP00000284165;ensembl:ENSP00000342482;ensembl:ENSP00000351175;ensembl:ENSP00000351490;ensembl:ENSP00000378104;ensembl:ENSP00000451907;ensembl:ENSP00000452378;ensembl:ENSP00000480127;ensembl:ENST00000246163;ensembl:ENST00000284165;ensembl:ENST00000341653;ensembl:ENST00000358402;ensembl:ENST00000358664;ensembl:ENST00000394606;…	transcription factor	74882	K63polyUb-DDX58	protein	dip:DIP-35444N;ensembl:ENSG00000107201;ensembl:ENSP00000369213;ensembl:ENST00000379883;entrez-gene:23586;hgnc-id:19102;hgnc-symbol:DDX58;hprd:13131;intact:EBI-995350;pdb:2LWD;pdb:2LWE;pdb:2QFB;pdb:2QFD;pdb:2RMJ;pdb:2YKG;pdb:3LRN;pdb:3LRR;pdb:3NCU;pdb:3OG8;pdb:3ZD6;pdb:3ZD7;pdb:4AY2;pdb:4BPB;pdb:4NQK;pdb:4ON9;pdb:4P4H;pdb:5E3H;pdb:5F98;pdb:5F9F;pdb:5F9H;pdb:6GPG;pdb:6KYV;reactome:R-HSA-1169408;rea…	product	637862	gene regulatory interaction	BIND	12808131
125511	KDM6A	protein	dip:DIP-46192N;ensembl:ENSG00000147050;ensembl:ENSP00000367203;ensembl:ENSP00000372355;ensembl:ENSP00000437405;ensembl:ENSP00000443078;ensembl:ENSP00000483595;ensembl:ENST00000377967;entrez-gene:7403;hgnc-id:12637;hgnc-symbol:KDM6A;hprd:02131;intact:EBI-4292203;pdb:3AVR;pdb:3AVS;pdb:6FUK;pdb:6FUL;reactome:R-HSA-3214842;reactome:R-HSA-4754224;reactome:R-HSA-5617472;refseq:NM_001291415;refseq:NM_00…	physical interactor	8510	BAP1	protein	dip:DIP-47004N;ensembl:ENSG00000163930;ensembl:ENSP00000417132;ensembl:ENST00000460680;entrez-gene:8314;hgnc-id:950;hgnc-symbol:BAP1;hprd:04366;humancyc:HS08967-MONOMER;intact:EBI-1791447;intact:EBI-2558090;reactome:R-HSA-5689603;reactome:R-HSA-5689665;reactome:R-HSA-5693565;refseq:NM_004656;refseq:NP_004647;refseq:XM_011534149;refseq:XM_011534150;refseq:XM_011534151;refseq:XM_011534152;refseq:XM…	physical interactor	519163	protein interaction	Biogrid	29785026
133908	DDX3X	protein	dip:DIP-27551N;ensembl:ENSG00000215301;ensembl:ENSP00000382840;ensembl:ENSP00000392494;ensembl:ENSP00000478443;ensembl:ENSP00000486516;ensembl:ENSP00000486720;ensembl:ENSP00000487224;ensembl:ENSP00000494040;ensembl:ENST00000457138;ensembl:ENST00000478993;ensembl:ENST00000629496;ensembl:ENST00000629785;ensembl:ENST00000630255;ensembl:ENST00000644876;entrez-gene:1654;hgnc-id:2745;hgnc-symbol:DDX3X;…	physical interactor	8202	KDM4B	protein	dip:DIP-47283N;ensembl:ENSG00000127663;ensembl:ENSP00000159111;ensembl:ENSP00000371178;ensembl:ENSP00000480642;ensembl:ENST00000381759;entrez-gene:23030;hgnc-id:29136;hprd:11056;intact:EBI-725902;pdb:4LXL;pdb:4UC4;reactome:R-HSA-3214396;reactome:R-HSA-3214842;reactome:R-HSA-5683074;reactome:R-HSA-5693565;reactome:R-HSA-9011732;reactome:R-HSA-9018519;refseq:NM_015015;refseq:NP_055830;refseq:XM_005…	physical interactor	368805	protein interaction	Biogrid	26344197
52413	UBA1	protein	dip:DIP-33686N;ensembl:ENSG00000130985;ensembl:ENSP00000338413;ensembl:ENSP00000366568;ensembl:ENST00000335972;ensembl:ENST00000377351;entrez-gene:7317;hgnc-id:12469;hgnc-symbol:UBA1;hgnc-symbol:UBE1;hprd:02440;humancyc:HS05465-MONOMER;intact:EBI-709688;pdb:4P22;pdb:6DC6;reactome:R-HSA-8852116;reactome:R-HSA-8866652;reactome:R-HSA-947698;reactome:R-HSA-983168;refseq:NM_003334;refseq:NM_153280;ref…	enzyme	76451	MALT1	protein	dip:DIP-42833N;ensembl:ENSG00000172175;ensembl:ENSP00000304161;ensembl:ENSP00000319279;ensembl:ENSP00000497997;ensembl:ENST00000345724;ensembl:ENST00000649217;entrez-gene:10892;hgnc-id:6819;hgnc-symbol:MALT1;hprd:06892;intact:EBI-1047372;intact:EBI-12056869;pdb:2G7R;pdb:3BFO;pdb:3K0W;pdb:3UO8;pdb:3UOA;pdb:3V4O;pdb:3V55;pdb:4I1P;pdb:4I1R;pdb:6F7I;pdb:6GK2;pdb:6H4A;pdb:6YN8;pdb:6YN9;reactome:R-HSA-…	enzyme	59493	biochemical reaction	InnateDB	12867425;14695475;19136968;20724660
3261557	ZFX	rna	ensembl:ENSP00000368475;ensembl:ENSP00000368486;ensembl:ENSP00000438233;entrez-gene:7543;hgnc-id:12869;hprd:02445;refseq:NM_001178084;refseq:NM_001178085;refseq:NM_001178086;refseq:NM_001178095;refseq:NM_001330327;refseq:NM_003410;refseq:XM_005274591;refseq:XM_005274592;refseq:XM_005274594;refseq:XM_006724513;refseq:XM_006724514;refseq:XM_006724515;refseq:XM_011545579;refseq:XM_011545581;refseq:X…	genetic interactor	741134	c12orf49_human_gene	gene	ensembl:ENSG00000111412;entrez-gene:79794;hgnc-id:26128;hprd:07962;intact:EBI-2624098;refseq:NM_024738;refseq:NP_079014;refseq:XM_005253937;uniprot:Q9H741	genetic interactor	620586	genetic interaction	Biogrid	32694731
12405	USP9X	protein	dip:DIP-27562N;ensembl:ENSG00000124486;ensembl:ENSP00000316357;ensembl:ENSP00000367558;entrez-gene:8239;hgnc-id:12632;hgnc-symbol:USP9X;hprd:02091;humancyc:HS04777-MONOMER;intact:EBI-1058656;intact:EBI-10964523;intact:EBI-302524;reactome:R-HSA-870499;refseq:NM_001039590;refseq:NM_001039591;refseq:NM_004652;refseq:NM_021906;refseq:NP_001034680;refseq:NP_004643;refseq:NP_068706;refseq:XM_005272675;…	physical interactor	76451	MALT1	protein	dip:DIP-42833N;ensembl:ENSG00000172175;ensembl:ENSP00000304161;ensembl:ENSP00000319279;ensembl:ENSP00000497997;ensembl:ENST00000345724;ensembl:ENST00000649217;entrez-gene:10892;hgnc-id:6819;hgnc-symbol:MALT1;hprd:06892;intact:EBI-1047372;intact:EBI-12056869;pdb:2G7R;pdb:3BFO;pdb:3K0W;pdb:3UO8;pdb:3UOA;pdb:3V4O;pdb:3V55;pdb:4I1P;pdb:4I1R;pdb:6F7I;pdb:6GK2;pdb:6H4A;pdb:6YN8;pdb:6YN9;reactome:R-HSA-…	physical interactor	314491	protein interaction	Biogrid	23690623
18410	MAX	protein	dip:DIP-28145N;ensembl:ENSG00000125952;ensembl:ENSP00000246163;ensembl:ENSP00000284165;ensembl:ENSP00000342482;ensembl:ENSP00000351175;ensembl:ENSP00000351490;ensembl:ENSP00000378104;ensembl:ENSP00000451907;ensembl:ENSP00000452378;ensembl:ENSP00000480127;ensembl:ENST00000246163;ensembl:ENST00000284165;ensembl:ENST00000341653;ensembl:ENST00000358402;ensembl:ENST00000358664;ensembl:ENST00000394606;…	transcription factor	2710228	KDM5C	rna	ensembl:ENSP00000364528;ensembl:ENSP00000364550;ensembl:ENSP00000385394;ensembl:ENSP00000445176;entrez-gene:8242;hgnc-id:11114;hprd:02442;refseq:NM_001146702;refseq:NM_001282622;refseq:NM_004187;refseq:XM_005262035;refseq:XM_006724609;refseq:XM_011530824;refseq:XM_011530825;refseq:XM_011530826;refseq:XM_011530827;refseq:XM_011530828;refseq:XM_011530829;refseq:XM_011530830;refseq:XM_011530831;refs…	transcribed gene	640882	gene regulatory interaction	BIND	12808131
52413	UBA1	protein	dip:DIP-33686N;ensembl:ENSG00000130985;ensembl:ENSP00000338413;ensembl:ENSP00000366568;ensembl:ENST00000335972;ensembl:ENST00000377351;entrez-gene:7317;hgnc-id:12469;hgnc-symbol:UBA1;hgnc-symbol:UBE1;hprd:02440;humancyc:HS05465-MONOMER;intact:EBI-709688;pdb:4P22;pdb:6DC6;reactome:R-HSA-8852116;reactome:R-HSA-8866652;reactome:R-HSA-947698;reactome:R-HSA-983168;refseq:NM_003334;refseq:NM_153280;ref…	physical interactor	55571	ARHGAP25	protein	ensembl:ENSG00000163219;ensembl:ENSP00000386241;ensembl:ENSP00000386863;ensembl:ENSP00000386911;ensembl:ENSP00000417139;ensembl:ENSP00000420583;ensembl:ENST00000409030;ensembl:ENST00000409202;ensembl:ENST00000409220;ensembl:ENST00000467265;ensembl:ENST00000497079;entrez-gene:9938;hgnc-id:28951;hprd:09805;intact:EBI-21499901;intact:EBI-25408493;intact:EBI-9052013;pdb:1V89;reactome:R-HSA-194840;rea…	physical interactor	604104	protein interaction	Biogrid	32203420
2710228	KDM5C	rna	ensembl:ENSP00000364528;ensembl:ENSP00000364550;ensembl:ENSP00000385394;ensembl:ENSP00000445176;entrez-gene:8242;hgnc-id:11114;hprd:02442;refseq:NM_001146702;refseq:NM_001282622;refseq:NM_004187;refseq:XM_005262035;refseq:XM_006724609;refseq:XM_011530824;refseq:XM_011530825;refseq:XM_011530826;refseq:XM_011530827;refseq:XM_011530828;refseq:XM_011530829;refseq:XM_011530830;refseq:XM_011530831;refs…	transcribed gene	125488	KDM5C	protein	dip:DIP-39663N;ensembl:ENSG00000126012;ensembl:ENSP00000364528;ensembl:ENSP00000364532;ensembl:ENSP00000364550;ensembl:ENSP00000385394;ensembl:ENSP00000445176;ensembl:ENST00000375379;ensembl:ENST00000375383;ensembl:ENST00000375401;ensembl:ENST00000404049;ensembl:ENST00000452825;entrez-gene:8242;hgnc-id:11114;hprd:02442;intact:EBI-1246541;intact:EBI-21499907;pdb:2JRZ;pdb:5FWJ;reactome:R-HSA-321484…	product	632176;640882;640883;640884	gene regulatory interaction	BIND	12808131;14988562
558981	FGF13	protein	dip:DIP-50447N;ensembl:ENSG00000129682;ensembl:ENSP00000303391;ensembl:ENSP00000322390;ensembl:ENSP00000396198;ensembl:ENSP00000409276;ensembl:ENSP00000487411;ensembl:ENST00000305414;ensembl:ENST00000315930;ensembl:ENST00000436198;ensembl:ENST00000441825;ensembl:ENST00000626909;entrez-gene:2258;hgnc-id:3670;hprd:02090;intact:EBI-1054883;pdb:3HBW;pdb:4DCK;pdb:4JPZ;reactome:R-HSA-5576892;refseq:NM_…	physical interactor	448867	MAPK8IP2	protein	ensembl:ENSG00000008735;ensembl:ENSP00000330572;ensembl:ENST00000329492;entrez-gene:23542;hgnc-id:6883;hgnc-symbol:MAPK8IP2;hprd:09674;intact:EBI-722813;refseq:NM_012324;refseq:NP_036456;refseq:XM_011530679;refseq:XM_011530680;refseq:XM_011530681;refseq:XP_011528983;uniprot:JIP2_HUMAN;uniprot:Q13387;uniprot:Q96G62;uniprot:Q99771;uniprot:Q9NZ59;uniprot:Q9UKQ4	physical interactor	216756	protein interaction	Biogrid;IntAct	12244047;25814554;unassigned1126
2345179	DDX3X	rna	ensembl:ENSP00000382840;ensembl:ENSP00000392494;entrez-gene:1654;hgnc-id:2745;hprd:02154;refseq:NC_000023;refseq:NM_001193416;refseq:NM_001193417;refseq:NM_001356;refseq:XM_011543892;refseq:XM_017029313;refseq:XM_017029314;refseq:XP_016884803;uniprot:O00571	physical interactor	3001516	MIRLET7A1	protein	entrez-gene:406881;hgnc-id:31476	physical interactor	568043	protein interaction	Biogrid	28431233
63120	UCHL3	protein	dip:DIP-29135N;ensembl:ENSG00000118939;ensembl:ENSP00000366819;ensembl:ENSP00000477746;ensembl:ENST00000377595;entrez-gene:7347;hgnc-id:12515;hprd:04367;humancyc:HS04261-MONOMER;intact:EBI-954554;pdb:1UCH;pdb:1XD3;pdb:6ISU;pdb:6QML;reactome:R-HSA-5689603;reactome:R-HSA-5690773;reactome:R-HSA-8866652;reactome:R-HSA-8951664;refseq:NM_001270952;refseq:NM_006002;refseq:NP_001257881;refseq:NP_005993;r…	enzyme	63100	USP5	protein	dip:DIP-34459N;ensembl:ENSG00000111667;ensembl:ENSP00000229268;ensembl:ENSP00000373883;ensembl:ENST00000229268;ensembl:ENST00000389231;entrez-gene:8078;hgnc-id:12628;hgnc-symbol:USP5;hprd:03265;humancyc:HS03440-MONOMER;intact:EBI-741277;pdb:2DAG;pdb:2DAK;pdb:2G43;pdb:2G45;pdb:3IHP;pdb:6DXH;pdb:6DXT;pdb:6NFT;pdb:6P9G;reactome:R-HSA-5689880;reactome:R-HSA-5690104;reactome:R-HSA-8866652;refseq:NC_00…	enzyme	29480	biochemical reaction	HumanCyc
74882	K63polyUb-DDX58	protein	dip:DIP-35444N;ensembl:ENSG00000107201;ensembl:ENSP00000369213;ensembl:ENST00000379883;entrez-gene:23586;hgnc-id:19102;hgnc-symbol:DDX58;hprd:13131;intact:EBI-995350;pdb:2LWD;pdb:2LWE;pdb:2QFB;pdb:2QFD;pdb:2RMJ;pdb:2YKG;pdb:3LRN;pdb:3LRR;pdb:3NCU;pdb:3OG8;pdb:3ZD6;pdb:3ZD7;pdb:4AY2;pdb:4BPB;pdb:4NQK;pdb:4ON9;pdb:4P4H;pdb:5E3H;pdb:5F98;pdb:5F9F;pdb:5F9H;pdb:6GPG;pdb:6KYV;reactome:R-HSA-1169408;rea…	physical interactor	52517	MEX3C	protein	ensembl:ENSG00000176624;ensembl:ENSP00000385610;ensembl:ENST00000406189;entrez-gene:51320;hgnc-id:28040;hgnc-symbol:MEX3C;hprd:15255;intact:EBI-2864451;pdb:5WWW;pdb:5WWX;pdb:5WWZ;pdb:5ZI6;reactome:R-HSA-8851640;reactome:R-HSA-983168;refseq:NC_000018;refseq:NM_016626;refseq:NP_057710;uniprot:A1L022;uniprot:MEX3C_HUMAN;uniprot:Q5U5Q3;uniprot:Q9NZE3	physical interactor	327998	protein interaction	Biogrid	24706898
125488	KDM5C	protein	dip:DIP-39663N;ensembl:ENSG00000126012;ensembl:ENSP00000364528;ensembl:ENSP00000364532;ensembl:ENSP00000364550;ensembl:ENSP00000385394;ensembl:ENSP00000445176;ensembl:ENST00000375379;ensembl:ENST00000375383;ensembl:ENST00000375401;ensembl:ENST00000404049;ensembl:ENST00000452825;entrez-gene:8242;hgnc-id:11114;hprd:02442;intact:EBI-1246541;intact:EBI-21499907;pdb:2JRZ;pdb:5FWJ;reactome:R-HSA-321484…	physical interactor	63100	USP5	protein	dip:DIP-34459N;ensembl:ENSG00000111667;ensembl:ENSP00000229268;ensembl:ENSP00000373883;ensembl:ENST00000229268;ensembl:ENST00000389231;entrez-gene:8078;hgnc-id:12628;hgnc-symbol:USP5;hprd:03265;humancyc:HS03440-MONOMER;intact:EBI-741277;pdb:2DAG;pdb:2DAK;pdb:2G43;pdb:2G45;pdb:3IHP;pdb:6DXH;pdb:6DXT;pdb:6NFT;pdb:6P9G;reactome:R-HSA-5689880;reactome:R-HSA-5690104;reactome:R-HSA-8866652;refseq:NC_00…	physical interactor	302706	protein interaction	Biogrid	22939629
141746	SMS	protein	ensembl:ENSG00000102172;ensembl:ENSP00000368714;ensembl:ENSP00000385746;ensembl:ENST00000379404;ensembl:ENST00000404933;entrez-gene:6611;hgnc-id:11123;hprd:02115;humancyc:HS02362-MONOMER;intact:EBI-724744;kegg:hsa:6611;pdb:3C6K;pdb:3C6M;reactome:R-HSA-351202;reactome:R-HSA-351206;refseq:NM_001258423;refseq:NM_004595;refseq:NP_001245352;refseq:NP_004586;refseq:XM_005274582;refseq:XM_005274583;refs…	physical interactor	569302	dpp3_human	protein	dip:DIP-53793N;ensembl:ENSG00000254986;ensembl:ENSP00000353701;ensembl:ENSP00000435284;ensembl:ENSP00000436941;ensembl:ENSP00000440502;ensembl:ENST00000530165;ensembl:ENST00000541961;entrez-gene:10072;hgnc-id:3008;hprd:06012;intact:EBI-718333;pdb:3FVY;pdb:3T6B;pdb:3T6J;pdb:5E2Q;pdb:5E33;pdb:5E3A;pdb:5E3C;pdb:5EGY;pdb:5EHH;refseq:NM_001256670;refseq:NM_005700;refseq:NM_130443;refseq:NP_001243599;r…	physical interactor	325024	protein interaction	Biogrid	22863883
52413	UBA1	protein	dip:DIP-33686N;ensembl:ENSG00000130985;ensembl:ENSP00000338413;ensembl:ENSP00000366568;ensembl:ENST00000335972;ensembl:ENST00000377351;entrez-gene:7317;hgnc-id:12469;hgnc-symbol:UBA1;hgnc-symbol:UBE1;hprd:02440;humancyc:HS05465-MONOMER;intact:EBI-709688;pdb:4P22;pdb:6DC6;reactome:R-HSA-8852116;reactome:R-HSA-8866652;reactome:R-HSA-947698;reactome:R-HSA-983168;refseq:NM_003334;refseq:NM_153280;ref…	physical interactor	52517	MEX3C	protein	ensembl:ENSG00000176624;ensembl:ENSP00000385610;ensembl:ENST00000406189;entrez-gene:51320;hgnc-id:28040;hgnc-symbol:MEX3C;hprd:15255;intact:EBI-2864451;pdb:5WWW;pdb:5WWX;pdb:5WWZ;pdb:5ZI6;reactome:R-HSA-8851640;reactome:R-HSA-983168;refseq:NC_000018;refseq:NM_016626;refseq:NP_057710;uniprot:A1L022;uniprot:MEX3C_HUMAN;uniprot:Q5U5Q3;uniprot:Q9NZE3	physical interactor	537107	protein interaction	Biogrid	30631154
12405	USP9X	protein	dip:DIP-27562N;ensembl:ENSG00000124486;ensembl:ENSP00000316357;ensembl:ENSP00000367558;entrez-gene:8239;hgnc-id:12632;hgnc-symbol:USP9X;hprd:02091;humancyc:HS04777-MONOMER;intact:EBI-1058656;intact:EBI-10964523;intact:EBI-302524;reactome:R-HSA-870499;refseq:NM_001039590;refseq:NM_001039591;refseq:NM_004652;refseq:NM_021906;refseq:NP_001034680;refseq:NP_004643;refseq:NP_068706;refseq:XM_005272675;…	enzyme	63120	UCHL3	protein	dip:DIP-29135N;ensembl:ENSG00000118939;ensembl:ENSP00000366819;ensembl:ENSP00000477746;ensembl:ENST00000377595;entrez-gene:7347;hgnc-id:12515;hprd:04367;humancyc:HS04261-MONOMER;intact:EBI-954554;pdb:1UCH;pdb:1XD3;pdb:6ISU;pdb:6QML;reactome:R-HSA-5689603;reactome:R-HSA-5690773;reactome:R-HSA-8866652;reactome:R-HSA-8951664;refseq:NM_001270952;refseq:NM_006002;refseq:NP_001257881;refseq:NP_005993;r…	enzyme	29480	biochemical reaction	HumanCyc
52413	UBA1	protein	dip:DIP-33686N;ensembl:ENSG00000130985;ensembl:ENSP00000338413;ensembl:ENSP00000366568;ensembl:ENST00000335972;ensembl:ENST00000377351;entrez-gene:7317;hgnc-id:12469;hgnc-symbol:UBA1;hgnc-symbol:UBE1;hprd:02440;humancyc:HS05465-MONOMER;intact:EBI-709688;pdb:4P22;pdb:6DC6;reactome:R-HSA-8852116;reactome:R-HSA-8866652;reactome:R-HSA-947698;reactome:R-HSA-983168;refseq:NM_003334;refseq:NM_153280;ref…	enzyme	74882	K63polyUb-DDX58	protein	dip:DIP-35444N;ensembl:ENSG00000107201;ensembl:ENSP00000369213;ensembl:ENST00000379883;entrez-gene:23586;hgnc-id:19102;hgnc-symbol:DDX58;hprd:13131;intact:EBI-995350;pdb:2LWD;pdb:2LWE;pdb:2QFB;pdb:2QFD;pdb:2RMJ;pdb:2YKG;pdb:3LRN;pdb:3LRR;pdb:3NCU;pdb:3OG8;pdb:3ZD6;pdb:3ZD7;pdb:4AY2;pdb:4BPB;pdb:4NQK;pdb:4ON9;pdb:4P4H;pdb:5E3H;pdb:5F98;pdb:5F9F;pdb:5F9H;pdb:6GPG;pdb:6KYV;reactome:R-HSA-1169408;rea…	product	46421	biochemical reaction	InnateDB;PhosphoSitePlus;Spike	17460044;20071582;20406818;21068236;22114345;22424773;23063562;23264040;23499489;23749302;24275569;24371060;24719451;26354181;26471729;27251275;28132841;28250012
141746	SMS	protein	ensembl:ENSG00000102172;ensembl:ENSP00000368714;ensembl:ENSP00000385746;ensembl:ENST00000379404;ensembl:ENST00000404933;entrez-gene:6611;hgnc-id:11123;hprd:02115;humancyc:HS02362-MONOMER;intact:EBI-724744;kegg:hsa:6611;pdb:3C6K;pdb:3C6M;reactome:R-HSA-351202;reactome:R-HSA-351206;refseq:NM_001258423;refseq:NM_004595;refseq:NP_001245352;refseq:NP_004586;refseq:XM_005274582;refseq:XM_005274583;refs…	physical interactor	47687	GDA	protein	ensembl:ENSG00000119125;ensembl:ENSP00000238018;ensembl:ENSP00000351170;ensembl:ENSP00000436619;ensembl:ENSP00000437972;ensembl:ENST00000238018;ensembl:ENST00000358399;ensembl:ENST00000475764;ensembl:ENST00000545168;entrez-gene:9615;hgnc-id:4212;hgnc-symbol:GDA;hprd:08849;humancyc:HS04276-MONOMER;intact:EBI-7125239;intact:MINT-109340;intact:MINT-4888642;kegg:hsa:9615;pdb:2UZ9;pdb:3E0L;pdb:4AQL;re…	physical interactor	325025	protein interaction	Biogrid	22863883
12405	USP9X	protein	dip:DIP-27562N;ensembl:ENSG00000124486;ensembl:ENSP00000316357;ensembl:ENSP00000367558;entrez-gene:8239;hgnc-id:12632;hgnc-symbol:USP9X;hprd:02091;humancyc:HS04777-MONOMER;intact:EBI-1058656;intact:EBI-10964523;intact:EBI-302524;reactome:R-HSA-870499;refseq:NM_001039590;refseq:NM_001039591;refseq:NM_004652;refseq:NM_021906;refseq:NP_001034680;refseq:NP_004643;refseq:NP_068706;refseq:XM_005272675;…	physical interactor	82574	KDM6B Gene	protein	dip:DIP-59912N;ensembl:ENSG00000132510;ensembl:ENSP00000254846;ensembl:ENSP00000412513;ensembl:ENST00000254846;ensembl:ENST00000448097;entrez-gene:23135;hgnc-id:29012;intact:EBI-2831260;pdb:2XUE;pdb:2XXZ;pdb:4ASK;pdb:5FP3;pdb:5OY3;pdb:6F6D;reactome:R-HSA-1629833;reactome:R-HSA-2559580;reactome:R-HSA-3214842;reactome:R-HSA-3222526;refseq:NM_001080424;refseq:NP_001073893;refseq:NP_001335645;refseq:…	physical interactor	497705	protein interaction	Biogrid	30224337
12405	USP9X	protein	dip:DIP-27562N;ensembl:ENSG00000124486;ensembl:ENSP00000316357;ensembl:ENSP00000367558;entrez-gene:8239;hgnc-id:12632;hgnc-symbol:USP9X;hprd:02091;humancyc:HS04777-MONOMER;intact:EBI-1058656;intact:EBI-10964523;intact:EBI-302524;reactome:R-HSA-870499;refseq:NM_001039590;refseq:NM_001039591;refseq:NM_004652;refseq:NM_021906;refseq:NP_001034680;refseq:NP_004643;refseq:NP_068706;refseq:XM_005272675;…	physical interactor	52517	MEX3C	protein	ensembl:ENSG00000176624;ensembl:ENSP00000385610;ensembl:ENST00000406189;entrez-gene:51320;hgnc-id:28040;hgnc-symbol:MEX3C;hprd:15255;intact:EBI-2864451;pdb:5WWW;pdb:5WWX;pdb:5WWZ;pdb:5ZI6;reactome:R-HSA-8851640;reactome:R-HSA-983168;refseq:NC_000018;refseq:NM_016626;refseq:NP_057710;uniprot:A1L022;uniprot:MEX3C_HUMAN;uniprot:Q5U5Q3;uniprot:Q9NZE3	physical interactor	232001	protein interaction	MINT	22863774
52413	UBA1	protein	dip:DIP-33686N;ensembl:ENSG00000130985;ensembl:ENSP00000338413;ensembl:ENSP00000366568;ensembl:ENST00000335972;ensembl:ENST00000377351;entrez-gene:7317;hgnc-id:12469;hgnc-symbol:UBA1;hgnc-symbol:UBE1;hprd:02440;humancyc:HS05465-MONOMER;intact:EBI-709688;pdb:4P22;pdb:6DC6;reactome:R-HSA-8852116;reactome:R-HSA-8866652;reactome:R-HSA-947698;reactome:R-HSA-983168;refseq:NM_003334;refseq:NM_153280;ref…	physical interactor	63120	UCHL3	protein	dip:DIP-29135N;ensembl:ENSG00000118939;ensembl:ENSP00000366819;ensembl:ENSP00000477746;ensembl:ENST00000377595;entrez-gene:7347;hgnc-id:12515;hprd:04367;humancyc:HS04261-MONOMER;intact:EBI-954554;pdb:1UCH;pdb:1XD3;pdb:6ISU;pdb:6QML;reactome:R-HSA-5689603;reactome:R-HSA-5690773;reactome:R-HSA-8866652;reactome:R-HSA-8951664;refseq:NM_001270952;refseq:NM_006002;refseq:NP_001257881;refseq:NP_005993;r…	physical interactor	377751	protein interaction	Biogrid	26344197
12405	USP9X	protein	dip:DIP-27562N;ensembl:ENSG00000124486;ensembl:ENSP00000316357;ensembl:ENSP00000367558;entrez-gene:8239;hgnc-id:12632;hgnc-symbol:USP9X;hprd:02091;humancyc:HS04777-MONOMER;intact:EBI-1058656;intact:EBI-10964523;intact:EBI-302524;reactome:R-HSA-870499;refseq:NM_001039590;refseq:NM_001039591;refseq:NM_004652;refseq:NM_021906;refseq:NP_001034680;refseq:NP_004643;refseq:NP_068706;refseq:XM_005272675;…	enzyme	8510	BAP1	protein	dip:DIP-47004N;ensembl:ENSG00000163930;ensembl:ENSP00000417132;ensembl:ENST00000460680;entrez-gene:8314;hgnc-id:950;hgnc-symbol:BAP1;hprd:04366;humancyc:HS08967-MONOMER;intact:EBI-1791447;intact:EBI-2558090;reactome:R-HSA-5689603;reactome:R-HSA-5689665;reactome:R-HSA-5693565;refseq:NM_004656;refseq:NP_004647;refseq:XM_011534149;refseq:XM_011534150;refseq:XM_011534151;refseq:XM_011534152;refseq:XM…	enzyme	29480	biochemical reaction	HumanCyc
8202	KDM4B	protein	dip:DIP-47283N;ensembl:ENSG00000127663;ensembl:ENSP00000159111;ensembl:ENSP00000371178;ensembl:ENSP00000480642;ensembl:ENST00000381759;entrez-gene:23030;hgnc-id:29136;hprd:11056;intact:EBI-725902;pdb:4LXL;pdb:4UC4;reactome:R-HSA-3214396;reactome:R-HSA-3214842;reactome:R-HSA-5683074;reactome:R-HSA-5693565;reactome:R-HSA-9011732;reactome:R-HSA-9018519;refseq:NM_015015;refseq:NP_055830;refseq:XM_005…	activator	82574	KDM6B Gene	protein	dip:DIP-59912N;ensembl:ENSG00000132510;ensembl:ENSP00000254846;ensembl:ENSP00000412513;ensembl:ENST00000254846;ensembl:ENST00000448097;entrez-gene:23135;hgnc-id:29012;intact:EBI-2831260;pdb:2XUE;pdb:2XXZ;pdb:4ASK;pdb:5FP3;pdb:5OY3;pdb:6F6D;reactome:R-HSA-1629833;reactome:R-HSA-2559580;reactome:R-HSA-3214842;reactome:R-HSA-3222526;refseq:NM_001080424;refseq:NP_001073893;refseq:NP_001335645;refseq:…	activator	644652	biochemical reaction	Spike
63120	UCHL3	protein	dip:DIP-29135N;ensembl:ENSG00000118939;ensembl:ENSP00000366819;ensembl:ENSP00000477746;ensembl:ENST00000377595;entrez-gene:7347;hgnc-id:12515;hprd:04367;humancyc:HS04261-MONOMER;intact:EBI-954554;pdb:1UCH;pdb:1XD3;pdb:6ISU;pdb:6QML;reactome:R-HSA-5689603;reactome:R-HSA-5690773;reactome:R-HSA-8866652;reactome:R-HSA-8951664;refseq:NM_001270952;refseq:NM_006002;refseq:NP_001257881;refseq:NP_005993;r…	enzyme	8510	BAP1	protein	dip:DIP-47004N;ensembl:ENSG00000163930;ensembl:ENSP00000417132;ensembl:ENST00000460680;entrez-gene:8314;hgnc-id:950;hgnc-symbol:BAP1;hprd:04366;humancyc:HS08967-MONOMER;intact:EBI-1791447;intact:EBI-2558090;reactome:R-HSA-5689603;reactome:R-HSA-5689665;reactome:R-HSA-5693565;refseq:NM_004656;refseq:NP_004647;refseq:XM_011534149;refseq:XM_011534150;refseq:XM_011534151;refseq:XM_011534152;refseq:XM…	enzyme	29480	biochemical reaction	HumanCyc
2710228	KDM5C	rna	ensembl:ENSP00000364528;ensembl:ENSP00000364550;ensembl:ENSP00000385394;ensembl:ENSP00000445176;entrez-gene:8242;hgnc-id:11114;hprd:02442;refseq:NM_001146702;refseq:NM_001282622;refseq:NM_004187;refseq:XM_005262035;refseq:XM_006724609;refseq:XM_011530824;refseq:XM_011530825;refseq:XM_011530826;refseq:XM_011530827;refseq:XM_011530828;refseq:XM_011530829;refseq:XM_011530830;refseq:XM_011530831;refs…	genetic interactor	3032045	KDM6A	gene	ensembl:ENSP00000367203;ensembl:ENSP00000372355;ensembl:ENSP00000437405;ensembl:ENSP00000443078;ensembl:ENSP00000483595;entrez-gene:7403;hgnc-id:12637;hprd:02131;refseq:NM_001291415;refseq:NM_001291416;refseq:NM_001291417;refseq:NM_001291418;refseq:NM_001291421;refseq:NM_021140;refseq:XM_005272656;refseq:XM_005272658;refseq:XM_005272659;refseq:XM_011543957;refseq:XM_011543958;refseq:XM_011543959;…	genetic interactor	467867	genetic interaction	Biogrid	26864203
18410	MAX	protein	dip:DIP-28145N;ensembl:ENSG00000125952;ensembl:ENSP00000246163;ensembl:ENSP00000284165;ensembl:ENSP00000342482;ensembl:ENSP00000351175;ensembl:ENSP00000351490;ensembl:ENSP00000378104;ensembl:ENSP00000451907;ensembl:ENSP00000452378;ensembl:ENSP00000480127;ensembl:ENST00000246163;ensembl:ENST00000284165;ensembl:ENST00000341653;ensembl:ENST00000358402;ensembl:ENST00000358664;ensembl:ENST00000394606;…	transcription factor	2345179	DDX3X	rna	ensembl:ENSP00000382840;ensembl:ENSP00000392494;entrez-gene:1654;hgnc-id:2745;hprd:02154;refseq:NC_000023;refseq:NM_001193416;refseq:NM_001193417;refseq:NM_001356;refseq:XM_011543892;refseq:XM_017029313;refseq:XM_017029314;refseq:XP_016884803;uniprot:O00571	transcribed gene	642567	gene regulatory interaction	BIND	12808131
141746	SMS	protein	ensembl:ENSG00000102172;ensembl:ENSP00000368714;ensembl:ENSP00000385746;ensembl:ENST00000379404;ensembl:ENST00000404933;entrez-gene:6611;hgnc-id:11123;hprd:02115;humancyc:HS02362-MONOMER;intact:EBI-724744;kegg:hsa:6611;pdb:3C6K;pdb:3C6M;reactome:R-HSA-351202;reactome:R-HSA-351206;refseq:NM_001258423;refseq:NM_004595;refseq:NP_001245352;refseq:NP_004586;refseq:XM_005274582;refseq:XM_005274583;refs…	physical interactor	448867	MAPK8IP2	protein	ensembl:ENSG00000008735;ensembl:ENSP00000330572;ensembl:ENST00000329492;entrez-gene:23542;hgnc-id:6883;hgnc-symbol:MAPK8IP2;hprd:09674;intact:EBI-722813;refseq:NM_012324;refseq:NP_036456;refseq:XM_011530679;refseq:XM_011530680;refseq:XM_011530681;refseq:XP_011528983;uniprot:JIP2_HUMAN;uniprot:Q13387;uniprot:Q96G62;uniprot:Q99771;uniprot:Q9NZ59;uniprot:Q9UKQ4	physical interactor	203272	protein interaction	Biogrid;IntAct;MINT	21900206
2345179	DDX3X	rna	ensembl:ENSP00000382840;ensembl:ENSP00000392494;entrez-gene:1654;hgnc-id:2745;hprd:02154;refseq:NC_000023;refseq:NM_001193416;refseq:NM_001193417;refseq:NM_001356;refseq:XM_011543892;refseq:XM_017029313;refseq:XM_017029314;refseq:XP_016884803;uniprot:O00571	transcribed gene	133908	DDX3X	protein	dip:DIP-27551N;ensembl:ENSG00000215301;ensembl:ENSP00000382840;ensembl:ENSP00000392494;ensembl:ENSP00000478443;ensembl:ENSP00000486516;ensembl:ENSP00000486720;ensembl:ENSP00000487224;ensembl:ENSP00000494040;ensembl:ENST00000457138;ensembl:ENST00000478993;ensembl:ENST00000629496;ensembl:ENST00000629785;ensembl:ENST00000630255;ensembl:ENST00000644876;entrez-gene:1654;hgnc-id:2745;hgnc-symbol:DDX3X;…	product	633373;641352;642559;642567;642568	gene regulatory interaction	BIND	12808131;15546613
18410	MAX	protein	dip:DIP-28145N;ensembl:ENSG00000125952;ensembl:ENSP00000246163;ensembl:ENSP00000284165;ensembl:ENSP00000342482;ensembl:ENSP00000351175;ensembl:ENSP00000351490;ensembl:ENSP00000378104;ensembl:ENSP00000451907;ensembl:ENSP00000452378;ensembl:ENSP00000480127;ensembl:ENST00000246163;ensembl:ENST00000284165;ensembl:ENST00000341653;ensembl:ENST00000358402;ensembl:ENST00000358664;ensembl:ENST00000394606;…	transcription factor	487636	ttc4_human	protein	ensembl:ENSG00000243725;ensembl:ENSP00000360329;ensembl:ENST00000371281;entrez-gene:7268;hgnc-id:12394;hprd:08417;intact:EBI-1050890;pdb:6HFO;refseq:NC_000001;refseq:NM_001291333;refseq:NM_004623;refseq:NP_001278262;refseq:NP_004614;uniprot:O95801;uniprot:Q53Y95;uniprot:Q53Y95_HUMAN;uniprot:Q5TA96;uniprot:Q9H3I2;uniprot:TTC4_HUMAN	product	633627	gene regulatory interaction	BIND	12808131
233140	TXLNG	protein	ensembl:ENSG00000086712;ensembl:ENSP00000369465;ensembl:ENSP00000381222;ensembl:ENST00000380122;ensembl:ENST00000398155;entrez-gene:55787;hgnc-id:18578;hprd:06478;intact:EBI-3445062;refseq:NM_001168683;refseq:NM_018360;refseq:NP_001162154;refseq:NP_060830;refseq:XM_005274558;refseq:XM_017029631;refseq:XP_016885120;uniprot:Q2KQ75;uniprot:Q5JNZ7;uniprot:Q9NUQ3;uniprot:Q9P0X1;uniprot:TXLNG_HUMAN	physical interactor	18410	MAX	protein	dip:DIP-28145N;ensembl:ENSG00000125952;ensembl:ENSP00000246163;ensembl:ENSP00000284165;ensembl:ENSP00000342482;ensembl:ENSP00000351175;ensembl:ENSP00000351490;ensembl:ENSP00000378104;ensembl:ENSP00000451907;ensembl:ENSP00000452378;ensembl:ENSP00000480127;ensembl:ENST00000246163;ensembl:ENST00000284165;ensembl:ENST00000341653;ensembl:ENST00000358402;ensembl:ENST00000358664;ensembl:ENST00000394606;…	physical interactor	204767	protein interaction	Biogrid;IntAct;Spike	20936779
18410	MAX	protein	dip:DIP-28145N;ensembl:ENSG00000125952;ensembl:ENSP00000246163;ensembl:ENSP00000284165;ensembl:ENSP00000342482;ensembl:ENSP00000351175;ensembl:ENSP00000351490;ensembl:ENSP00000378104;ensembl:ENSP00000451907;ensembl:ENSP00000452378;ensembl:ENSP00000480127;ensembl:ENST00000246163;ensembl:ENST00000284165;ensembl:ENST00000341653;ensembl:ENST00000358402;ensembl:ENST00000358664;ensembl:ENST00000394606;…	transcription factor	104203	PUDP	protein	ensembl:ENSG00000130021;ensembl:ENSP00000370467;ensembl:ENSP00000396452;ensembl:ENSP00000406260;ensembl:ENSP00000430995;ensembl:ENSP00000441208;ensembl:ENST00000381077;ensembl:ENST00000412827;ensembl:ENST00000424830;ensembl:ENST00000486446;entrez-gene:8226;hgnc-id:16818;hprd:02383;intact:EBI-12807240;pdb:3L5K;reactome:R-HSA-6788298;reactome:R-HSA-73614;refseq:NM_001135565;refseq:NM_001178135;refs…	product	632030	gene regulatory interaction	BIND	12808131
133908	DDX3X	protein	dip:DIP-27551N;ensembl:ENSG00000215301;ensembl:ENSP00000382840;ensembl:ENSP00000392494;ensembl:ENSP00000478443;ensembl:ENSP00000486516;ensembl:ENSP00000486720;ensembl:ENSP00000487224;ensembl:ENSP00000494040;ensembl:ENST00000457138;ensembl:ENST00000478993;ensembl:ENST00000629496;ensembl:ENST00000629785;ensembl:ENST00000630255;ensembl:ENST00000644876;entrez-gene:1654;hgnc-id:2745;hgnc-symbol:DDX3X;…	physical interactor	124144	GEMIN5	protein	ensembl:ENSG00000082516;ensembl:ENSP00000285873;ensembl:ENST00000285873;entrez-gene:25929;hgnc-id:20043;hgnc-symbol:GEMIN5;hprd:06109;intact:EBI-443630;pdb:5GXH;pdb:5GXI;pdb:5H1J;pdb:5H1K;pdb:5H1L;pdb:5H1M;pdb:5H3S;pdb:5H3T;pdb:5H3U;pdb:5TEE;pdb:5TEF;pdb:5THA;pdb:6RNQ;pdb:6RNS;reactome:R-HSA-191765;reactome:R-HSA-191833;reactome:R-HSA-191859;refseq:NM_001252156;refseq:NM_015465;refseq:NP_00123908…	physical interactor	390992	protein interaction	Biogrid	26496610
104203	PUDP	protein	ensembl:ENSG00000130021;ensembl:ENSP00000370467;ensembl:ENSP00000396452;ensembl:ENSP00000406260;ensembl:ENSP00000430995;ensembl:ENSP00000441208;ensembl:ENST00000381077;ensembl:ENST00000412827;ensembl:ENST00000424830;ensembl:ENST00000486446;entrez-gene:8226;hgnc-id:16818;hprd:02383;intact:EBI-12807240;pdb:3L5K;reactome:R-HSA-6788298;reactome:R-HSA-73614;refseq:NM_001135565;refseq:NM_001178135;refs…	physical interactor	11121	ENOPH1	protein	ensembl:ENSG00000145293;ensembl:ENSP00000273920;ensembl:ENSP00000422005;ensembl:ENSP00000427209;ensembl:ENST00000273920;ensembl:ENST00000505846;entrez-gene:58478;hgnc-id:24599;hprd:17467;humancyc:HS07242-MONOMER;intact:EBI-726969;kegg:hsa:58478;pdb:1YNS;pdb:1ZS9;reactome:R-HSA-1237112;reactome:R-HSA-1237187;refseq:NM_001292017;refseq:NM_021204;refseq:NP_001278946;refseq:NP_067027;unigene:18442;un…	physical interactor	370425	protein interaction	Biogrid	26344197
12405	USP9X	protein	dip:DIP-27562N;ensembl:ENSG00000124486;ensembl:ENSP00000316357;ensembl:ENSP00000367558;entrez-gene:8239;hgnc-id:12632;hgnc-symbol:USP9X;hprd:02091;humancyc:HS04777-MONOMER;intact:EBI-1058656;intact:EBI-10964523;intact:EBI-302524;reactome:R-HSA-870499;refseq:NM_001039590;refseq:NM_001039591;refseq:NM_004652;refseq:NM_021906;refseq:NP_001034680;refseq:NP_004643;refseq:NP_068706;refseq:XM_005272675;…	physical interactor	42244	ATP6V1F	protein	ensembl:ENSG00000128524;ensembl:ENSP00000249289;ensembl:ENSP00000417378;ensembl:ENST00000249289;ensembl:ENST00000492758;entrez-gene:9296;hgnc-id:16832;hprd:06198;humancyc:HS05192-MONOMER;intact:EBI-714690;reactome:R-HSA-1222556;reactome:R-HSA-77387;reactome:R-HSA-912603;reactome:R-HSA-917977;reactome:R-HSA-9639288;reactome:R-HSA-983712;refseq:NM_001198909;refseq:NM_004231;refseq:NP_001185838;refs…	physical interactor	299037	protein interaction	Biogrid	22939629
3001537	SYAP1	rna	entrez-gene:94056;hgnc-id:16273;hprd:06733;refseq:NM_032796;refseq:NP_116185;uniprot:Q96A49	physical interactor	3001516	MIRLET7A1	protein	entrez-gene:406881;hgnc-id:31476	physical interactor	406153	protein interaction	Biogrid	25457611
125511	KDM6A	protein	dip:DIP-46192N;ensembl:ENSG00000147050;ensembl:ENSP00000367203;ensembl:ENSP00000372355;ensembl:ENSP00000437405;ensembl:ENSP00000443078;ensembl:ENSP00000483595;ensembl:ENST00000377967;entrez-gene:7403;hgnc-id:12637;hgnc-symbol:KDM6A;hprd:02131;intact:EBI-4292203;pdb:3AVR;pdb:3AVS;pdb:6FUK;pdb:6FUL;reactome:R-HSA-3214842;reactome:R-HSA-4754224;reactome:R-HSA-5617472;refseq:NM_001291415;refseq:NM_00…	activator	82574	KDM6B Gene	protein	dip:DIP-59912N;ensembl:ENSG00000132510;ensembl:ENSP00000254846;ensembl:ENSP00000412513;ensembl:ENST00000254846;ensembl:ENST00000448097;entrez-gene:23135;hgnc-id:29012;intact:EBI-2831260;pdb:2XUE;pdb:2XXZ;pdb:4ASK;pdb:5FP3;pdb:5OY3;pdb:6F6D;reactome:R-HSA-1629833;reactome:R-HSA-2559580;reactome:R-HSA-3214842;reactome:R-HSA-3222526;refseq:NM_001080424;refseq:NP_001073893;refseq:NP_001335645;refseq:…	activator	644652	biochemical reaction	Spike
125488	KDM5C	protein	dip:DIP-39663N;ensembl:ENSG00000126012;ensembl:ENSP00000364528;ensembl:ENSP00000364532;ensembl:ENSP00000364550;ensembl:ENSP00000385394;ensembl:ENSP00000445176;ensembl:ENST00000375379;ensembl:ENST00000375383;ensembl:ENST00000375401;ensembl:ENST00000404049;ensembl:ENST00000452825;entrez-gene:8242;hgnc-id:11114;hprd:02442;intact:EBI-1246541;intact:EBI-21499907;pdb:2JRZ;pdb:5FWJ;reactome:R-HSA-321484…	activator	82574	KDM6B Gene	protein	dip:DIP-59912N;ensembl:ENSG00000132510;ensembl:ENSP00000254846;ensembl:ENSP00000412513;ensembl:ENST00000254846;ensembl:ENST00000448097;entrez-gene:23135;hgnc-id:29012;intact:EBI-2831260;pdb:2XUE;pdb:2XXZ;pdb:4ASK;pdb:5FP3;pdb:5OY3;pdb:6F6D;reactome:R-HSA-1629833;reactome:R-HSA-2559580;reactome:R-HSA-3214842;reactome:R-HSA-3222526;refseq:NM_001080424;refseq:NP_001073893;refseq:NP_001335645;refseq:…	activator	644652	biochemical reaction	Spike
42244	ATP6V1F	protein	ensembl:ENSG00000128524;ensembl:ENSP00000249289;ensembl:ENSP00000417378;ensembl:ENST00000249289;ensembl:ENST00000492758;entrez-gene:9296;hgnc-id:16832;hprd:06198;humancyc:HS05192-MONOMER;intact:EBI-714690;reactome:R-HSA-1222556;reactome:R-HSA-77387;reactome:R-HSA-912603;reactome:R-HSA-917977;reactome:R-HSA-9639288;reactome:R-HSA-983712;refseq:NM_001198909;refseq:NM_004231;refseq:NP_001185838;refs…	physical interactor	63120	UCHL3	protein	dip:DIP-29135N;ensembl:ENSG00000118939;ensembl:ENSP00000366819;ensembl:ENSP00000477746;ensembl:ENST00000377595;entrez-gene:7347;hgnc-id:12515;hprd:04367;humancyc:HS04261-MONOMER;intact:EBI-954554;pdb:1UCH;pdb:1XD3;pdb:6ISU;pdb:6QML;reactome:R-HSA-5689603;reactome:R-HSA-5690773;reactome:R-HSA-8866652;reactome:R-HSA-8951664;refseq:NM_001270952;refseq:NM_006002;refseq:NP_001257881;refseq:NP_005993;r…	physical interactor	300968	protein interaction	Biogrid	22939629
52413	UBA1	protein	dip:DIP-33686N;ensembl:ENSG00000130985;ensembl:ENSP00000338413;ensembl:ENSP00000366568;ensembl:ENST00000335972;ensembl:ENST00000377351;entrez-gene:7317;hgnc-id:12469;hgnc-symbol:UBA1;hgnc-symbol:UBE1;hprd:02440;humancyc:HS05465-MONOMER;intact:EBI-709688;pdb:4P22;pdb:6DC6;reactome:R-HSA-8852116;reactome:R-HSA-8866652;reactome:R-HSA-947698;reactome:R-HSA-983168;refseq:NM_003334;refseq:NM_153280;ref…	physical interactor	247653	IBtk	protein	ensembl:ENSG00000005700;ensembl:ENSG00000283068;ensembl:ENSP00000305721;ensembl:ENSP00000489389;ensembl:ENST00000306270;ensembl:ENST00000635454;entrez-gene:25998;hgnc-id:17853;hgnc-symbol:IBTK;hprd:12105;intact:EBI-1052017;intact:EBI-21596407;refseq:NM_001300906;refseq:NM_015525;refseq:NP_001287835;refseq:NP_056340;refseq:XM_006715453;refseq:XM_006715454;refseq:XP_006715517;uniprot:IBTK_HUMAN;uni…	physical interactor	382878	protein interaction	Biogrid	25882842
18410	MAX	protein	dip:DIP-28145N;ensembl:ENSG00000125952;ensembl:ENSP00000246163;ensembl:ENSP00000284165;ensembl:ENSP00000342482;ensembl:ENSP00000351175;ensembl:ENSP00000351490;ensembl:ENSP00000378104;ensembl:ENSP00000451907;ensembl:ENSP00000452378;ensembl:ENSP00000480127;ensembl:ENST00000246163;ensembl:ENST00000284165;ensembl:ENST00000341653;ensembl:ENST00000358402;ensembl:ENST00000358664;ensembl:ENST00000394606;…	transcription factor	569302	dpp3_human	protein	dip:DIP-53793N;ensembl:ENSG00000254986;ensembl:ENSP00000353701;ensembl:ENSP00000435284;ensembl:ENSP00000436941;ensembl:ENSP00000440502;ensembl:ENST00000530165;ensembl:ENST00000541961;entrez-gene:10072;hgnc-id:3008;hprd:06012;intact:EBI-718333;pdb:3FVY;pdb:3T6B;pdb:3T6J;pdb:5E2Q;pdb:5E33;pdb:5E3A;pdb:5E3C;pdb:5EGY;pdb:5EHH;refseq:NM_001256670;refseq:NM_005700;refseq:NM_130443;refseq:NP_001243599;r…	product	632289	gene regulatory interaction	BIND	12808131
52517	MEX3C	protein	ensembl:ENSG00000176624;ensembl:ENSP00000385610;ensembl:ENST00000406189;entrez-gene:51320;hgnc-id:28040;hgnc-symbol:MEX3C;hprd:15255;intact:EBI-2864451;pdb:5WWW;pdb:5WWX;pdb:5WWZ;pdb:5ZI6;reactome:R-HSA-8851640;reactome:R-HSA-983168;refseq:NC_000018;refseq:NM_016626;refseq:NP_057710;uniprot:A1L022;uniprot:MEX3C_HUMAN;uniprot:Q5U5Q3;uniprot:Q9NZE3	physical interactor	124144	GEMIN5	protein	ensembl:ENSG00000082516;ensembl:ENSP00000285873;ensembl:ENST00000285873;entrez-gene:25929;hgnc-id:20043;hgnc-symbol:GEMIN5;hprd:06109;intact:EBI-443630;pdb:5GXH;pdb:5GXI;pdb:5H1J;pdb:5H1K;pdb:5H1L;pdb:5H1M;pdb:5H3S;pdb:5H3T;pdb:5H3U;pdb:5TEE;pdb:5TEF;pdb:5THA;pdb:6RNQ;pdb:6RNS;reactome:R-HSA-191765;reactome:R-HSA-191833;reactome:R-HSA-191859;refseq:NM_001252156;refseq:NM_015465;refseq:NP_00123908…	physical interactor	232008	protein interaction	MINT	22863774
12405	USP9X	protein	dip:DIP-27562N;ensembl:ENSG00000124486;ensembl:ENSP00000316357;ensembl:ENSP00000367558;entrez-gene:8239;hgnc-id:12632;hgnc-symbol:USP9X;hprd:02091;humancyc:HS04777-MONOMER;intact:EBI-1058656;intact:EBI-10964523;intact:EBI-302524;reactome:R-HSA-870499;refseq:NM_001039590;refseq:NM_001039591;refseq:NM_004652;refseq:NM_021906;refseq:NP_001034680;refseq:NP_004643;refseq:NP_068706;refseq:XM_005272675;…	enzyme	63100	USP5	protein	dip:DIP-34459N;ensembl:ENSG00000111667;ensembl:ENSP00000229268;ensembl:ENSP00000373883;ensembl:ENST00000229268;ensembl:ENST00000389231;entrez-gene:8078;hgnc-id:12628;hgnc-symbol:USP5;hprd:03265;humancyc:HS03440-MONOMER;intact:EBI-741277;pdb:2DAG;pdb:2DAK;pdb:2G43;pdb:2G45;pdb:3IHP;pdb:6DXH;pdb:6DXT;pdb:6NFT;pdb:6P9G;reactome:R-HSA-5689880;reactome:R-HSA-5690104;reactome:R-HSA-8866652;refseq:NC_00…	enzyme	29480	biochemical reaction	HumanCyc
125511	KDM6A	protein	dip:DIP-46192N;ensembl:ENSG00000147050;ensembl:ENSP00000367203;ensembl:ENSP00000372355;ensembl:ENSP00000437405;ensembl:ENSP00000443078;ensembl:ENSP00000483595;ensembl:ENST00000377967;entrez-gene:7403;hgnc-id:12637;hgnc-symbol:KDM6A;hprd:02131;intact:EBI-4292203;pdb:3AVR;pdb:3AVS;pdb:6FUK;pdb:6FUL;reactome:R-HSA-3214842;reactome:R-HSA-4754224;reactome:R-HSA-5617472;refseq:NM_001291415;refseq:NM_00…	activator	16502	CTSL1(114-288)	protein	ensembl:ENSG00000135047;ensembl:ENSP00000345344;ensembl:ENSP00000365061;ensembl:ENST00000340342;ensembl:ENST00000343150;entrez-gene:1514;hgnc-id:2537;hgnc-symbol:CTSL;hgnc-symbol:CTSL1;hprd:00293;humancyc:HS05942-MONOMER;intact:EBI-1220160;pdb:1CJL;pdb:1CS8;pdb:1ICF;pdb:1MHW;pdb:2NQD;pdb:2VHS;pdb:2XU1;pdb:2XU3;pdb:2XU4;pdb:2XU5;pdb:2YJ2;pdb:2YJ8;pdb:2YJ9;pdb:2YJB;pdb:2YJC;pdb:3BC3;pdb:3H89;pdb:3H…	activator	644652	biochemical reaction	Spike
233140	TXLNG	protein	ensembl:ENSG00000086712;ensembl:ENSP00000369465;ensembl:ENSP00000381222;ensembl:ENST00000380122;ensembl:ENST00000398155;entrez-gene:55787;hgnc-id:18578;hprd:06478;intact:EBI-3445062;refseq:NM_001168683;refseq:NM_018360;refseq:NP_001162154;refseq:NP_060830;refseq:XM_005274558;refseq:XM_017029631;refseq:XP_016885120;uniprot:Q2KQ75;uniprot:Q5JNZ7;uniprot:Q9NUQ3;uniprot:Q9P0X1;uniprot:TXLNG_HUMAN	physical interactor	52413	UBA1	protein	dip:DIP-33686N;ensembl:ENSG00000130985;ensembl:ENSP00000338413;ensembl:ENSP00000366568;ensembl:ENST00000335972;ensembl:ENST00000377351;entrez-gene:7317;hgnc-id:12469;hgnc-symbol:UBA1;hgnc-symbol:UBE1;hprd:02440;humancyc:HS05465-MONOMER;intact:EBI-709688;pdb:4P22;pdb:6DC6;reactome:R-HSA-8852116;reactome:R-HSA-8866652;reactome:R-HSA-947698;reactome:R-HSA-983168;refseq:NM_003334;refseq:NM_153280;ref…	physical interactor	302644	protein interaction	Biogrid	22939629
125488	KDM5C	protein	dip:DIP-39663N;ensembl:ENSG00000126012;ensembl:ENSP00000364528;ensembl:ENSP00000364532;ensembl:ENSP00000364550;ensembl:ENSP00000385394;ensembl:ENSP00000445176;ensembl:ENST00000375379;ensembl:ENST00000375383;ensembl:ENST00000375401;ensembl:ENST00000404049;ensembl:ENST00000452825;entrez-gene:8242;hgnc-id:11114;hprd:02442;intact:EBI-1246541;intact:EBI-21499907;pdb:2JRZ;pdb:5FWJ;reactome:R-HSA-321484…	physical interactor	18410	MAX	protein	dip:DIP-28145N;ensembl:ENSG00000125952;ensembl:ENSP00000246163;ensembl:ENSP00000284165;ensembl:ENSP00000342482;ensembl:ENSP00000351175;ensembl:ENSP00000351490;ensembl:ENSP00000378104;ensembl:ENSP00000451907;ensembl:ENSP00000452378;ensembl:ENSP00000480127;ensembl:ENST00000246163;ensembl:ENST00000284165;ensembl:ENST00000341653;ensembl:ENST00000358402;ensembl:ENST00000358664;ensembl:ENST00000394606;…	physical interactor	218308	protein interaction	Biogrid;DIP	17468742;26496610
63120	UCHL3	protein	dip:DIP-29135N;ensembl:ENSG00000118939;ensembl:ENSP00000366819;ensembl:ENSP00000477746;ensembl:ENST00000377595;entrez-gene:7347;hgnc-id:12515;hprd:04367;humancyc:HS04261-MONOMER;intact:EBI-954554;pdb:1UCH;pdb:1XD3;pdb:6ISU;pdb:6QML;reactome:R-HSA-5689603;reactome:R-HSA-5690773;reactome:R-HSA-8866652;reactome:R-HSA-8951664;refseq:NM_001270952;refseq:NM_006002;refseq:NP_001257881;refseq:NP_005993;r…	physical interactor	63100	USP5	protein	dip:DIP-34459N;ensembl:ENSG00000111667;ensembl:ENSP00000229268;ensembl:ENSP00000373883;ensembl:ENST00000229268;ensembl:ENST00000389231;entrez-gene:8078;hgnc-id:12628;hgnc-symbol:USP5;hprd:03265;humancyc:HS03440-MONOMER;intact:EBI-741277;pdb:2DAG;pdb:2DAK;pdb:2G43;pdb:2G45;pdb:3IHP;pdb:6DXH;pdb:6DXT;pdb:6NFT;pdb:6P9G;reactome:R-HSA-5689880;reactome:R-HSA-5690104;reactome:R-HSA-8866652;refseq:NC_00…	physical interactor	298113	protein interaction	Biogrid	22939629
8510	BAP1	protein	dip:DIP-47004N;ensembl:ENSG00000163930;ensembl:ENSP00000417132;ensembl:ENST00000460680;entrez-gene:8314;hgnc-id:950;hgnc-symbol:BAP1;hprd:04366;humancyc:HS08967-MONOMER;intact:EBI-1791447;intact:EBI-2558090;reactome:R-HSA-5689603;reactome:R-HSA-5689665;reactome:R-HSA-5693565;refseq:NM_004656;refseq:NP_004647;refseq:XM_011534149;refseq:XM_011534150;refseq:XM_011534151;refseq:XM_011534152;refseq:XM…	enzyme	63100	USP5	protein	dip:DIP-34459N;ensembl:ENSG00000111667;ensembl:ENSP00000229268;ensembl:ENSP00000373883;ensembl:ENST00000229268;ensembl:ENST00000389231;entrez-gene:8078;hgnc-id:12628;hgnc-symbol:USP5;hprd:03265;humancyc:HS03440-MONOMER;intact:EBI-741277;pdb:2DAG;pdb:2DAK;pdb:2G43;pdb:2G45;pdb:3IHP;pdb:6DXH;pdb:6DXT;pdb:6NFT;pdb:6P9G;reactome:R-HSA-5689880;reactome:R-HSA-5690104;reactome:R-HSA-8866652;refseq:NC_00…	enzyme	29480	biochemical reaction	HumanCyc
141746	SMS	protein	ensembl:ENSG00000102172;ensembl:ENSP00000368714;ensembl:ENSP00000385746;ensembl:ENST00000379404;ensembl:ENST00000404933;entrez-gene:6611;hgnc-id:11123;hprd:02115;humancyc:HS02362-MONOMER;intact:EBI-724744;kegg:hsa:6611;pdb:3C6K;pdb:3C6M;reactome:R-HSA-351202;reactome:R-HSA-351206;refseq:NM_001258423;refseq:NM_004595;refseq:NP_001245352;refseq:NP_004586;refseq:XM_005274582;refseq:XM_005274583;refs…	physical interactor	523570	nudc2_human	protein	dip:DIP-59509N;ensembl:ENSG00000170584;ensembl:ENSP00000304854;ensembl:ENST00000302764;entrez-gene:134492;hgnc-id:30535;hprd:14058;intact:EBI-1052153;refseq:NM_001329991;refseq:NM_145266;refseq:NP_001316920;refseq:NP_660309;uniprot:B2R4V0;uniprot:NUDC2_HUMAN;uniprot:Q8WVJ2	physical interactor	297521	protein interaction	Biogrid	22939629
18410	MAX	protein	dip:DIP-28145N;ensembl:ENSG00000125952;ensembl:ENSP00000246163;ensembl:ENSP00000284165;ensembl:ENSP00000342482;ensembl:ENSP00000351175;ensembl:ENSP00000351490;ensembl:ENSP00000378104;ensembl:ENSP00000451907;ensembl:ENSP00000452378;ensembl:ENSP00000480127;ensembl:ENST00000246163;ensembl:ENST00000284165;ensembl:ENST00000341653;ensembl:ENST00000358402;ensembl:ENST00000358664;ensembl:ENST00000394606;…	transcription factor	2885200	CDK16	gene	ensembl:ENSP00000276052;ensembl:ENSP00000349762;ensembl:ENSP00000405798;entrez-gene:5127;hgnc-id:8749;hprd:02409;refseq:NM_001170460;refseq:NM_006201;refseq:NM_033018;refseq:XM_005272614;refseq:XM_005272615;refseq:XM_006724534;refseq:XM_006724535;refseq:XM_011543920;refseq:XM_011543921;refseq:XM_011543922;refseq:XM_011543923;refseq:XM_011543924;refseq:XM_011543925;refseq:XM_011543926;refseq:XM_01…	transcribed gene	642295	gene regulatory interaction	BIND	12808131
133908	DDX3X	protein	dip:DIP-27551N;ensembl:ENSG00000215301;ensembl:ENSP00000382840;ensembl:ENSP00000392494;ensembl:ENSP00000478443;ensembl:ENSP00000486516;ensembl:ENSP00000486720;ensembl:ENSP00000487224;ensembl:ENSP00000494040;ensembl:ENST00000457138;ensembl:ENST00000478993;ensembl:ENST00000629496;ensembl:ENST00000629785;ensembl:ENST00000630255;ensembl:ENST00000644876;entrez-gene:1654;hgnc-id:2745;hgnc-symbol:DDX3X;…	physical interactor	464214	UBL7	protein	ensembl:ENSG00000138629;ensembl:ENSG00000288408;ensembl:ENSP00000354883;ensembl:ENSP00000378518;ensembl:ENSP00000454828;ensembl:ENSP00000457703;ensembl:ENSP00000457708;ensembl:ENSP00000500164;ensembl:ENSP00000500266;ensembl:ENSP00000500442;ensembl:ENSP00000500520;ensembl:ENSP00000500882;ensembl:ENST00000361351;ensembl:ENST00000395081;ensembl:ENST00000564488;ensembl:ENST00000565335;ensembl:ENST000…	physical interactor	368810	protein interaction	Biogrid	26344197
141746	SMS	protein	ensembl:ENSG00000102172;ensembl:ENSP00000368714;ensembl:ENSP00000385746;ensembl:ENST00000379404;ensembl:ENST00000404933;entrez-gene:6611;hgnc-id:11123;hprd:02115;humancyc:HS02362-MONOMER;intact:EBI-724744;kegg:hsa:6611;pdb:3C6K;pdb:3C6M;reactome:R-HSA-351202;reactome:R-HSA-351206;refseq:NM_001258423;refseq:NM_004595;refseq:NP_001245352;refseq:NP_004586;refseq:XM_005274582;refseq:XM_005274583;refs…	physical interactor	11121	ENOPH1	protein	ensembl:ENSG00000145293;ensembl:ENSP00000273920;ensembl:ENSP00000422005;ensembl:ENSP00000427209;ensembl:ENST00000273920;ensembl:ENST00000505846;entrez-gene:58478;hgnc-id:24599;hprd:17467;humancyc:HS07242-MONOMER;intact:EBI-726969;kegg:hsa:58478;pdb:1YNS;pdb:1ZS9;reactome:R-HSA-1237112;reactome:R-HSA-1237187;refseq:NM_001292017;refseq:NM_021204;refseq:NP_001278946;refseq:NP_067027;unigene:18442;un…	physical interactor	369535	protein interaction	Biogrid	26344197
2823232	UBA1	rna	ensembl:ENSP00000338413;ensembl:ENSP00000366568;entrez-gene:7317;hgnc-id:12469;hprd:02440;refseq:NM_003334;refseq:NM_153280;refseq:XM_005272648;refseq:XM_005272649;refseq:XM_005272650;refseq:XM_011543954;refseq:XM_017029777;refseq:XM_017029778;refseq:XM_017029779;refseq:XM_017029780;refseq:XM_017029781;refseq:XP_005272707;uniprot:P22314	genetic interactor	741134	c12orf49_human_gene	gene	ensembl:ENSG00000111412;entrez-gene:79794;hgnc-id:26128;hprd:07962;intact:EBI-2624098;refseq:NM_024738;refseq:NP_079014;refseq:XM_005253937;uniprot:Q9H741	genetic interactor	620613	genetic interaction	Biogrid	32694731
141746	SMS	protein	ensembl:ENSG00000102172;ensembl:ENSP00000368714;ensembl:ENSP00000385746;ensembl:ENST00000379404;ensembl:ENST00000404933;entrez-gene:6611;hgnc-id:11123;hprd:02115;humancyc:HS02362-MONOMER;intact:EBI-724744;kegg:hsa:6611;pdb:3C6K;pdb:3C6M;reactome:R-HSA-351202;reactome:R-HSA-351206;refseq:NM_001258423;refseq:NM_004595;refseq:NP_001245352;refseq:NP_004586;refseq:XM_005274582;refseq:XM_005274583;refs…	physical interactor	8510	BAP1	protein	dip:DIP-47004N;ensembl:ENSG00000163930;ensembl:ENSP00000417132;ensembl:ENST00000460680;entrez-gene:8314;hgnc-id:950;hgnc-symbol:BAP1;hprd:04366;humancyc:HS08967-MONOMER;intact:EBI-1791447;intact:EBI-2558090;reactome:R-HSA-5689603;reactome:R-HSA-5689665;reactome:R-HSA-5693565;refseq:NM_004656;refseq:NP_004647;refseq:XM_011534149;refseq:XM_011534150;refseq:XM_011534151;refseq:XM_011534152;refseq:XM…	physical interactor	394489	protein interaction	Biogrid	26496610
